# Supplementary material for: Crystal structure of {4-[10,15,20-tris­(4-meth­oxy­phen­yl)porphyrin-5-yl]benzyl 2-diazo­acetato}­zinc(II)
Source: Acta Crystallogr E Crystallogr Commun. 2020 Jan 31;76(Pt 2):273–5. doi: 10.1107/S2056989020001085 (PMC7001825; doi:10.1107/S2056989020001085)
Supplement: Supplementary file 1 [file e-76-00273-sup1.cif]

##############################################################################
#                                                                            #
# This CIF contains the data in a paper accepted for publication in          #
# Acta Crystallographica Section E. It conforms to the requirements of       #
# Notes for Authors for Acta Crystallographica Section E, and has been       #
# peer reviewed under the auspices of the IUCr Commission on Journals.       #
#                                                                            #
# Full details of the Crystallographic Information File format               #
# are given in the paper "The Crystallographic Information File (CIF):       #
# a New Standard Archive File for Crystallography" by S. R. Hall, F. H.      #
# Allen and I. D. Brown [Acta Cryst. (1991), A47, 655-685].                  #
#                                                                            #
# The current version of the core CIF dictionary is obtainable from          #
# ftp://ftp.iucr.org/pub/cif_core.dic.                                       #
#                                                                            #
# Software is freely available for graphical display of the structure(s)     #
# in this CIF. For information consult the CIF software page                 #
# http://www.iucr.org/resources/cif/software.                                #
#                                                                            #
# This file may be used for bona fide research purposes within the           #
# scientific community so long as proper attribution is given to the journal # 
# article from which it was obtained.                                        #
#                                                                            #
##############################################################################
data_I
_journal_date_recd_electronic     2019-12-05
_journal_date_accepted     2020-01-27
_journal_name_full     'Acta Crystallographica, Section E'
_journal_year     2020
_journal_volume     76
_journal_issue      2
_journal_page_first     273
_journal_page_last     275
_journal_paper_category     GM
_journal_paper_doi     10.1107/S2056989020001085
_journal_coeditor_code     HB7871
_publ_contact_author_name     'Gerard Simonneaux'
_publ_contact_author_address
;
Univ Rennes, CNRS, ISCR-UMR6226, F-35000 Rennes, France
;
_publ_contact_author_email     gerard.simonneaux@univ-rennes1.fr
_publ_contact_author_fax     ?
_publ_contact_author_phone     ?
_publ_section_title
;
Crystal structure of {4-[10,15,20-tris(4-methoxyphenyl)porphyrin-5-yl]benzyl
2-diazoacetato}zinc(II)
;
loop_
    _publ_author_name
    _publ_author_footnote
    _publ_author_address
    'Carrie, Daniel' .
;
Univ Rennes, CNRS, ISCR-UMR6226, F-35000 Rennes, France
;
    'Roisnel, Thierry' .
;
Univ Rennes, CNRS, ISCR-UMR6226, F-35000 Rennes, France
;
    'Simonneaux, Gerard' .
;
Univ Rennes, CNRS, ISCR-UMR6226, F-35000 Rennes, France
;
_publ_section_synopsis
;
The structure of a zinc porphyrin bearing a diazo ester group at the periphery
of the porphyrin ring leads to a coordination polymer featuring ZnN~4~O square
pyramids.
;
_chemical_name_systematic
;
{4-[10,15,20-Tris(4-methoxyphenyl)porphyrin-5-yl]benzyl 2-diazoacetato}zinc(II)
;
_chemical_formula_moiety     'C50 H36 N6 O5 Zn'
_chemical_formula_sum     'C50 H36 N6 O5 Zn'
_chemical_formula_iupac     '[Zn (C50 H36 N6 O5)]'
_chemical_formula_weight     866.22
_chemical_compound_source     'synthesis as described'
_chemical_absolute_configuration     ad
_space_group_crystal_system     monoclinic
_space_group_name_H-M_alt     'P 21'
_space_group_name_Hall     'P 2yb'
loop_
    _space_group_symop_operation_xyz
    'x, y, z'
    '-x, y+1/2, -z'
_cell_length_a     10.8054(8)
_cell_length_b     19.3938(14)
_cell_length_c     12.7467(10)
_cell_angle_alpha     90
_cell_angle_beta     98.523(3)
_cell_angle_gamma     90
_cell_volume     2641.7(3)
_cell_formula_units_Z     2
_cell_measurement_reflns_used     9886
_cell_measurement_theta_min     2.54
_cell_measurement_theta_max     27.43
_cell_measurement_temperature     150
_exptl_crystal_description     prism
_exptl_crystal_colour     red
_exptl_crystal_size_max     0.320
_exptl_crystal_size_mid     0.300
_exptl_crystal_size_min     0.100
_exptl_crystal_density_diffrn     1.089
_exptl_crystal_density_meas     ?
_exptl_crystal_density_method     ?
_exptl_crystal_F_000     896
_exptl_absorpt_coefficient_mu     0.510
_exptl_absorpt_correction_type     multi-scan
_exptl_absorpt_process_details
;
(SADABS; Bruker, 2014)
;
_exptl_absorpt_correction_T_min     0.704
_exptl_absorpt_correction_T_max     0.950
_exptl_special_details     ?
_diffrn_ambient_temperature     150
_diffrn_source_voltage     50.0
_diffrn_source_current     1.0
_diffrn_radiation_type     MoK\a
_diffrn_radiation_wavelength     0.71073
_diffrn_radiation_source     'Incoatec microfocus sealed tube'
_diffrn_radiation_monochromator     'multilayer monochromator'
_diffrn_measurement_device_type     'D8 VENTURE Bruker AXS'
_diffrn_measurement_method     'rotation images'
_diffrn_detector     '(CMOS) PHOTON 100'
_diffrn_detector_area_resol_mean     10.4167
_diffrn_reflns_number     28170
_diffrn_reflns_av_r_equivalents     0.0471
_diffrn_reflns_av_uneti/neti     0.0609
_diffrn_reflns_theta_min     2.100
_diffrn_reflns_theta_max     27.517
_diffrn_reflns_theta_full     25.242
_diffrn_measured_fraction_theta_max     0.996
_diffrn_measured_fraction_theta_full     0.997
_diffrn_reflns_limit_h_min     -14
_diffrn_reflns_limit_h_max     13
_diffrn_reflns_limit_k_min     -24
_diffrn_reflns_limit_k_max     25
_diffrn_reflns_limit_l_min     -16
_diffrn_reflns_limit_l_max     16
_diffrn_radiation_probe     x-ray
_refine_special_details
;
Refinement of F^2^ against ALL reflections.  The weighted R-factor wR and
goodness of fit S are based on F^2^, conventional R-factors R are based
on F, with F set to zero for negative F^2^. The threshold expression of
F^2^ > 2sigma(F^2^) is used only for calculating R-factors(gt) etc. and is
not relevant to the choice of reflections for refinement.  R-factors based
on F^2^ are statistically about twice as large as those based on F, and R-
factors based on ALL data will be even larger.
;
_reflns_number_total     12068
_reflns_number_gt     9931
_reflns_threshold_expression     I>2\s(I)
_refine_ls_structure_factor_coef     Fsqd
_refine_ls_matrix_type     full
_refine_ls_R_factor_all     0.0674
_refine_ls_R_factor_gt     0.0508
_refine_ls_wR_factor_gt     0.1299
_refine_ls_wR_factor_ref     0.1388
_refine_ls_goodness_of_fit_ref     1.036
_refine_ls_restrained_S_all     1.036
_refine_ls_number_reflns     12068
_refine_ls_number_parameters     563
_refine_ls_number_restraints     1
_refine_ls_hydrogen_treatment     constr
_refine_ls_weighting_scheme     calc
_refine_ls_weighting_details
              'w=1/[\s^2^(Fo^2^)+(0.0738P)^2^+1.1085P] where P=(Fo^2^+2Fc^2^)/3'
_atom_sites_solution_hydrogens     geom
_atom_sites_solution_primary     direct
_atom_sites_solution_secondary     difmap
_refine_ls_shift/su_max     0.024
_refine_ls_shift/su_mean     0.000
_refine_diff_density_max     0.433
_refine_diff_density_min     -0.420
_refine_ls_extinction_method     none
_refine_ls_extinction_coef     .
_refine_ls_abs_structure_details
;
Flack (1983)
;
_refine_ls_abs_structure_Flack     0.033(15)
loop_
    _atom_type_symbol
    _atom_type_description
    _atom_type_scat_dispersion_real
    _atom_type_scat_dispersion_imag
    _atom_type_scat_source
    C C 0.0033 0.0016 'International Tables Vol C Tables 4.2.6.8 and 6.1.1.4'
    H H 0.0000 0.0000 'International Tables Vol C Tables 4.2.6.8 and 6.1.1.4'
    N N 0.0061 0.0033 'International Tables Vol C Tables 4.2.6.8 and 6.1.1.4'
    O O 0.0106 0.0060 'International Tables Vol C Tables 4.2.6.8 and 6.1.1.4'
    Zn Zn 0.2839 1.4301 'International Tables Vol C Tables 4.2.6.8 and 6.1.1.4'
_computing_data_collection
;
SAINT (Bruker, 2014)
;
_computing_cell_refinement
;
APEX3 (Bruker, 2015)
;
_computing_data_reduction
;
SAINT (Bruker, 2014)
;
_computing_structure_solution
;
SIR97 (Altomare <i>et al.</i>,  1999)
;
_computing_structure_refinement
;
<i>SHELXL2018/3</i> (Sheldrick, 2015)
;
_computing_molecular_graphics
;
<i>SXGRAPH</i> (Farrugia, 1999), Mercury (Macrae <i>et al.</i>,
2008)
;
_computing_publication_material
;
<i>CRYSCALC</i> (Roisnel, local program, 2019)
;
loop_
    _atom_site_type_symbol
    _atom_site_label
    _atom_site_fract_x
    _atom_site_fract_y
    _atom_site_fract_z
    _atom_site_U_iso_or_equiv
    _atom_site_adp_type
    _atom_site_calc_flag
    _atom_site_occupancy
    _atom_site_disorder_assembly
    _atom_site_disorder_group
    Zn Zn1 0.00556(5) 0.70060(3) 0.62458(4) 0.02718(14) Uani d 1 . .
    N N1 0.0900(4) 0.7458(2) 0.5081(3) 0.0273(9) Uani d 1 . .
    N N2 -0.1436(4) 0.6737(2) 0.5139(3) 0.0279(9) Uani d 1 . .
    N N3 -0.0613(4) 0.6355(2) 0.7323(3) 0.0280(9) Uani d 1 . .
    N N4 0.1702(3) 0.7083(3) 0.7288(3) 0.0264(8) Uani d 1 . .
    C C1 0.0353(4) 0.7599(3) 0.4074(4) 0.0258(10) Uani d 1 . .
    C C2 -0.0846(5) 0.7376(3) 0.3602(4) 0.0284(10) Uani d 1 . .
    C C3 -0.1656(4) 0.6983(3) 0.4102(3) 0.0282(9) Uani d 1 . .
    C C4 -0.2887(5) 0.6744(3) 0.3615(4) 0.0294(10) Uani d 1 . .
    H H4 -0.327042 0.683287 0.290868 0.035 Uiso calc 1 . .
    C C5 -0.3383(5) 0.6375(3) 0.4341(4) 0.0341(12) Uani d 1 . .
    H H5 -0.417616 0.615398 0.425012 0.041 Uiso calc 1 . .
    C C6 -0.2463(5) 0.6384(3) 0.5294(4) 0.0267(10) Uani d 1 . .
    C C7 -0.2652(5) 0.6058(2) 0.6254(4) 0.0257(10) Uani d 1 . .
    C C8 -0.1758(5) 0.6049(3) 0.7185(4) 0.0304(11) Uani d 1 . .
    C C9 -0.1968(6) 0.5711(3) 0.8157(4) 0.0401(13) Uani d 1 . .
    H H9 -0.269308 0.546393 0.827774 0.048 Uiso calc 1 . .
    C C10 -0.0913(5) 0.5821(3) 0.8860(4) 0.0331(12) Uani d 1 . .
    H H10 -0.075922 0.565878 0.957105 0.040 Uiso calc 1 . .
    C C11 -0.0068(5) 0.6227(3) 0.8337(4) 0.0281(10) Uani d 1 . .
    C C12 0.1111(5) 0.6462(3) 0.8823(4) 0.0309(11) Uani d 1 . .
    C C13 0.1928(5) 0.6856(2) 0.8307(4) 0.0281(11) Uani d 1 . .
    C C14 0.3165(5) 0.7062(3) 0.8786(4) 0.0345(10) Uani d 1 . .
    H H14 0.355695 0.696032 0.948623 0.041 Uiso calc 1 . .
    C C15 0.3662(5) 0.7428(3) 0.8045(4) 0.0327(11) Uani d 1 . .
    H H15 0.446606 0.763638 0.813239 0.039 Uiso calc 1 . .
    C C16 0.2751(4) 0.7442(3) 0.7105(4) 0.0266(10) Uani d 1 . .
    C C17 0.2948(5) 0.7755(2) 0.6138(4) 0.0262(10) Uani d 1 . .
    C C18 0.2070(5) 0.7756(2) 0.5209(4) 0.0263(10) Uani d 1 . .
    C C19 0.2248(5) 0.8106(3) 0.4230(4) 0.0325(11) Uani d 1 . .
    H H19 0.296284 0.836265 0.410923 0.039 Uiso calc 1 . .
    C C20 0.1203(6) 0.7995(3) 0.3528(4) 0.0408(13) Uani d 1 . .
    H H20 0.105179 0.814796 0.281241 0.049 Uiso calc 1 . .
    C C21 -0.1269(5) 0.7562(3) 0.2450(4) 0.0305(11) Uani d 1 . .
    C C22 -0.1727(9) 0.8212(4) 0.2161(5) 0.061(2) Uani d 1 . .
    H H22 -0.177863 0.854917 0.269352 0.073 Uiso calc 1 . .
    C C23 -0.2109(9) 0.8379(4) 0.1107(6) 0.067(2) Uani d 1 . .
    H H23 -0.236839 0.883653 0.092358 0.080 Uiso calc 1 . .
    C C24 -0.2119(6) 0.7893(3) 0.0320(4) 0.0434(14) Uani d 1 . .
    C C25 -0.1649(6) 0.7242(3) 0.0607(5) 0.0475(16) Uani d 1 . .
    H H25 -0.162430 0.689600 0.008378 0.057 Uiso calc 1 . .
    C C26 -0.1217(5) 0.7103(3) 0.1663(4) 0.0395(13) Uani d 1 . .
    H H26 -0.086674 0.666223 0.184301 0.047 Uiso calc 1 . .
    O O27 -0.2603(5) 0.8092(3) -0.0664(3) 0.0585(13) Uani d 1 . .
    C C28 -0.2763(7) 0.7571(4) -0.1445(5) 0.0555(18) Uani d 1 . .
    H H28A -0.320784 0.717971 -0.118881 0.083 Uiso calc 1 . .
    H H28B -0.194202 0.741805 -0.159425 0.083 Uiso calc 1 . .
    H H28C -0.324992 0.775327 -0.209602 0.083 Uiso calc 1 . .
    C C31 0.1521(5) 0.6269(3) 0.9941(4) 0.0298(10) Uani d 1 . .
    C C32 0.1745(6) 0.5584(3) 1.0261(5) 0.0419(13) Uani d 1 . .
    H H32 0.160518 0.522090 0.975640 0.050 Uiso calc 1 . .
    C C33 0.2178(6) 0.5436(3) 1.1330(4) 0.0380(12) Uani d 1 . .
    H H33 0.231397 0.496819 1.153829 0.046 Uiso calc 1 . .
    C C34 0.2405(6) 0.5930(3) 1.2067(5) 0.0424(14) Uani d 1 . .
    C C35 0.2166(6) 0.6622(3) 1.1777(4) 0.0397(13) Uani d 1 . .
    H H35 0.229459 0.697573 1.229692 0.048 Uiso calc 1 . .
    C C36 0.1744(5) 0.6783(3) 1.0732(4) 0.0363(12) Uani d 1 . .
    H H36 0.159940 0.725241 1.053906 0.044 Uiso calc 1 . .
    O O37 0.2872(4) 0.5733(2) 1.3082(3) 0.0470(10) Uani d 1 . .
    C C38 0.3071(7) 0.6249(3) 1.3886(5) 0.0478(15) Uani d 1 . .
    H H38A 0.363013 0.660543 1.367831 0.072 Uiso calc 1 . .
    H H38B 0.345083 0.603894 1.455623 0.072 Uiso calc 1 . .
    H H38C 0.226739 0.645802 1.397698 0.072 Uiso calc 1 . .
    C C41 -0.3889(5) 0.5724(2) 0.6304(4) 0.0260(10) Uani d 1 . .
    C C42 -0.4812(6) 0.6063(3) 0.6729(5) 0.0387(13) Uani d 1 . .
    H H42 -0.465968 0.652103 0.697849 0.046 Uiso calc 1 . .
    C C43 -0.5957(6) 0.5764(3) 0.6808(6) 0.0464(15) Uani d 1 . .
    H H43 -0.658937 0.602078 0.707695 0.056 Uiso calc 1 . .
    C C44 -0.6171(5) 0.5084(3) 0.6488(5) 0.0353(12) Uani d 1 . .
    C C45 -0.5207(7) 0.4725(3) 0.6066(5) 0.0497(16) Uani d 1 . .
    H H45 -0.532431 0.425747 0.585217 0.060 Uiso calc 1 . .
    C C46 -0.4128(6) 0.5049(3) 0.5969(6) 0.0454(15) Uani d 1 . .
    H H46 -0.350744 0.480710 0.566033 0.054 Uiso calc 1 . .
    O O47 -0.7270(4) 0.4728(2) 0.6512(5) 0.0628(14) Uani d 1 . .
    C C48 -0.8253(10) 0.5098(5) 0.6903(13) 0.123(5) Uani d 1 . .
    H H48A -0.827708 0.557236 0.663782 0.184 Uiso calc 1 . .
    H H48B -0.809986 0.510177 0.768063 0.184 Uiso calc 1 . .
    H H48C -0.905543 0.487177 0.665944 0.184 Uiso calc 1 . .
    C C54 0.6527(5) 0.8721(3) 0.6153(4) 0.0297(11) Uani d 1 . .
    C C55 0.5618(5) 0.9019(3) 0.6678(5) 0.0357(12) Uani d 1 . .
    H H55 0.579464 0.944167 0.704745 0.043 Uiso calc 1 . .
    C C56 0.4463(6) 0.8711(3) 0.6671(5) 0.0385(13) Uani d 1 . .
    H H56 0.386237 0.892012 0.704379 0.046 Uiso calc 1 . .
    C C51 0.4173(5) 0.8096(3) 0.6121(4) 0.0271(10) Uani d 1 . .
    C C52 0.5070(5) 0.7809(2) 0.5572(4) 0.0256(10) Uani d 1 . .
    H H52 0.488255 0.739651 0.517825 0.031 Uiso calc 1 . .
    C C53 0.6239(5) 0.8117(3) 0.5589(4) 0.0306(11) Uani d 1 . .
    H H53 0.684042 0.791255 0.521289 0.037 Uiso calc 1 . .
    O O58 0.8581(4) 0.89908(19) 0.7153(3) 0.0390(9) Uani d 1 . .
    C C59 0.9262(5) 0.8416(3) 0.7264(5) 0.0342(12) Uani d 1 . .
    C C57 0.7751(5) 0.9070(3) 0.6121(4) 0.0326(11) Uani d 1 . .
    H H57A 0.816041 0.886703 0.554810 0.039 Uiso calc 1 . .
    H H57B 0.760818 0.956611 0.596421 0.039 Uiso calc 1 . .
    O O60 0.9171(4) 0.7974(2) 0.6583(3) 0.0410(9) Uani d 1 . .
    C C61 1.0062(7) 0.8346(3) 0.8270(6) 0.0530(18) Uani d 1 . .
    H H61 1.059875 0.795791 0.839911 0.064 Uiso calc 1 . .
    N N62 1.0053(7) 0.8808(4) 0.8992(6) 0.076(2) Uani d 1 . .
    N N63 1.0095(9) 0.9222(5) 0.9599(7) 0.109(4) Uani d 1 . .
loop_
    _atom_site_aniso_label
    _atom_site_aniso_U_11
    _atom_site_aniso_U_22
    _atom_site_aniso_U_33
    _atom_site_aniso_U_12
    _atom_site_aniso_U_13
    _atom_site_aniso_U_23
    Zn1 0.0255(2) 0.0322(3) 0.0238(2) -0.0034(3) 0.00351(18) 0.0022(3)
    N1 0.022(2) 0.033(2) 0.027(2) -0.0035(17) 0.0065(17) 0.0021(17)
    N2 0.031(2) 0.033(2) 0.019(2) -0.0007(17) 0.0022(17) -0.0004(16)
    N3 0.027(2) 0.031(2) 0.024(2) -0.0103(17) 0.0004(17) 0.0036(17)
    N4 0.0224(17) 0.031(2) 0.0257(18) 0.0005(19) 0.0030(14) 0.0083(19)
    C1 0.020(2) 0.036(3) 0.022(2) 0.0022(19) 0.0038(18) 0.0054(19)
    C2 0.028(2) 0.032(2) 0.025(2) 0.000(2) 0.0030(19) 0.001(2)
    C3 0.029(2) 0.034(2) 0.020(2) 0.004(3) -0.0003(16) 0.000(2)
    C4 0.025(2) 0.039(2) 0.023(2) -0.004(2) -0.0003(19) -0.001(2)
    C5 0.029(3) 0.045(3) 0.028(3) -0.001(2) 0.005(2) -0.005(2)
    C6 0.029(3) 0.031(2) 0.021(2) 0.000(2) 0.0030(19) -0.0022(18)
    C7 0.029(3) 0.027(2) 0.023(2) -0.0018(19) 0.0078(19) -0.0022(18)
    C8 0.036(3) 0.034(3) 0.022(2) -0.006(2) 0.004(2) 0.0011(19)
    C9 0.038(3) 0.055(3) 0.027(3) -0.016(3) 0.002(2) 0.008(2)
    C10 0.028(3) 0.048(3) 0.023(3) -0.011(2) 0.001(2) 0.010(2)
    C11 0.028(3) 0.030(2) 0.026(2) -0.005(2) 0.004(2) 0.0047(19)
    C12 0.029(3) 0.038(3) 0.024(2) 0.001(2) -0.002(2) 0.006(2)
    C13 0.025(2) 0.032(3) 0.028(2) -0.0006(18) 0.0061(19) 0.0038(17)
    C14 0.031(2) 0.042(3) 0.030(2) -0.004(3) 0.0008(18) 0.004(3)
    C15 0.026(3) 0.042(3) 0.029(3) -0.008(2) 0.001(2) 0.004(2)
    C16 0.020(2) 0.032(2) 0.029(2) -0.0027(19) 0.0053(19) 0.0004(19)
    C17 0.026(2) 0.024(2) 0.029(3) -0.0067(18) 0.003(2) -0.0015(18)
    C18 0.026(2) 0.031(2) 0.022(2) -0.0014(19) 0.0065(19) 0.0029(18)
    C19 0.031(3) 0.041(3) 0.025(3) -0.010(2) 0.003(2) 0.005(2)
    C20 0.049(3) 0.051(3) 0.023(3) 0.002(3) 0.008(2) 0.012(2)
    C21 0.028(3) 0.039(3) 0.025(3) 0.000(2) 0.005(2) 0.006(2)
    C22 0.103(6) 0.042(3) 0.036(3) 0.013(4) 0.006(4) 0.006(3)
    C23 0.102(7) 0.043(4) 0.049(4) 0.018(4) -0.006(4) 0.005(3)
    C24 0.046(3) 0.060(4) 0.025(3) 0.005(3) 0.010(2) 0.019(3)
    C25 0.051(4) 0.062(4) 0.029(3) 0.014(3) 0.006(3) 0.001(2)
    C26 0.044(3) 0.038(3) 0.035(3) 0.017(3) -0.001(2) 0.004(2)
    O27 0.065(3) 0.079(3) 0.029(2) 0.018(3) 0.002(2) 0.012(2)
    C28 0.058(4) 0.080(5) 0.025(3) -0.002(4) -0.004(3) 0.017(3)
    C31 0.028(3) 0.034(2) 0.027(3) -0.004(2) 0.002(2) -0.001(2)
    C32 0.049(3) 0.041(3) 0.032(3) -0.002(3) -0.003(3) 0.008(2)
    C33 0.052(3) 0.033(3) 0.029(3) -0.005(2) 0.002(2) 0.007(2)
    C34 0.040(3) 0.054(4) 0.030(3) -0.007(3) -0.003(2) 0.009(3)
    C35 0.039(3) 0.055(3) 0.024(3) -0.008(3) 0.001(2) -0.003(2)
    C36 0.037(3) 0.042(3) 0.029(3) 0.001(2) 0.000(2) 0.006(2)
    O37 0.057(3) 0.046(2) 0.035(2) 0.000(2) -0.002(2) 0.0109(18)
    C38 0.048(4) 0.048(3) 0.043(4) -0.002(3) -0.009(3) -0.002(3)
    C41 0.030(3) 0.027(2) 0.021(2) -0.004(2) 0.0042(19) -0.0008(18)
    C42 0.041(3) 0.029(3) 0.050(4) -0.008(2) 0.017(3) -0.004(2)
    C43 0.032(3) 0.039(3) 0.072(5) -0.004(2) 0.018(3) -0.004(3)
    C44 0.034(3) 0.026(2) 0.045(3) -0.013(2) 0.005(2) 0.004(2)
    C45 0.059(4) 0.037(3) 0.056(4) -0.017(3) 0.018(3) -0.016(3)
    C46 0.037(3) 0.042(3) 0.059(4) -0.005(3) 0.015(3) -0.019(3)
    O47 0.038(2) 0.047(2) 0.108(4) -0.015(2) 0.025(3) -0.004(3)
    C48 0.079(7) 0.052(5) 0.259(17) -0.015(5) 0.096(9) -0.032(7)
    C54 0.030(3) 0.023(2) 0.036(3) 0.003(2) 0.006(2) 0.008(2)
    C55 0.036(3) 0.033(3) 0.039(3) -0.006(2) 0.011(2) -0.013(2)
    C56 0.043(3) 0.031(3) 0.044(3) -0.003(2) 0.015(3) -0.014(2)
    C51 0.024(2) 0.034(2) 0.022(2) -0.002(2) 0.0009(19) -0.0019(19)
    C52 0.024(2) 0.028(2) 0.024(2) -0.0025(19) 0.0008(19) -0.0022(18)
    C53 0.031(3) 0.030(2) 0.031(3) 0.001(2) 0.006(2) 0.007(2)
    O58 0.041(2) 0.0315(19) 0.043(2) -0.0015(16) 0.0017(18) -0.0020(16)
    C59 0.028(3) 0.027(2) 0.050(3) -0.003(2) 0.015(2) -0.007(2)
    C57 0.026(3) 0.032(2) 0.040(3) -0.004(2) 0.005(2) 0.001(2)
    O60 0.044(2) 0.037(2) 0.042(2) 0.0002(17) 0.0075(18) -0.0055(17)
    C61 0.055(4) 0.033(3) 0.063(4) 0.002(3) -0.017(3) -0.014(3)
    N62 0.079(5) 0.080(5) 0.066(4) 0.030(4) 0.001(4) -0.014(4)
    N63 0.109(7) 0.118(7) 0.089(6) 0.034(6) -0.021(5) -0.066(6)
_geom_special_details
;
 All esds (except the esd in the dihedral angle between two l.s. planes)
 are estimated using the full covariance matrix.  The cell esds are taken
 into account individually in the estimation of esds in distances, angles
 and torsion angles; correlations between esds in cell parameters are only
 used when they are defined by crystal symmetry.  An approximate (isotropic)
 treatment of cell esds is used for estimating esds involving l.s. planes.
;
loop_
    _geom_bond_atom_site_label_1
    _geom_bond_atom_site_label_2
    _geom_bond_site_symmetry_2
    _geom_bond_distance
    _geom_bond_publ_flag
    Zn1 N2 . 2.046(4) ?
    Zn1 N1 . 2.051(4) ?
    Zn1 N4 . 2.062(4) ?
    Zn1 N3 . 2.073(4) ?
    Zn1 O60 1_455 2.179(4) ?
    N1 C1 . 1.359(6) ?
    N1 C18 . 1.378(6) ?
    N2 C6 . 1.343(7) ?
    N2 C3 . 1.392(6) ?
    N3 C8 . 1.359(7) ?
    N3 C11 . 1.360(7) ?
    N4 C13 . 1.359(6) ?
    N4 C16 . 1.379(6) ?
    C1 C2 . 1.413(7) ?
    C1 C20 . 1.452(7) ?
    C2 C3 . 1.385(7) ?
    C2 C21 . 1.517(7) ?
    C3 C4 . 1.457(7) ?
    C4 C5 . 1.342(8) ?
    C4 H4 . 0.9500 ?
    C5 C6 . 1.451(7) ?
    C5 H5 . 0.9500 ?
    C6 C7 . 1.419(7) ?
    C7 C8 . 1.415(7) ?
    C7 C41 . 1.495(7) ?
    C8 C9 . 1.449(7) ?
    C9 C10 . 1.358(8) ?
    C9 H9 . 0.9500 ?
    C10 C11 . 1.443(7) ?
    C10 H10 . 0.9500 ?
    C11 C12 . 1.407(7) ?
    C12 C13 . 1.403(7) ?
    C12 C31 . 1.476(7) ?
    C13 C14 . 1.441(7) ?
    C14 C15 . 1.354(7) ?
    C14 H14 . 0.9500 ?
    C15 C16 . 1.434(7) ?
    C15 H15 . 0.9500 ?
    C16 C17 . 1.418(7) ?
    C17 C18 . 1.404(7) ?
    C17 C51 . 1.483(7) ?
    C18 C19 . 1.458(7) ?
    C19 C20 . 1.350(8) ?
    C19 H19 . 0.9500 ?
    C20 H20 . 0.9500 ?
    C21 C26 . 1.347(8) ?
    C21 C22 . 1.384(8) ?
    C22 C23 . 1.384(10) ?
    C22 H22 . 0.9500 ?
    C23 C24 . 1.374(10) ?
    C23 H23 . 0.9500 ?
    C24 O27 . 1.342(7) ?
    C24 C25 . 1.389(9) ?
    C25 C26 . 1.385(8) ?
    C25 H25 . 0.9500 ?
    C26 H26 . 0.9500 ?
    O27 C28 . 1.411(9) ?
    C28 H28A . 0.9800 ?
    C28 H28B . 0.9800 ?
    C28 H28C . 0.9800 ?
    C31 C32 . 1.401(8) ?
    C31 C36 . 1.413(8) ?
    C32 C33 . 1.403(8) ?
    C32 H32 . 0.9500 ?
    C33 C34 . 1.340(8) ?
    C33 H33 . 0.9500 ?
    C34 O37 . 1.371(7) ?
    C34 C35 . 1.405(9) ?
    C35 C36 . 1.378(8) ?
    C35 H35 . 0.9500 ?
    C36 H36 . 0.9500 ?
    O37 C38 . 1.426(8) ?
    C38 H38A . 0.9800 ?
    C38 H38B . 0.9800 ?
    C38 H38C . 0.9800 ?
    C41 C42 . 1.372(8) ?
    C41 C46 . 1.389(8) ?
    C42 C43 . 1.383(8) ?
    C42 H42 . 0.9500 ?
    C43 C44 . 1.390(8) ?
    C43 H43 . 0.9500 ?
    C44 O47 . 1.377(7) ?
    C44 C45 . 1.423(9) ?
    C45 C46 . 1.345(9) ?
    C45 H45 . 0.9500 ?
    C46 H46 . 0.9500 ?
    O47 C48 . 1.431(10) ?
    C48 H48A . 0.9800 ?
    C48 H48B . 0.9800 ?
    C48 H48C . 0.9800 ?
    C54 C53 . 1.384(7) ?
    C54 C55 . 1.394(8) ?
    C54 C57 . 1.492(7) ?
    C55 C56 . 1.381(8) ?
    C55 H55 . 0.9500 ?
    C56 C51 . 1.397(7) ?
    C56 H56 . 0.9500 ?
    C51 C52 . 1.393(7) ?
    C52 C53 . 1.395(7) ?
    C52 H52 . 0.9500 ?
    C53 H53 . 0.9500 ?
    O58 C59 . 1.332(6) ?
    O58 C57 . 1.486(7) ?
    C59 O60 . 1.213(6) ?
    C59 C61 . 1.443(9) ?
    C57 H57A . 0.9900 ?
    C57 H57B . 0.9900 ?
    C61 N62 . 1.285(10) ?
    C61 H61 . 0.9500 ?
    N62 N63 . 1.112(10) ?
loop_
    _geom_angle_atom_site_label_1
    _geom_angle_atom_site_label_2
    _geom_angle_atom_site_label_3
    _geom_angle_site_symmetry_1
    _geom_angle_site_symmetry_3
    _geom_angle
    _geom_angle_publ_flag
    N2 Zn1 N1 . . 89.95(17) ?
    N2 Zn1 N4 . . 168.25(18) ?
    N1 Zn1 N4 . . 90.10(16) ?
    N2 Zn1 N3 . . 89.15(16) ?
    N1 Zn1 N3 . . 167.43(17) ?
    N4 Zn1 N3 . . 88.25(16) ?
    N2 Zn1 O60 . 1_455 91.84(16) ?
    N1 Zn1 O60 . 1_455 91.71(16) ?
    N4 Zn1 O60 . 1_455 99.90(17) ?
    N3 Zn1 O60 . 1_455 100.85(17) ?
    C1 N1 C18 . . 106.9(4) ?
    C1 N1 Zn1 . . 126.3(3) ?
    C18 N1 Zn1 . . 126.3(3) ?
    C6 N2 C3 . . 106.6(4) ?
    C6 N2 Zn1 . . 127.7(3) ?
    C3 N2 Zn1 . . 125.0(3) ?
    C8 N3 C11 . . 107.5(4) ?
    C8 N3 Zn1 . . 125.4(3) ?
    C11 N3 Zn1 . . 126.5(3) ?
    C13 N4 C16 . . 106.8(4) ?
    C13 N4 Zn1 . . 127.5(3) ?
    C16 N4 Zn1 . . 125.5(3) ?
    N1 C1 C2 . . 125.7(4) ?
    N1 C1 C20 . . 110.0(4) ?
    C2 C1 C20 . . 124.3(5) ?
    C3 C2 C1 . . 125.1(5) ?
    C3 C2 C21 . . 117.1(4) ?
    C1 C2 C21 . . 117.7(4) ?
    C2 C3 N2 . . 126.5(4) ?
    C2 C3 C4 . . 125.4(4) ?
    N2 C3 C4 . . 108.2(4) ?
    C5 C4 C3 . . 108.0(5) ?
    C5 C4 H4 . . 126.0 ?
    C3 C4 H4 . . 126.0 ?
    C4 C5 C6 . . 106.1(5) ?
    C4 C5 H5 . . 127.0 ?
    C6 C5 H5 . . 127.0 ?
    N2 C6 C7 . . 125.6(4) ?
    N2 C6 C5 . . 111.2(4) ?
    C7 C6 C5 . . 123.3(5) ?
    C8 C7 C6 . . 124.2(5) ?
    C8 C7 C41 . . 117.6(4) ?
    C6 C7 C41 . . 118.2(4) ?
    N3 C8 C7 . . 126.8(4) ?
    N3 C8 C9 . . 110.0(5) ?
    C7 C8 C9 . . 123.3(5) ?
    C10 C9 C8 . . 105.7(5) ?
    C10 C9 H9 . . 127.2 ?
    C8 C9 H9 . . 127.2 ?
    C9 C10 C11 . . 107.9(5) ?
    C9 C10 H10 . . 126.1 ?
    C11 C10 H10 . . 126.1 ?
    N3 C11 C12 . . 126.6(4) ?
    N3 C11 C10 . . 108.9(4) ?
    C12 C11 C10 . . 124.5(5) ?
    C13 C12 C11 . . 124.2(5) ?
    C13 C12 C31 . . 118.1(5) ?
    C11 C12 C31 . . 117.8(5) ?
    N4 C13 C12 . . 126.0(5) ?
    N4 C13 C14 . . 109.8(4) ?
    C12 C13 C14 . . 124.2(5) ?
    C15 C14 C13 . . 106.8(4) ?
    C15 C14 H14 . . 126.6 ?
    C13 C14 H14 . . 126.6 ?
    C14 C15 C16 . . 107.4(5) ?
    C14 C15 H15 . . 126.3 ?
    C16 C15 H15 . . 126.3 ?
    N4 C16 C17 . . 126.6(4) ?
    N4 C16 C15 . . 109.2(4) ?
    C17 C16 C15 . . 124.2(4) ?
    C18 C17 C16 . . 124.4(4) ?
    C18 C17 C51 . . 118.7(4) ?
    C16 C17 C51 . . 117.0(4) ?
    N1 C18 C17 . . 126.4(4) ?
    N1 C18 C19 . . 109.2(4) ?
    C17 C18 C19 . . 124.4(5) ?
    C20 C19 C18 . . 106.8(5) ?
    C20 C19 H19 . . 126.6 ?
    C18 C19 H19 . . 126.6 ?
    C19 C20 C1 . . 107.0(5) ?
    C19 C20 H20 . . 126.5 ?
    C1 C20 H20 . . 126.5 ?
    C26 C21 C22 . . 117.1(5) ?
    C26 C21 C2 . . 121.6(5) ?
    C22 C21 C2 . . 121.3(5) ?
    C23 C22 C21 . . 120.9(6) ?
    C23 C22 H22 . . 119.5 ?
    C21 C22 H22 . . 119.5 ?
    C24 C23 C22 . . 121.2(6) ?
    C24 C23 H23 . . 119.4 ?
    C22 C23 H23 . . 119.4 ?
    O27 C24 C23 . . 116.5(6) ?
    O27 C24 C25 . . 125.7(6) ?
    C23 C24 C25 . . 117.8(5) ?
    C26 C25 C24 . . 119.4(6) ?
    C26 C25 H25 . . 120.3 ?
    C24 C25 H25 . . 120.3 ?
    C21 C26 C25 . . 123.3(5) ?
    C21 C26 H26 . . 118.3 ?
    C25 C26 H26 . . 118.3 ?
    C24 O27 C28 . . 116.4(5) ?
    O27 C28 H28A . . 109.5 ?
    O27 C28 H28B . . 109.5 ?
    H28A C28 H28B . . 109.5 ?
    O27 C28 H28C . . 109.5 ?
    H28A C28 H28C . . 109.5 ?
    H28B C28 H28C . . 109.5 ?
    C32 C31 C36 . . 117.2(5) ?
    C32 C31 C12 . . 122.4(5) ?
    C36 C31 C12 . . 120.4(5) ?
    C31 C32 C33 . . 119.7(5) ?
    C31 C32 H32 . . 120.2 ?
    C33 C32 H32 . . 120.2 ?
    C34 C33 C32 . . 122.3(5) ?
    C34 C33 H33 . . 118.8 ?
    C32 C33 H33 . . 118.8 ?
    C33 C34 O37 . . 117.8(5) ?
    C33 C34 C35 . . 119.4(5) ?
    O37 C34 C35 . . 122.8(6) ?
    C36 C35 C34 . . 119.5(5) ?
    C36 C35 H35 . . 120.2 ?
    C34 C35 H35 . . 120.2 ?
    C35 C36 C31 . . 121.8(5) ?
    C35 C36 H36 . . 119.1 ?
    C31 C36 H36 . . 119.1 ?
    C34 O37 C38 . . 118.5(5) ?
    O37 C38 H38A . . 109.5 ?
    O37 C38 H38B . . 109.5 ?
    H38A C38 H38B . . 109.5 ?
    O37 C38 H38C . . 109.5 ?
    H38A C38 H38C . . 109.5 ?
    H38B C38 H38C . . 109.5 ?
    C42 C41 C46 . . 117.4(5) ?
    C42 C41 C7 . . 121.1(4) ?
    C46 C41 C7 . . 121.5(5) ?
    C41 C42 C43 . . 122.6(5) ?
    C41 C42 H42 . . 118.7 ?
    C43 C42 H42 . . 118.7 ?
    C42 C43 C44 . . 119.2(6) ?
    C42 C43 H43 . . 120.4 ?
    C44 C43 H43 . . 120.4 ?
    O47 C44 C43 . . 125.1(6) ?
    O47 C44 C45 . . 116.5(5) ?
    C43 C44 C45 . . 118.4(5) ?
    C46 C45 C44 . . 120.0(5) ?
    C46 C45 H45 . . 120.0 ?
    C44 C45 H45 . . 120.0 ?
    C45 C46 C41 . . 122.4(6) ?
    C45 C46 H46 . . 118.8 ?
    C41 C46 H46 . . 118.8 ?
    C44 O47 C48 . . 116.4(6) ?
    O47 C48 H48A . . 109.5 ?
    O47 C48 H48B . . 109.5 ?
    H48A C48 H48B . . 109.5 ?
    O47 C48 H48C . . 109.5 ?
    H48A C48 H48C . . 109.5 ?
    H48B C48 H48C . . 109.5 ?
    C53 C54 C55 . . 118.7(5) ?
    C53 C54 C57 . . 120.1(5) ?
    C55 C54 C57 . . 121.0(5) ?
    C56 C55 C54 . . 121.2(5) ?
    C56 C55 H55 . . 119.4 ?
    C54 C55 H55 . . 119.4 ?
    C55 C56 C51 . . 120.5(5) ?
    C55 C56 H56 . . 119.7 ?
    C51 C56 H56 . . 119.7 ?
    C52 C51 C56 . . 118.2(5) ?
    C52 C51 C17 . . 121.3(4) ?
    C56 C51 C17 . . 120.5(5) ?
    C51 C52 C53 . . 121.1(5) ?
    C51 C52 H52 . . 119.4 ?
    C53 C52 H52 . . 119.4 ?
    C54 C53 C52 . . 120.3(5) ?
    C54 C53 H53 . . 119.9 ?
    C52 C53 H53 . . 119.9 ?
    C59 O58 C57 . . 115.6(4) ?
    O60 C59 O58 . . 122.0(5) ?
    O60 C59 C61 . . 123.0(5) ?
    O58 C59 C61 . . 114.9(5) ?
    O58 C57 C54 . . 110.5(4) ?
    O58 C57 H57A . . 109.6 ?
    C54 C57 H57A . . 109.6 ?
    O58 C57 H57B . . 109.6 ?
    C54 C57 H57B . . 109.6 ?
    H57A C57 H57B . . 108.1 ?
    C59 O60 Zn1 . 1_655 139.3(4) ?
    N62 C61 C59 . . 120.3(6) ?
    N62 C61 H61 . . 119.9 ?
    C59 C61 H61 . . 119.9 ?
    N63 N62 C61 . . 176.5(11) ?
loop_
    _geom_torsion_atom_site_label_1
    _geom_torsion_atom_site_label_2
    _geom_torsion_atom_site_label_3
    _geom_torsion_atom_site_label_4
    _geom_torsion_site_symmetry_1
    _geom_torsion_site_symmetry_2
    _geom_torsion_site_symmetry_3
    _geom_torsion_site_symmetry_4
    _geom_torsion
    _geom_torsion_publ_flag
    C18 N1 C1 C2 . . . . 178.4(5) ?
    Zn1 N1 C1 C2 . . . . -9.3(7) ?
    C18 N1 C1 C20 . . . . 0.7(6) ?
    Zn1 N1 C1 C20 . . . . 173.0(4) ?
    N1 C1 C2 C3 . . . . 0.9(8) ?
    C20 C1 C2 C3 . . . . 178.3(5) ?
    N1 C1 C2 C21 . . . . -177.4(5) ?
    C20 C1 C2 C21 . . . . 0.0(8) ?
    C1 C2 C3 N2 . . . . -0.6(9) ?
    C21 C2 C3 N2 . . . . 177.7(5) ?
    C1 C2 C3 C4 . . . . -179.2(5) ?
    C21 C2 C3 C4 . . . . -0.9(8) ?
    C6 N2 C3 C2 . . . . 179.9(5) ?
    Zn1 N2 C3 C2 . . . . 8.7(8) ?
    C6 N2 C3 C4 . . . . -1.2(6) ?
    Zn1 N2 C3 C4 . . . . -172.5(3) ?
    C2 C3 C4 C5 . . . . 179.5(5) ?
    N2 C3 C4 C5 . . . . 0.6(6) ?
    C3 C4 C5 C6 . . . . 0.2(6) ?
    C3 N2 C6 C7 . . . . -178.5(5) ?
    Zn1 N2 C6 C7 . . . . -7.5(7) ?
    C3 N2 C6 C5 . . . . 1.4(6) ?
    Zn1 N2 C6 C5 . . . . 172.4(3) ?
    C4 C5 C6 N2 . . . . -1.0(6) ?
    C4 C5 C6 C7 . . . . 178.9(5) ?
    N2 C6 C7 C8 . . . . -1.3(8) ?
    C5 C6 C7 C8 . . . . 178.8(5) ?
    N2 C6 C7 C41 . . . . 176.3(5) ?
    C5 C6 C7 C41 . . . . -3.6(7) ?
    C11 N3 C8 C7 . . . . 179.2(5) ?
    Zn1 N3 C8 C7 . . . . 6.9(8) ?
    C11 N3 C8 C9 . . . . 0.3(6) ?
    Zn1 N3 C8 C9 . . . . -171.9(4) ?
    C6 C7 C8 N3 . . . . 1.5(8) ?
    C41 C7 C8 N3 . . . . -176.1(5) ?
    C6 C7 C8 C9 . . . . -179.8(5) ?
    C41 C7 C8 C9 . . . . 2.6(8) ?
    N3 C8 C9 C10 . . . . -0.6(7) ?
    C7 C8 C9 C10 . . . . -179.5(5) ?
    C8 C9 C10 C11 . . . . 0.6(7) ?
    C8 N3 C11 C12 . . . . -178.4(5) ?
    Zn1 N3 C11 C12 . . . . -6.3(8) ?
    C8 N3 C11 C10 . . . . 0.1(6) ?
    Zn1 N3 C11 C10 . . . . 172.2(4) ?
    C9 C10 C11 N3 . . . . -0.5(7) ?
    C9 C10 C11 C12 . . . . 178.0(5) ?
    N3 C11 C12 C13 . . . . -1.9(9) ?
    C10 C11 C12 C13 . . . . 179.9(5) ?
    N3 C11 C12 C31 . . . . 179.4(5) ?
    C10 C11 C12 C31 . . . . 1.1(8) ?
    C16 N4 C13 C12 . . . . -179.4(5) ?
    Zn1 N4 C13 C12 . . . . 6.5(8) ?
    C16 N4 C13 C14 . . . . -1.2(6) ?
    Zn1 N4 C13 C14 . . . . -175.3(4) ?
    C11 C12 C13 N4 . . . . 1.8(8) ?
    C31 C12 C13 N4 . . . . -179.5(5) ?
    C11 C12 C13 C14 . . . . -176.1(5) ?
    C31 C12 C13 C14 . . . . 2.6(8) ?
    N4 C13 C14 C15 . . . . 1.3(7) ?
    C12 C13 C14 C15 . . . . 179.5(5) ?
    C13 C14 C15 C16 . . . . -0.9(6) ?
    C13 N4 C16 C17 . . . . 178.1(5) ?
    Zn1 N4 C16 C17 . . . . -7.6(8) ?
    C13 N4 C16 C15 . . . . 0.7(6) ?
    Zn1 N4 C16 C15 . . . . 174.9(4) ?
    C14 C15 C16 N4 . . . . 0.2(6) ?
    C14 C15 C16 C17 . . . . -177.4(5) ?
    N4 C16 C17 C18 . . . . 1.4(8) ?
    C15 C16 C17 C18 . . . . 178.5(5) ?
    N4 C16 C17 C51 . . . . -178.1(5) ?
    C15 C16 C17 C51 . . . . -1.0(7) ?
    C1 N1 C18 C17 . . . . 178.2(5) ?
    Zn1 N1 C18 C17 . . . . 6.0(7) ?
    C1 N1 C18 C19 . . . . 0.5(6) ?
    Zn1 N1 C18 C19 . . . . -171.7(3) ?
    C16 C17 C18 N1 . . . . -0.4(8) ?
    C51 C17 C18 N1 . . . . 179.1(5) ?
    C16 C17 C18 C19 . . . . 176.9(5) ?
    C51 C17 C18 C19 . . . . -3.6(7) ?
    N1 C18 C19 C20 . . . . -1.7(6) ?
    C17 C18 C19 C20 . . . . -179.4(5) ?
    C18 C19 C20 C1 . . . . 2.0(6) ?
    N1 C1 C20 C19 . . . . -1.8(6) ?
    C2 C1 C20 C19 . . . . -179.5(5) ?
    C3 C2 C21 C26 . . . . -77.8(7) ?
    C1 C2 C21 C26 . . . . 100.6(6) ?
    C3 C2 C21 C22 . . . . 102.3(7) ?
    C1 C2 C21 C22 . . . . -79.3(8) ?
    C26 C21 C22 C23 . . . . -0.1(12) ?
    C2 C21 C22 C23 . . . . 179.9(7) ?
    C21 C22 C23 C24 . . . . 4.0(14) ?
    C22 C23 C24 O27 . . . . 174.6(8) ?
    C22 C23 C24 C25 . . . . -4.5(12) ?
    O27 C24 C25 C26 . . . . -177.7(6) ?
    C23 C24 C25 C26 . . . . 1.3(10) ?
    C22 C21 C26 C25 . . . . -3.2(10) ?
    C2 C21 C26 C25 . . . . 176.9(6) ?
    C24 C25 C26 C21 . . . . 2.6(10) ?
    C23 C24 O27 C28 . . . . -172.0(7) ?
    C25 C24 O27 C28 . . . . 7.0(10) ?
    C13 C12 C31 C32 . . . . -114.4(6) ?
    C11 C12 C31 C32 . . . . 64.5(7) ?
    C13 C12 C31 C36 . . . . 63.4(7) ?
    C11 C12 C31 C36 . . . . -117.7(6) ?
    C36 C31 C32 C33 . . . . -0.2(8) ?
    C12 C31 C32 C33 . . . . 177.7(5) ?
    C31 C32 C33 C34 . . . . -0.9(10) ?
    C32 C33 C34 O37 . . . . -177.5(6) ?
    C32 C33 C34 C35 . . . . 2.2(10) ?
    C33 C34 C35 C36 . . . . -2.3(9) ?
    O37 C34 C35 C36 . . . . 177.4(6) ?
    C34 C35 C36 C31 . . . . 1.2(9) ?
    C32 C31 C36 C35 . . . . 0.1(8) ?
    C12 C31 C36 C35 . . . . -177.9(5) ?
    C33 C34 O37 C38 . . . . -177.4(6) ?
    C35 C34 O37 C38 . . . . 2.9(9) ?
    C8 C7 C41 C42 . . . . 81.1(7) ?
    C6 C7 C41 C42 . . . . -96.7(6) ?
    C8 C7 C41 C46 . . . . -95.9(6) ?
    C6 C7 C41 C46 . . . . 86.3(7) ?
    C46 C41 C42 C43 . . . . -1.5(9) ?
    C7 C41 C42 C43 . . . . -178.6(6) ?
    C41 C42 C43 C44 . . . . 2.8(11) ?
    C42 C43 C44 O47 . . . . -179.2(6) ?
    C42 C43 C44 C45 . . . . -1.5(10) ?
    O47 C44 C45 C46 . . . . 176.9(7) ?
    C43 C44 C45 C46 . . . . -1.0(10) ?
    C44 C45 C46 C41 . . . . 2.4(11) ?
    C42 C41 C46 C45 . . . . -1.2(10) ?
    C7 C41 C46 C45 . . . . 175.9(6) ?
    C43 C44 O47 C48 . . . . -0.2(12) ?
    C45 C44 O47 C48 . . . . -177.9(9) ?
    C53 C54 C55 C56 . . . . 2.2(9) ?
    C57 C54 C55 C56 . . . . 177.2(5) ?
    C54 C55 C56 C51 . . . . -1.0(9) ?
    C55 C56 C51 C52 . . . . -0.8(9) ?
    C55 C56 C51 C17 . . . . 178.2(5) ?
    C18 C17 C51 C52 . . . . -71.5(6) ?
    C16 C17 C51 C52 . . . . 108.0(6) ?
    C18 C17 C51 C56 . . . . 109.5(6) ?
    C16 C17 C51 C56 . . . . -71.0(7) ?
    C56 C51 C52 C53 . . . . 1.5(8) ?
    C17 C51 C52 C53 . . . . -177.6(5) ?
    C55 C54 C53 C52 . . . . -1.5(8) ?
    C57 C54 C53 C52 . . . . -176.6(5) ?
    C51 C52 C53 C54 . . . . -0.3(8) ?
    C57 O58 C59 O60 . . . . -2.9(7) ?
    C57 O58 C59 C61 . . . . 180.0(5) ?
    C59 O58 C57 C54 . . . . 86.2(5) ?
    C53 C54 C57 O58 . . . . -108.5(5) ?
    C55 C54 C57 O58 . . . . 76.6(6) ?
    O58 C59 O60 Zn1 . . . 1_655 174.5(4) ?
    C61 C59 O60 Zn1 . . . 1_655 -8.5(9) ?
    O60 C59 C61 N62 . . . . -174.9(7) ?
    O58 C59 C61 N62 . . . . 2.2(10) ?
_shelx_hkl_file
;
   2   0   0  387.70   13.15   1
  -2   0   0  392.96   13.14   1
   3   0   0 2314.38   73.40   1
  -3   0   0 2268.67   73.31   1
  -4   0   0 2303.82   73.98   1
  -5   0   0  223.31    9.48   1
  -6   0   0 1212.34   40.22   1
  -7   0   0  887.35   30.40   1
  -8   0   0  550.25   20.46   1
  -9   0   0   25.05    5.60   1
  -9   0   0   27.42    9.98   2
 -10   0   0  579.62   29.88   2
 -10   0   0  519.38   21.45   1
 -11   0   0  263.08   15.08   1
 -11   0   0  316.57   18.97   2
 -11   0   0  358.42   27.95   2
 -12   0   0   71.81    8.91   1
 -12   0   0   75.71   11.39   2
 -12   0   0  114.44   17.84   2
 -13   0   0   64.48    9.13   1
 -13   0   0   64.31   13.03   2
 -13   0   0   93.58   20.56   2
  -1  -1   0    6.86    1.09   1
  -2  -1   0  710.18   23.28   1
   2   1   0  709.46   23.27   1
  -3  -1   0 1961.38   63.10   1
   3   1   0 1998.33   63.69   1
  -3   1   0 1959.18   63.28   1
  -4  -1   0   35.41    4.31   1
  -4   1   0   86.80    4.79   1
  -5  -1   0  168.84    8.24   1
   5   1   0  193.70    8.87   1
  -5   1   0  185.29    8.09   1
  -6  -1   0  352.58   13.82   1
  -6   1   0  333.70   12.91   1
  -7  -1   0  356.99   14.40   1
  -7   1   0  389.80   14.94   1
  -8  -1   0   73.68    8.03   1
  -8   1   0   85.71    7.43   1
  -9  -1   0   36.27   11.24   2
  -9  -1   0   28.97    5.85   1
  -9   1   0   28.48    5.43   1
 -10  -1   0  172.34   11.91   1
 -10   1   0  179.05   11.45   1
 -11  -1   0  186.33   16.88   2
 -11  -1   0  172.46   25.32   2
 -11  -1   0  142.03   12.60   1
 -11   1   0  179.72   12.11   1
 -11   1   0  191.75   23.98   2
 -12  -1   0   65.77    9.09   1
 -12  -1   0   72.05   17.48   2
 -12  -1   0   74.56   11.68   2
 -12   1   0   73.09   11.16   2
 -12   1   0   65.47    8.09   1
 -12   1   0   85.32   17.46   2
 -13  -1   0    9.95    8.25   1
 -13  -1   0   -1.19   12.04   2
 -13  -1   0   11.85   18.20   2
 -13   1   0   19.81    7.47   1
 -13   1   0    3.70   11.51   2
 -13   1   0   14.15   17.77   2
   0   2   0 1894.42   61.02   2
  -2  -2   0  352.89   12.34   1
   2   2   0  394.90   13.67   1
  -3  -2   0  520.67   17.99   1
   3   2   0  526.74   18.24   1
  -4  -2   0  163.90    7.59   1
   4   2   0  205.01    8.66   1
  -4   2   0  191.92    7.58   1
  -5  -2   0  643.24   22.53   1
   5   2   0  556.62   19.48   1
  -5   2   0  517.57   18.36   1
  -6  -2   0 1078.98   36.48   1
   6   2   0 1044.23   34.71   1
  -6   2   0  982.21   33.53   1
  -7  -2   0  146.36    9.04   1
  -7   2   0  138.22    7.36   1
   7   2   0   99.89    9.08   1
  -8  -2   0  166.70   10.47   1
  -8  -2   0  186.60   17.46   2
  -8   2   0  176.32    9.26   1
  -9  -2   0   93.83    9.50   1
  -9   2   0  152.66    9.36   1
 -10  -2   0  222.21   13.45   1
 -10  -2   0  222.27   16.64   2
 -10  -2   0  274.02   24.26   2
 -10   2   0  251.48   21.17   2
 -10   2   0  198.24   11.86   1
 -11  -2   0  123.33   12.39   1
 -11  -2   0  133.32   16.22   2
 -11  -2   0  175.26   25.72   2
 -11   2   0  144.73   10.81   1
 -11   2   0  157.99   23.50   2
 -12  -2   0  140.62   13.62   1
 -12  -2   0  150.08   19.37   2
 -12  -2   0  148.07   19.88   2
 -12   2   0  146.19   17.03   2
 -12   2   0  197.13   27.03   2
 -12   2   0  129.99   11.23   1
 -13  -2   0   58.02   20.32   2
 -13  -2   0   42.07   13.63   2
 -13  -2   0   49.22    9.75   1
 -13   2   0   27.93   12.03   2
 -13   2   0   34.13    7.21   1
 -13   2   0   63.15   17.72   2
   0  -3   0    8.37    1.41   2
   0  -3   0   12.55    1.90   1
   0  -3   0   10.06    1.63   2
   0   3   0    7.64    1.62   2
   0   3   0   10.16    1.54   2
  -1  -3   0   74.96    3.79   1
  -1  -3   0   67.58    5.06   2
  -1  -3   0   62.36    3.78   2
   1   3   0   81.16    3.90   1
  -1   3   0   68.14    3.41   1
  -2  -3   0 2196.80   70.63   1
   2   3   0 2213.14   71.15   1
  -3  -3   0  104.76    5.90   1
   3   3   0  114.13    6.22   1
  -4  -3   0  242.15   10.17   1
   4   3   0  227.94    9.88   1
  -5  -3   0  958.45   32.60   1
   5   3   0 1057.17   33.66   1
  -5   3   0  914.16   32.17   1
  -6  -3   0  628.34   22.79   1
   6   3   0  601.12   21.43   1
  -6   3   0  545.24   19.71   1
  -7  -3   0  107.29   14.19   2
  -7  -3   0   94.17    8.44   1
  -7   3   0   80.05    6.29   1
   7   3   0   99.54    8.66   1
  -8  -3   0   65.14    8.66   1
  -8  -3   0   80.43   11.73   2
   8   3   0   63.75    7.39   1
  -8   3   0   67.20    6.52   1
  -9  -3   0   81.65   13.05   2
  -9  -3   0   62.96    7.54   1
  -9   3   0   64.69    7.29   1
 -10  -3   0   32.76    7.00   1
 -10  -3   0   25.32   13.25   2
 -10  -3   0   33.37    8.49   2
 -10   3   0   30.04   11.43   2
 -10   3   0   26.72    5.60   1
 -11  -3   0    8.44   13.94   2
 -11  -3   0  -15.26    6.62   1
 -11  -3   0   -1.21    8.24   2
 -11   3   0   27.57   12.67   2
 -12  -3   0   20.75   10.65   2
 -12  -3   0   36.91   17.22   2
 -12  -3   0   15.65    8.46   1
 -12   3   0   19.16    6.05   1
 -12   3   0   36.89    9.79   2
 -12   3   0   38.80   15.71   2
 -13  -3   0   14.73    9.56   1
 -13  -3   0   -8.43   12.56   2
 -13  -3   0    5.38   18.26   2
 -13   3   0   -3.02   16.64   2
 -13   3   0   10.23   11.23   2
   0  -4   0 1911.93   63.06   2
   0  -4   0 1961.73   63.42   1
   0  -4   0 2049.27   63.27   2
   0   4   0 2408.51   71.03   2
   0   4   0 2074.90   70.55   2
   0   4   0 2149.02   70.84   1
  -1  -4   0 4986.81  159.13   2
  -2  -4   0  276.51   10.82   2
  -2  -4   0  298.08   10.72   1
  -2  -4   0  252.35   12.21   2
   2   4   0  408.96   14.66   1
  -3  -4   0  820.55   27.22   1
  -3  -4   0  775.29   28.87   2
   3   4   0  709.95   24.43   1
  -4  -4   0  109.07    7.06   1
   4   4   0  128.41    7.55   1
  -5  -4   0  233.28   10.76   1
   5   4   0  192.06    9.73   1
  -6  -4   0 1429.12   51.20   2
  -6  -4   0 1417.03   47.81   1
  -6   4   0 1246.39   42.98   1
   6   4   0 1400.32   44.90   1
  -7  -4   0 1483.55   49.53   1
  -7  -4   0 1442.01   53.50   2
   7   4   0 1377.27   46.16   1
  -7   4   0 1324.37   44.13   1
  -8  -4   0  167.29   18.55   2
  -8  -4   0  123.49   10.22   1
   8   4   0  121.93   10.82   1
  -8   4   0  157.81    7.96   1
  -9  -4   0  413.69   25.77   2
  -9  -4   0  362.19   17.13   1
  -9  -4   0  354.62   19.49   2
  -9   4   0  320.99   13.12   1
 -10  -4   0  116.00   11.71   1
 -10  -4   0  132.53   15.01   2
 -10  -4   0  111.47   15.73   2
 -10   4   0  170.67    9.84   1
 -10   4   0  150.34   18.70   2
 -11  -4   0  115.83   17.39   2
 -11  -4   0  106.16   12.88   1
 -11  -4   0  122.09   16.91   2
 -11   4   0  161.40   21.73   2
 -12  -4   0   76.81   18.32   2
 -12  -4   0   79.04   12.89   2
 -12  -4   0  101.36   13.79   1
 -12   4   0   76.85   15.50   2
 -13  -4   0   56.00   11.27   1
 -13  -4   0   55.32   14.89   2
 -13  -4   0   91.70   22.18   2
 -13   4   0   21.75   11.66   2
 -13   4   0   60.25   18.47   2
   0  -5   0    6.93    2.21   2
   0  -5   0   15.63    2.79   2
   0  -5   0    9.28    2.29   1
   0   5   0   11.30    2.25   1
   0   5   0    9.18    1.78   2
   0   5   0   10.40    2.83   2
  -1  -5   0  854.70   28.28   2
   1  -5   0  802.74   27.36   1
  -1  -5   0  803.80   27.51   2
  -1  -5   0  844.62   27.75   1
  -1   5   0  880.84   27.54   2
  -1   5   0  832.40   28.25   1
  -1   5   0  889.46   27.63   2
   1   5   0  814.60   28.37   2
   1   5   0  859.49   28.63   1
  -2  -5   0  126.97    9.30   2
  -2  -5   0  159.31    7.37   1
  -2  -5   0  148.01    7.46   2
  -2   5   0  156.19    6.75   1
   2   5   0  168.73    7.66   1
  -3  -5   0  126.76    7.11   1
  -3  -5   0  122.00    7.46   2
  -3  -5   0  110.74   10.10   2
   3   5   0  133.09    7.40   1
  -4  -5   0  724.83   25.47   1
  -4  -5   0  702.33   28.04   2
  -4  -5   0  737.00   25.81   2
   4   5   0  802.05   27.99   1
  -5  -5   0  284.65   13.07   2
  -5  -5   0  247.49   16.18   2
  -5  -5   0  284.52   12.48   1
   5   5   0  294.44   13.00   1
  -6  -5   0  721.46   30.94   2
  -6  -5   0  742.89   26.65   1
  -6  -5   0  733.04   27.31   2
   6   5   0  764.32   27.71   1
  -7  -5   0   73.01    8.79   1
  -7  -5   0  112.97   10.80   2
   7   5   0   55.45    6.71   1
  -7   5   0   58.37    5.62   1
  -8  -5   0   15.48    5.96   1
  -8  -5   0   21.23    6.87   2
  -8  -5   0   49.30   11.31   2
  -8   5   0   37.00    4.13   1
   8   5   0   17.12    6.40   1
  -9  -5   0   27.68    7.47   2
  -9  -5   0   44.82    7.32   1
  -9  -5   0   70.69   13.87   2
  -9   5   0   63.69    6.53   1
   9   5   0   49.44    7.97   1
 -10  -5   0  188.83   24.11   2
 -10  -5   0  209.09   17.14   2
 -10  -5   0  178.44   13.64   1
 -10   5   0  195.58    9.93   1
 -11  -5   0   50.71    9.26   1
 -11  -5   0   78.29   15.77   2
 -11  -5   0   61.15   11.16   2
 -11   5   0   82.04   13.72   2
 -12  -5   0   50.24   12.85   2
 -12  -5   0   59.60   17.78   2
 -12  -5   0   68.21   10.48   1
 -12   5   0   83.03   15.81   2
 -13  -5   0   70.10   15.60   2
 -13  -5   0   67.73   11.86   1
 -13  -5   0   62.78   22.74   2
 -13   5   0   65.64   12.56   2
 -13   5   0   66.93   19.04   2
   0  -6   0  464.20   16.70   1
   0  -6   0  456.85   16.07   2
   0  -6   0  491.75   16.36   2
   0   6   0  482.20   17.44   1
   0   6   0  542.96   18.00   2
   0   6   0  468.35   16.96   2
  -1  -6   0 2298.97   71.32   2
   1  -6   0 2152.01   70.61   1
  -1  -6   0 2134.74   70.66   2
  -1  -6   0 2171.99   70.96   1
  -1   6   0 2531.55   75.26   2
   1   6   0 2240.51   75.73   2
  -1   6   0 2365.05   75.74   1
  -1   6   0 2270.08   75.00   2
  -2  -6   0  604.97   23.54   2
  -2  -6   0  659.43   22.45   1
  -2  -6   0  642.59   22.42   2
   2   6   0  707.38   24.29   1
  -2   6   0  689.20   23.55   1
  -3  -6   0  963.36   35.73   2
  -3  -6   0 1022.83   33.96   1
  -3  -6   0  992.81   34.01   2
  -3   6   0 1110.65   37.05   1
   3   6   0 1148.26   38.18   1
  -4  -6   0  113.24    8.07   1
  -4  -6   0  112.33   11.86   2
  -4  -6   0  125.10    8.49   2
   4   6   0  102.81    7.75   1
  -5  -6   0 2421.40   79.18   1
  -5  -6   0 2452.44   82.01   2
  -5  -6   0 2371.19   79.51   2
   5   6   0 2410.82   79.06   1
  -6  -6   0 1568.04   57.17   2
  -6  -6   0 1597.33   53.60   1
  -6  -6   0 1604.05   54.23   2
   6   6   0 1708.61   57.43   1
  -7  -6   0  755.90   28.71   1
  -7  -6   0  777.57   33.82   2
  -7  -6   0  801.77   29.91   2
  -7   6   0  753.11   26.27   1
   7   6   0  821.40   29.31   1
  -8  -6   0    2.39    6.30   2
  -8  -6   0  -11.20    5.42   1
  -8  -6   0    2.74   10.03   2
  -8   6   0    8.83    3.51   1
   8   6   0   -1.27    5.80   1
  -9  -6   0  149.21   12.36   1
  -9  -6   0  132.39   14.90   2
  -9  -6   0  195.41   23.35   2
   9   6   0  163.18   13.01   1
 -10  -6   0   26.89    8.64   2
 -10  -6   0   22.76    7.80   1
 -10  -6   0   12.03   13.53   2
  10   6   0   52.97    8.41   1
 -11  -6   0  170.89   14.91   1
 -11  -6   0  158.71   19.27   2
 -11  -6   0  120.45   18.04   2
 -11   6   0  224.43   21.89   2
 -12  -6   0   49.52   10.29   1
 -12  -6   0   37.04   17.78   2
 -12  -6   0   63.44   13.92   2
 -12   6   0   61.22   15.62   2
 -13  -6   0   83.43   12.79   1
 -13  -6   0   61.37   16.32   2
 -13  -6   0   84.53   21.95   2
 -13   6   0   59.70   18.41   2
 -13   6   0   85.37   12.50   2
   0  -7   0    6.01    2.26   2
   0  -7   0    3.00    2.56   2
   0  -7   0    2.40    2.79   1
   0   7   0    4.85    3.59   2
   0   7   0    2.88    2.84   1
   0   7   0    2.75    2.19   2
   1  -7   0   98.90    6.07   1
  -1  -7   0   96.52    6.10   2
  -1  -7   0   91.24    7.11   2
  -1  -7   0   92.73    6.38   1
   1   7   0  101.09    6.12   2
   1   7   0  100.80    6.61   1
  -1   7   0   99.31    4.94   2
  -1   7   0  106.91    6.00   1
  -1   7   0  104.01    6.01   2
  -2  -7   0 1032.60   34.88   1
  -2  -7   0 1040.22   35.99   2
  -2  -7   0 1003.60   34.72   2
   2   7   0 1050.39   35.61   1
  -2   7   0 1052.83   34.93   1
  -3  -7   0  373.71   15.08   2
  -3  -7   0  333.77   16.84   2
  -3  -7   0  382.52   14.89   1
  -3   7   0  394.96   14.41   1
   3   7   0  398.20   15.73   1
  -4  -7   0 1056.37   36.08   2
  -4  -7   0 1025.73   38.15   2
  -4  -7   0 1023.17   35.77   1
   4   7   0 1118.92   38.48   1
  -4   7   0 1122.84   36.96   1
  -5  -7   0  458.42   18.87   2
  -5  -7   0  458.06   18.23   1
  -5  -7   0  425.70   22.45   2
   5   7   0  499.86   19.78   1
  -6  -7   0  228.58   13.26   2
  -6  -7   0  201.30   11.96   1
  -6  -7   0  190.80   17.59   2
   6   7   0  209.30   12.15   1
  -7  -7   0  209.34   12.77   1
  -7  -7   0  206.69   19.55   2
  -7  -7   0  231.77   14.43   2
   7   7   0  229.74   13.41   1
  -8  -7   0  111.01   11.22   1
  -8  -7   0  123.91   15.22   2
  -8  -7   0  114.80   13.56   2
   8   7   0  106.70   11.54   1
  -9  -7   0   23.52   12.20   2
  -9  -7   0   30.18    8.44   2
  -9  -7   0   14.51    7.13   1
   9   7   0   32.02    8.13   1
 -10  -7   0  131.58   17.02   2
 -10  -7   0   89.71   10.49   1
 -10  -7   0  125.76   18.71   2
  10   7   0  120.81   13.99   1
 -11  -7   0    7.50    8.38   1
 -11  -7   0   16.02    9.86   2
 -11  -7   0   37.56   15.70   2
 -12  -7   0  -15.33    8.72   1
 -12  -7   0   -1.23   17.25   2
 -12  -7   0    5.85   12.40   2
 -12   7   0   24.39   13.87   2
 -13  -7   0   39.59   21.78   2
 -13  -7   0   32.86   15.87   2
 -13  -7   0   58.77   13.03   1
 -13   7   0   63.13   18.05   2
 -13   7   0   48.35   11.50   2
   0  -8   0  824.44   27.38   2
   0  -8   0  810.33   28.07   1
   0  -8   0  801.47   27.17   2
   0   8   0  704.72   25.46   2
   0   8   0  809.08   26.95   2
   0   8   0  750.31   26.16   1
   1  -8   0  899.71   30.85   1
  -1  -8   0  915.04   31.36   2
  -1  -8   0  894.11   30.73   2
  -1  -8   0  923.78   31.29   1
   1   8   0  871.05   29.69   1
   1   8   0  825.19   29.10   2
  -1   8   0  921.33   29.10   2
  -1   8   0  868.16   29.24   1
  -1   8   0  803.22   28.27   2
  -2  -8   0  507.07   18.64   2
  -2  -8   0  467.24   19.78   2
  -2  -8   0  506.54   18.76   1
  -2   8   0  530.88   18.42   1
   2   8   0  492.90   19.07   1
  -3  -8   0  306.41   13.27   1
  -3  -8   0  296.89   15.84   2
  -3  -8   0  298.59   13.61   2
   3   8   0  432.02   17.18   1
  -3   8   0  438.61   15.89   1
  -4  -8   0  356.80   15.56   2
  -4  -8   0  346.79   15.10   1
  -4  -8   0  344.22   18.21   2
   4   8   0  312.66   14.13   1
  -4   8   0  319.62   12.25   1
  -5  -8   0  909.26   32.25   1
  -5  -8   0  840.54   35.40   2
  -5  -8   0  934.48   32.76   2
  -5   8   0  886.45   29.94   1
   5   8   0  898.18   32.25   1
  -6  -8   0  413.66   22.92   2
  -6  -8   0  390.48   17.99   1
  -6  -8   0  433.81   19.19   2
   6   8   0  414.80   18.31   1
  -6   8   0  424.02   15.31   1
  -7  -8   0  297.47   22.02   2
  -7  -8   0  272.51   16.17   2
  -7  -8   0  247.85   14.49   1
   7   8   0  271.65   15.09   1
  -8  -8   0  124.15   12.10   1
  -8  -8   0  142.70   14.37   2
  -8  -8   0  164.40   21.22   2
   8   8   0   98.15   12.15   1
  -9  -8   0   59.13    9.39   2
  -9  -8   0   90.32   15.90   2
  -9  -8   0   75.55    9.78   1
   9   8   0   58.88    8.70   1
 -10  -8   0  245.96   19.87   2
 -10  -8   0  219.29   16.11   1
 -10  -8   0  238.06   28.14   2
  10   8   0  232.95   16.79   1
 -10   8   0  217.98   17.69   2
 -11  -8   0  230.45   17.50   1
 -11  -8   0  217.90   22.19   2
 -11  -8   0  221.89   29.59   2
  11   8   0  309.92   19.63   1
 -11   8   0  290.04   22.44   2
 -12  -8   0  135.69   17.37   1
 -12  -8   0  104.14   15.87   2
 -12  -8   0  152.59   22.31   2
 -12   8   0  186.42   23.81   2
 -13  -8   0   47.47   16.90   2
 -13  -8   0   57.82   13.84   1
 -13  -8   0   49.33   23.38   2
 -13   8   0   67.52   18.59   2
 -13   8   0   70.12   11.97   2
   0  -9   0    3.60    2.74   2
   0  -9   0   -5.13    2.95   2
   0  -9   0   -0.01    3.12   1
   0   9   0   -1.67    4.77   2
   0   9   0   -2.29    3.06   1
   0   9   0    4.89    2.81   2
   1  -9   0  159.65    8.57   1
  -1  -9   0  130.58    9.06   2
  -1  -9   0  153.60    8.90   1
  -1  -9   0  148.84    8.32   2
  -1   9   0  167.26    9.21   2
   1   9   0  145.40    8.94   1
  -1   9   0  168.43    8.42   1
  -1   9   0  146.15    7.19   2
   1   9   0  151.45    8.32   2
  -2  -9   0   63.21    7.23   2
  -2  -9   0   77.40    7.34   2
  -2  -9   0   68.35    7.31   1
   2   9   0   73.78    7.02   1
  -2   9   0   67.01    6.13   1
  -2   9   0   49.53    5.34   2
  -2   9   0   63.17    4.32   2
  -3  -9   0  101.47    8.40   1
  -3  -9   0   86.87   11.16   2
  -3  -9   0   97.82    8.75   2
   3   9   0  113.81    8.69   1
  -3   9   0  116.43    7.14   1
  -4  -9   0  128.66   10.20   2
  -4  -9   0  104.29   12.45   2
  -4  -9   0  132.95    9.54   1
  -4   9   0  149.66    7.90   1
   4   9   0  152.79   10.12   1
  -5  -9   0  238.86   13.09   1
  -5  -9   0  208.70   17.75   2
  -5  -9   0  260.77   14.08   2
   5   9   0  222.86   13.34   1
  -5   9   0  263.05   10.53   1
  -6  -9   0   67.38   11.13   2
  -6  -9   0   70.15    9.88   1
  -6  -9   0   81.88   11.36   2
  -6   9   0   78.04    6.12   1
   6   9   0   79.40    9.76   1
  -7  -9   0   76.62   13.20   2
  -7  -9   0   78.12   10.80   1
  -7  -9   0  109.13   12.95   2
  -7   9   0   69.48    5.90   1
   7   9   0   84.27   11.16   1
  -8  -9   0   16.30   11.81   2
  -8  -9   0   22.12    7.77   1
  -8  -9   0   11.89    7.18   2
   8   9   0   18.43    7.29   1
  -9  -9   0    6.30    7.86   1
  -9  -9   0   30.68   14.24   2
  -9  -9   0   20.73    9.20   2
   9   9   0   30.14    8.67   1
 -10  -9   0   63.61   15.62   2
 -10  -9   0   75.74   12.27   2
 -10  -9   0   83.02   10.84   1
 -10   9   0  116.68   15.77   2
  10   9   0  102.91   14.67   1
 -11  -9   0  -14.20   10.33   2
 -11  -9   0   -2.02    8.97   1
 -11  -9   0   17.24   18.19   2
  11   9   0    3.50    8.98   1
 -11   9   0   33.68   11.26   2
 -12  -9   0    2.56   13.95   2
 -12  -9   0    8.40   11.60   1
 -12  -9   0   14.80   18.25   2
 -12   9   0   21.38   13.21   2
   0 -10   0 1798.50   60.12   1
   0 -10   0 1827.10   59.06   2
   0 -10   0 1813.77   58.96   2
   0  10   0 2006.17   63.51   2
   0  10   0 1884.74   62.77   1
   0  10   0 1806.97   61.92   2
  -1 -10   0  404.78   15.79   2
  -1 -10   0  394.92   16.36   2
   1 -10   0  378.45   16.04   1
  -1 -10   0  424.71   16.59   1
   1  10   0  534.58   19.96   2
  -1  10   0  514.36   18.97   2
  -1  10   0  535.06   20.19   1
  -1  10   0  576.27   20.65   2
   1  10   0  549.41   20.65   1
  -2 -10   0  253.43   12.29   2
  -2 -10   0  269.57   12.65   1
  -2 -10   0  252.57   13.71   2
  -2  10   0  348.48   13.04   2
  -2  10   0  362.10   14.10   2
   2  10   0  379.09   15.47   1
  -2  10   0  367.47   14.64   1
  -3 -10   0   -7.81    4.13   2
  -3 -10   0  -10.79    5.49   2
  -3 -10   0    2.75    4.55   1
   3  10   0   14.13    4.87   1
  -3  10   0    4.12    3.59   1
  -4 -10   0  403.74   17.75   1
  -4 -10   0  432.22   18.33   2
  -4 -10   0  402.09   20.43   2
   4  10   0  385.67   16.49   1
  -4  10   0  343.17   14.32   1
  -5 -10   0  763.53   33.67   2
  -5 -10   0  836.16   30.68   2
  -5 -10   0  781.91   29.89   1
  -5  10   0  867.80   29.33   1
   5  10   0  836.13   31.74   1
  -6 -10   0  466.55   21.02   1
  -6 -10   0  511.11   22.23   2
  -6 -10   0  456.63   25.88   2
  -6  10   0  475.83   17.75   1
   6  10   0  495.45   21.21   1
  -7 -10   0  355.42   24.81   2
  -7 -10   0  360.05   18.17   1
  -7  10   0  327.67   13.19   1
   7  10   0  358.86   17.98   1
  -8 -10   0  159.60   23.37   2
  -8 -10   0  147.18   13.67   1
  -8 -10   0  172.30   16.25   2
   8  10   0  185.26   14.96   1
  -9 -10   0   98.18   12.89   2
  -9 -10   0  109.11   17.14   2
   9  10   0  104.88   13.85   1
 -10 -10   0  171.93   21.37   2
 -10 -10   0  161.95   16.02   1
 -10 -10   0  168.14   20.05   2
 -10  10   0  177.12   16.68   2
  10  10   0  184.81   17.00   1
 -11 -10   0   24.33   13.07   2
 -11 -10   0   23.52   10.68   1
 -11 -10   0   56.72   18.46   2
  11  10   0   35.65   10.12   1
 -11  10   0   10.94   10.82   2
 -12 -10   0  114.16   23.89   2
 -12 -10   0  157.08   19.75   1
 -12 -10   0  138.08   19.17   2
 -12  10   0  150.42   17.06   2
  12  10   0  180.32   19.70   1
   0 -11   0    9.04    4.83   1
   0 -11   0    1.91    3.55   2
   0 -11   0    8.70    3.45   2
   0  11   0   10.74    3.60   2
   0  11   0    8.10    4.84   1
  -1 -11   0  168.47   10.00   1
   1 -11   0  120.41    9.35   1
  -1 -11   0  139.46    9.80   2
  -1 -11   0  148.70    9.20   2
  -1  11   0  128.43   10.89   2
   1  11   0  179.68   10.04   1
  -1  11   0  132.91    9.25   1
  -1  11   0  166.04    8.02   2
  -2 -11   0   33.22    6.45   2
  -2 -11   0   50.24    5.96   2
  -2 -11   0   57.94    6.89   1
  -2  11   0   40.27    5.29   2
  -2  11   0   61.91    4.95   2
  -2  11   0   44.02    5.48   1
   2  11   0   46.63    5.83   1
  -3 -11   0   51.73    6.53   1
  -3 -11   0   29.73    8.25   2
  -3 -11   0   47.13    6.16   2
  -3  11   0   64.18    6.30   1
   3  11   0   68.81    8.57   1
  -4 -11   0   13.43    7.96   2
  -4 -11   0   17.40    5.87   2
  -4 -11   0   29.64    6.26   1
  -4  11   0   25.59    4.74   1
   4  11   0   30.74    6.22   1
  -5 -11   0   76.31   10.62   1
  -5 -11   0  108.70   11.68   2
  -5 -11   0   43.68   10.27   2
   5  11   0   48.45    7.10   1
  -5  11   0   60.53    6.93   1
  -6 -11   0   61.07   12.29   2
  -6 -11   0   93.11   11.47   1
   6  11   0   98.86   12.25   1
  -6  11   0  116.28    7.83   1
  -7 -11   0   52.56   12.30   2
  -7 -11   0   60.30    8.62   2
  -7 -11   0   69.01    9.12   1
  -7  11   0   69.40    6.46   1
   7  11   0   84.03   10.03   1
  -8 -11   0  -16.51    7.16   1
  -8 -11   0   -4.54    7.79   2
  -8 -11   0  -17.23   11.08   2
   8  11   0   -0.61    7.45   1
  -9 -11   0   -0.06   14.13   2
  -9 -11   0  -10.58    9.53   2
  -9 -11   0   -6.43    8.51   1
   9  11   0   14.89    8.55   1
 -10 -11   0    7.05   10.41   2
 -10 -11   0   -6.26    8.58   1
 -10 -11   0   14.66   14.64   2
 -10  11   0    6.76    8.72   2
  10  11   0    0.09    8.61   1
 -11 -11   0   -6.56   11.84   2
 -11 -11   0   -2.15   17.62   2
 -11 -11   0    1.61   11.23   1
 -11  11   0    9.69   10.25   2
  11  11   0    9.89   10.21   1
 -12 -11   0  -25.34   20.67   2
 -12 -11   0   -3.67   13.03   2
 -12 -11   0    7.54   13.16   1
 -12  11   0    5.38   12.92   2
  12  11   0   11.01   11.89   1
   0 -12   0  597.36   23.38   1
   0 -12   0  607.45   21.56   2
   0 -12   0  622.07   21.60   2
   0  12   0  743.71   26.92   2
   0  12   0  783.93   28.07   1
  -1 -12   0  456.29   17.55   2
   1 -12   0  427.20   18.17   1
  -1 -12   0  431.34   17.76   2
  -1 -12   0  445.17   18.63   1
  -1  12   0  431.39   16.33   2
  -1  12   0  421.83   17.65   1
   1  12   0  424.92   18.04   1
  -1  12   0  445.68   18.85   2
  -2 -12   0  824.51   31.00   2
  -2 -12   0  862.72   31.14   1
  -2 -12   0  840.00   30.35   2
  -2  12   0  933.65   31.65   2
  -2  12   0  949.16   32.97   2
   2  12   0  905.90   33.84   1
  -2  12   0  981.86   33.27   1
  -3 -12   0  189.24   12.27   1
  -3 -12   0  198.03   12.39   2
  -3 -12   0  161.72   13.80   2
  -3  12   0  248.13    9.97   2
   3  12   0  241.12   13.72   1
  -3  12   0  257.70   11.48   2
  -3  12   0  257.62   12.21   1
  -4 -12   0  880.59   32.42   2
  -4 -12   0  838.26   34.33   2
  -4 -12   0  855.19   32.32   1
  -4  12   0  934.62   32.40   1
   4  12   0  921.16   34.39   1
  -5 -12   0  102.04   12.90   2
  -5 -12   0   84.12   11.47   2
  -5 -12   0   85.19   11.10   1
  -5  12   0   73.55    7.47   1
   5  12   0   56.58    7.48   1
  -6 -12   0 1088.43   45.16   2
  -6 -12   0 1074.65   40.91   1
  -6 -12   0 1176.47   41.90   2
  -6  12   0 1141.94   38.85   1
   6  12   0 1152.83   42.17   1
  -7 -12   0  165.33   21.63   2
  -7 -12   0  157.14   16.06   2
  -7 -12   0  157.07   13.93   1
   7  12   0  148.70   13.98   1
  -7  12   0  147.40    8.52   1
  -8 -12   0   58.04   10.42   2
  -8 -12   0   62.23    9.92   1
  -8 -12   0   74.53   14.67   2
   8  12   0   94.34   11.35   1
  -9 -12   0   96.98   11.74   1
  -9 -12   0   60.58   11.08   2
   9  12   0  117.14   15.80   1
 -10 -12   0   35.78   11.07   1
 -10 -12   0   67.52   13.94   2
 -10 -12   0   45.23   17.11   2
  10  12   0   43.47   10.77   1
 -10  12   0   35.28    9.00   2
 -11 -12   0   17.71   14.34   2
 -11 -12   0   26.68   12.43   1
 -11 -12   0   36.31   19.54   2
 -11  12   0    6.24   10.19   2
  11  12   0   33.33   11.22   1
 -12 -12   0   43.71   24.17   2
 -12 -12   0   12.75   16.92   2
 -12 -12   0   62.93   15.20   1
 -12  12   0   49.83   13.69   2
  12  12   0   56.89   13.69   1
   0 -13   0    0.78    3.60   2
   0 -13   0    2.78    3.75   2
   0 -13   0   -3.89    4.98   1
   0  13   0    1.94    3.75   2
   0  13   0   -4.08    4.72   1
  -1 -13   0  238.19   12.55   2
  -1 -13   0  239.38   13.83   1
  -1 -13   0  257.93   12.52   2
   1 -13   0  256.93   13.36   1
  -1  13   0  262.55   11.85   2
  -1  13   0  279.20   13.58   1
   1  13   0  254.00   13.94   1
  -2 -13   0  319.66   15.93   2
  -2 -13   0  318.75   16.16   1
  -2 -13   0  326.42   15.28   2
  -2  13   0  353.19   13.93   2
  -2  13   0  369.92   16.00   1
   2  13   0  331.00   16.68   1
  -2  13   0  371.66   16.57   2
  -3 -13   0   35.41    6.66   2
  -3 -13   0   39.39    7.53   2
  -3 -13   0   43.63    7.76   1
  -3  13   0   53.89    6.06   2
  -3  13   0   65.71    5.63   2
   3  13   0   52.21    7.67   1
  -3  13   0   59.03    6.55   1
  -4 -13   0   42.84    7.54   2
  -4 -13   0   24.49    6.34   1
  -4 -13   0   31.27    8.78   2
  -4  13   0   47.15    6.11   1
   4  13   0   44.28    7.97   1
  -5 -13   0    6.29    6.98   2
  -5 -13   0    4.17    9.15   2
  -5 -13   0   11.61    6.25   1
  -5  13   0   -6.70    4.45   1
   5  13   0    5.04    6.06   1
  -6 -13   0  413.92   26.55   2
  -6 -13   0  417.73   21.07   1
  -6 -13   0  462.71   22.71   2
  -6  13   0  391.69   16.26   1
   6  13   0  403.55   20.64   1
  -7 -13   0   69.41   14.88   2
  -7 -13   0   80.21   11.00   2
  -7 -13   0   73.58   10.03   1
  -7  13   0   85.73    7.68   1
   7  13   0  102.04   13.59   1
  -8 -13   0   50.32   15.75   2
  -8 -13   0   57.58   10.57   1
  -8 -13   0   66.10   11.61   2
   8  13   0   89.34   11.18   1
  -8  13   0   87.33    7.26   1
  -9 -13   0  -11.52   14.44   2
  -9 -13   0    2.79   10.28   2
  -9 -13   0    2.16    9.20   1
   9  13   0   12.65    9.12   1
 -10 -13   0    1.98   12.50   2
 -10 -13   0   13.59   10.61   1
 -10 -13   0   26.02   17.83   2
  10  13   0   24.46   11.41   1
 -11 -13   0   21.27   13.33   1
 -11 -13   0   -0.50   20.37   2
 -11 -13   0    0.08   13.40   2
  11  13   0    7.95   11.14   1
 -11  13   0   25.51   10.05   2
   0 -14   0  218.06   10.28   2
   0 -14   0  224.63   13.47   1
   0 -14   0  224.74   10.52   2
   0  14   0  227.74   13.12   1
  -1 -14   0  680.88   25.37   2
  -1 -14   0  718.25   25.53   2
   1 -14   0  654.43   26.40   1
  -1 -14   0  691.57   27.12   1
   1  14   0  685.91   27.08   1
  -1  14   0  720.32   26.94   1
  -1  14   0  696.85   25.25   2
  -2 -14   0  305.05   16.15   2
  -2 -14   0  343.25   15.94   2
  -2 -14   0  319.75   17.02   1
  -2  14   0  381.60   16.85   1
  -2  14   0  357.92   14.71   2
   2  14   0  366.84   17.84   1
  -3 -14   0  343.11   17.33   2
  -3 -14   0  339.00   17.96   1
  -3 -14   0  346.67   18.46   2
   3  14   0  350.38   17.89   1
  -3  14   0  370.73   16.18   1
  -3  14   0  327.50   13.75   2
  -3  14   0  350.06   16.22   2
  -4 -14   0  907.68   35.42   1
  -4 -14   0  922.26   37.44   2
  -4 -14   0  944.39   35.32   2
  -4  14   0  949.72   32.66   1
  -4  14   0  861.03   31.41   2
   4  14   0  900.42   34.82   1
  -5 -14   0  487.60   23.22   1
  -5 -14   0  498.94   26.77   2
  -5 -14   0  515.50   23.81   2
   5  14   0  479.92   22.84   1
  -5  14   0  503.37   19.94   1
  -6 -14   0  683.80   34.11   2
  -6 -14   0  755.69   30.50   1
  -6 -14   0  708.79   30.68   2
  -6  14   0  739.09   27.04   1
   6  14   0  751.54   31.02   1
  -7 -14   0  199.70   17.21   1
  -7 -14   0  206.91   19.01   2
  -7 -14   0  210.04   24.46   2
  -7  14   0  197.33   10.88   1
   7  14   0  206.53   16.64   1
  -8 -14   0   12.79   10.52   2
  -8 -14   0   -4.00    9.59   1
  -8 -14   0    1.41   14.96   2
   8  14   0    4.66    8.24   1
  -8  14   0    6.41    4.45   1
  -9 -14   0   29.81   12.81   2
  -9 -14   0   50.08   17.53   2
  -9 -14   0   39.16   11.85   1
   9  14   0   49.14   10.77   1
 -10 -14   0   84.16   20.00   2
 -10 -14   0   44.79   13.42   2
 -10 -14   0   76.74   14.50   1
  10  14   0   57.17   11.67   1
 -11 -14   0  -10.32   12.49   1
 -11 -14   0   -3.97   15.07   2
 -11 -14   0   27.31   21.72   2
 -11  14   0   11.18    9.56   2
  11  14   0    8.12   12.85   1
   0 -15   0    1.83    6.12   1
   0 -15   0    0.11    3.67   2
   0  15   0   -3.60    5.64   1
  -1 -15   0  100.85    9.72   2
  -1 -15   0  119.01   10.31   2
  -1 -15   0   88.87   12.01   1
  -1  15   0   98.23    8.88   2
  -1  15   0   84.25   10.52   1
   1  15   0  108.26   11.48   1
  -2 -15   0   94.58   11.02   2
  -2 -15   0   79.58    8.46   2
  -2 -15   0   81.25    9.35   1
  -2  15   0   96.41    8.15   2
  -2  15   0   92.52   10.70   1
   2  15   0   80.01   11.68   1
  -3 -15   0   56.45    8.92   2
  -3 -15   0   64.97    8.11   2
  -3 -15   0   55.86    9.48   1
   3  15   0   81.60    9.87   1
  -3  15   0   66.80    7.18   2
  -3  15   0   61.56    7.71   1
  -4 -15   0  126.17   13.76   2
  -4 -15   0  185.55   14.96   1
  -4 -15   0  185.17   15.48   2
   4  15   0  230.49   16.35   1
  -4  15   0  237.99   13.64   1
  -4  15   0  223.79   10.33   2
  -5 -15   0   81.94   13.45   2
  -5 -15   0  110.88   15.18   2
  -5 -15   0   93.08   11.17   1
   5  15   0  104.41   11.56   1
  -5  15   0   78.13    8.09   1
  -6 -15   0   37.62   12.84   2
  -6 -15   0   44.42    9.47   1
  -6 -15   0   41.62    9.91   2
   6  15   0   37.54    9.83   1
  -6  15   0   40.24    6.49   1
  -7 -15   0   82.30   15.65   2
  -7 -15   0   52.16   11.79   2
  -7 -15   0   55.17   11.00   1
  -7  15   0   65.20    6.90   1
   7  15   0   78.15   11.35   1
  -8 -15   0  106.55   18.35   2
  -8 -15   0   56.24   10.97   1
  -8 -15   0   82.36   13.24   2
   8  15   0  113.87   16.40   1
  -8  15   0   86.16    8.13   1
  -9 -15   0   14.32   12.35   2
  -9 -15   0    2.92   11.43   1
  -9 -15   0   -5.40   16.72   2
   9  15   0   27.40   10.35   1
 -10 -15   0   23.32   19.78   2
 -10 -15   0   17.03   13.74   2
 -10 -15   0   28.66   13.12   1
  10  15   0   11.65   11.40   1
 -11 -15   0  -10.98   23.96   2
 -11 -15   0    0.97   15.52   2
 -11 -15   0    5.25   13.36   1
  11  15   0   -2.71   13.12   1
   0 -16   0  723.17   28.98   1
   0  16   0  728.54   28.84   1
  -1 -16   0  383.27   19.08   1
  -1 -16   0  356.87   16.33   2
  -1 -16   0  316.87   15.66   2
   1  16   0  356.02   18.67   1
  -1  16   0  363.75   17.97   1
  -2 -16   0   27.50    6.91   2
  -2 -16   0   46.10    8.87   1
  -2 -16   0   44.41    7.35   2
   2  16   0   39.70    8.59   1
  -2  16   0   43.88    7.57   1
  -2  16   0   39.86    5.64   2
  -3 -16   0  484.19   22.00   2
  -3 -16   0  479.49   22.47   2
  -3 -16   0  440.84   22.65   1
  -3  16   0  460.06   18.19   2
   3  16   0  473.26   22.82   1
  -3  16   0  482.98   20.88   1
  -4 -16   0   42.42   10.93   2
  -4 -16   0   66.74   10.27   1
  -4 -16   0   58.96    9.50   2
  -4  16   0  100.00   11.62   1
  -4  16   0  102.13    7.81   2
   4  16   0  118.51   14.12   1
  -5 -16   0  289.38   23.02   2
  -5 -16   0  266.55   18.81   1
  -5 -16   0  269.72   18.99   2
   5  16   0  265.40   18.66   1
  -5  16   0  256.08   14.56   1
  -6 -16   0   87.76   15.20   2
  -6 -16   0   76.25   11.21   2
  -6 -16   0   82.53   11.63   1
  -6  16   0   67.88    9.96   1
   6  16   0   82.98   11.95   1
  -7 -16   0  266.27   21.98   2
  -7 -16   0  291.82   28.23   2
  -7 -16   0  282.45   20.95   1
  -7  16   0  239.01   13.11   1
   7  16   0  250.87   19.08   1
  -8 -16   0   48.25   12.57   2
  -8 -16   0   72.81   17.44   2
  -8 -16   0   29.61   12.23   1
   8  16   0   22.55   10.23   1
  -8  16   0   40.73    5.92   1
  -9 -16   0   31.02   11.70   1
  -9 -16   0   53.64   14.03   2
  -9 -16   0   50.65   19.50   2
   9  16   0   60.93   11.91   1
 -10 -16   0   40.12   13.55   1
 -10 -16   0   43.67   16.44   2
 -10 -16   0   33.50   22.46   2
  10  16   0   45.55   13.36   1
   0 -17   0    4.88    7.46   1
   0  17   0   -0.69    7.15   1
  -1 -17   0   64.35    7.43   2
  -1 -17   0   59.42    6.88   2
  -1 -17   0   83.24   10.59   1
   1  17   0   87.37   10.22   1
  -1  17   0   70.79    8.85   1
  -2 -17   0   -6.20    7.70   1
  -2 -17   0    3.79    6.65   2
  -2 -17   0    4.28    6.49   2
   2  17   0    5.59    7.84   1
  -2  17   0    5.47    6.47   1
  -3 -17   0   28.71    8.47   2
  -3 -17   0   29.90    9.51   1
  -3 -17   0   29.91    8.12   2
   3  17   0   30.53    8.60   1
  -3  17   0   44.96    7.72   1
  -3  17   0   44.81    5.70   2
  -4 -17   0   38.47    9.18   2
  -4 -17   0   35.77    9.26   1
  -4 -17   0   34.46    9.78   2
  -4  17   0   42.91    5.25   2
  -4  17   0   35.48    7.94   1
   4  17   0   48.55   10.05   1
  -5 -17   0   39.87   12.76   2
  -5 -17   0   46.75   10.66   1
  -5 -17   0   50.40   10.94   2
  -5  17   0   65.95    8.25   1
  -5  17   0   39.28    4.90   2
   5  17   0   33.54    8.67   1
  -6 -17   0   66.95   14.75   2
  -6 -17   0   45.39   11.27   2
  -6 -17   0   50.93   11.40   1
   6  17   0   53.43    9.81   1
  -6  17   0   61.21    7.70   1
  -7 -17   0  -13.70   10.50   1
  -7 -17   0   25.55   15.37   2
  -7  17   0   -1.81    5.72   1
   7  17   0   -4.30    9.18   1
  -8 -17   0   41.18   12.53   1
  -8 -17   0   16.91   16.74   2
  -8 -17   0    5.68   11.52   2
   8  17   0   33.30   11.30   1
  -8  17   0   27.00    5.86   1
  -9 -17   0  -11.20   12.54   2
  -9 -17   0   17.44   13.35   1
  -9 -17   0  -22.33   19.11   2
   9  17   0   23.23   11.68   1
 -10 -17   0   37.01   23.43   2
 -10 -17   0   16.08   13.76   1
 -10 -17   0  -24.58   14.87   2
  10  17   0  -28.74   11.52   1
   0 -18   0  169.67   15.54   1
   0  18   0  146.42   14.78   1
  -1 -18   0   37.40    9.40   1
  -1 -18   0   43.28    6.97   2
  -1 -18   0   38.21    6.15   2
   1  18   0   56.26    9.92   1
  -1  18   0   58.89    9.62   1
  -2 -18   0  206.13   14.97   2
  -2 -18   0  202.14   17.21   1
  -2 -18   0  196.00   13.56   2
  -2  18   0  195.01   14.95   1
   2  18   0  188.36   16.92   1
  -3 -18   0  240.45   18.28   1
  -3 -18   0  223.24   17.49   2
  -3 -18   0  255.47   16.62   2
   3  18   0  244.74   18.44   1
  -3  18   0  229.91   15.39   1
  -4 -18   0  139.48   16.89   2
  -4 -18   0  164.52   17.62   2
  -4 -18   0  154.34   17.75   1
   4  18   0  184.90   17.29   1
  -4  18   0  147.05   10.41   2
  -4  18   0  178.54   13.76   1
  -5 -18   0   47.49   11.41   1
  -5 -18   0   47.90   10.74   2
  -5 -18   0   65.49   12.41   2
  -5  18   0   74.05    8.98   1
  -5  18   0   59.47    7.85   2
   5  18   0   79.79   12.37   1
  -6 -18   0   46.69   11.56   1
  -6 -18   0   50.47   13.41   2
  -6 -18   0   50.57   12.64   2
   6  18   0   50.90   10.99   1
  -6  18   0   73.45    8.43   1
  -7 -18   0   31.48   12.19   2
  -7 -18   0   30.86   10.99   1
  -7 -18   0   48.99   17.24   2
   7  18   0   37.61    9.86   1
  -7  18   0   60.54    7.70   1
  -8 -18   0   99.15   14.43   1
  -8 -18   0  117.51   20.02   2
  -8 -18   0   75.04   14.70   2
   8  18   0   72.53   12.81   1
  -8  18   0  109.66   10.27   1
  -9 -18   0  173.20   23.89   1
  -9 -18   0  139.90   23.59   2
   9  18   0  164.13   22.32   1
   0  19   0    4.30    8.23   1
  -1 -19   0    6.62    6.12   2
  -1 -19   0    1.49    8.03   1
  -1 -19   0    5.55    5.31   2
  -1  19   0    1.93    7.80   1
   1  19   0    3.08    8.43   1
  -2 -19   0   40.25    7.30   2
  -2 -19   0   41.11    8.48   2
  -2 -19   0   43.50   10.84   1
   2  19   0   50.46   10.95   1
  -2  19   0   44.69    9.20   1
  -3 -19   0   25.60    8.85   2
  -3 -19   0   46.10   11.24   1
  -3 -19   0   22.27    9.01   2
   3  19   0   45.99   11.12   1
  -3  19   0   37.93    8.65   1
  -4 -19   0   10.04    9.68   2
  -4 -19   0   -7.86    9.14   2
  -4 -19   0    3.52    9.94   1
  -4  19   0    3.68    7.07   1
   4  19   0   -5.97    9.14   1
  -5 -19   0   43.03   11.92   1
  -5 -19   0   58.11   12.04   2
  -5 -19   0   44.02   12.57   2
   5  19   0   46.54   11.18   1
  -5  19   0   47.71    8.51   1
  -6 -19   0   67.17   14.59   2
  -6 -19   0   44.56   12.52   2
  -6 -19   0   66.07   13.60   1
  -6  19   0   79.51    9.49   1
   6  19   0   73.28   12.71   1
  -7 -19   0   15.67   14.38   2
  -7 -19   0   14.57   13.05   1
  -7 -19   0  -15.16   12.13   2
   7  19   0  -16.40   10.52   1
  -7  19   0    1.61    6.48   1
  -8 -19   0    9.54   14.00   1
  -8 -19   0   -3.52   13.57   2
  -8 -19   0   20.72   16.82   2
  -8  19   0    5.86    6.24   1
   8  19   0   17.98   12.69   1
  -9 -19   0   27.76   14.14   1
  -9 -19   0   -5.37   21.76   2
  -9 -19   0   19.43   16.84   2
   9  19   0   16.79   12.77   1
   0  20   0  221.62   18.64   1
  -1 -20   0  260.81   19.91   1
  -1 -20   0  252.87   12.30   2
   1  20   0  206.15   19.16   1
  -1  20   0  242.39   18.44   1
  -2 -20   0  122.48   12.06   2
  -2 -20   0  121.23   14.42   2
  -2 -20   0  131.42   17.81   1
  -2  20   0  138.86   15.93   1
   2  20   0  133.96   17.59   1
  -3 -20   0   17.49    9.46   2
  -3 -20   0   24.63    8.59   2
  -3 -20   0   13.66   10.10   1
  -3  20   0   11.40    8.36   1
   3  20   0   22.79   10.53   1
  -4 -20   0   43.50   12.45   1
  -4 -20   0   35.08   10.89   2
  -4 -20   0   32.63   10.86   2
   4  20   0   65.34   12.65   1
  -4  20   0   32.86    9.29   1
  -5 -20   0   91.01   13.86   2
  -5 -20   0   89.82   14.53   2
  -5 -20   0   91.99   14.84   1
  -5  20   0  135.37   14.71   1
   5  20   0   93.02   13.37   1
  -6 -20   0    8.48   12.97   2
  -6 -20   0   24.32   13.98   2
  -6 -20   0   22.85   11.63   1
  -6  20   0   39.35    8.90   1
   6  20   0   23.36   12.17   1
  -7 -20   0   -5.47   13.93   2
  -7 -20   0   66.32   16.72   2
  -7 -20   0   29.69   13.25   1
  -7  20   0   48.10    8.54   1
   7  20   0   47.42   12.70   1
  -8 -20   0   36.58   16.18   2
  -8 -20   0   36.47   14.17   1
  -8 -20   0   84.44   20.21   2
   8  20   0   57.69   15.59   1
  -8  20   0   44.06    7.92   1
   0  21   0   -6.52    9.33   1
   1  21   0    2.60    9.37   1
  -1  21   0    5.50    9.89   1
  -2 -21   0   10.23   10.88   1
  -2 -21   0   -1.00    6.80   2
  -2 -21   0   15.15    8.18   2
  -2  21   0    9.87    9.59   1
   2  21   0   -1.07   10.18   1
  -3 -21   0    5.81    9.81   2
  -3 -21   0    9.50    8.54   2
  -3 -21   0   29.58   12.30   1
  -3  21   0   23.32   10.00   1
   3  21   0   12.31   11.15   1
  -4 -21   0   76.04   12.01   2
  -4 -21   0   52.18   12.02   2
  -4 -21   0   69.69   13.68   1
  -4  21   0   85.10   11.36   1
   4  21   0   92.53   13.81   1
  -5 -21   0   13.09   11.97   2
  -5 -21   0  -17.55   11.47   2
  -5 -21   0    6.78   12.34   1
   5  21   0    1.16   11.53   1
  -5  21   0    2.22    8.43   1
  -6 -21   0   16.50   14.67   2
  -6 -21   0   17.06   13.41   1
  -6 -21   0    0.04   13.18   2
   6  21   0    5.13   11.59   1
  -6  21   0   11.10    9.02   1
  -7 -21   0   11.34   14.39   1
  -7 -21   0   11.58   16.74   2
  -7 -21   0   -8.37   14.35   2
  -7  21   0   17.82    8.66   1
   7  21   0   25.12   13.32   1
   0  22   0   88.99   12.65   1
   1  22   0  146.37   19.93   1
  -1  22   0  138.91   18.79   1
  -2 -22   0  136.87   12.41   2
  -2 -22   0  154.66   20.42   1
  -2 -22   0  134.18   14.89   2
   2  22   0  147.27   20.23   1
  -2  22   0  161.35   18.14   1
  -3 -22   0   87.50   10.41   2
  -3 -22   0   74.74   12.68   1
  -3 -22   0   75.60   11.96   2
   3  22   0   76.37   14.56   1
  -3  22   0   69.63   11.42   1
  -4 -22   0   89.17   13.83   2
  -4 -22   0   82.53   12.73   2
  -4 -22   0  101.67   16.37   1
   4  22   0   66.10   14.29   1
  -4  22   0   71.16   11.66   1
  -5 -22   0    2.51   13.29   2
  -5 -22   0   35.89   14.40   2
  -5 -22   0   25.43   14.36   1
  -5  22   0    6.86   10.04   1
   5  22   0   -9.78   11.53   1
  -6 -22   0   58.65   16.03   2
  -6 -22   0   45.36   14.70   1
  -6 -22   0   56.16   15.77   2
   6  22   0   51.04   14.85   1
  -6  22   0   53.13   10.51   1
   0  23   0   -9.30   11.36   1
  -1  23   0   -5.62   10.63   1
   1  23   0    5.08   11.71   1
  -2 -23   0   14.11    7.07   2
  -2  23   0   10.90   10.96   1
   2  23   0   15.34   12.76   1
  -3 -23   0    4.14    8.98   2
  -3 -23   0   -7.71   10.50   2
  -3 -23   0    3.70   13.31   1
  -3  23   0  -10.23    9.93   1
   3  23   0   -2.53   11.76   1
  -4 -23   0   13.86   11.36   2
  -4 -23   0   -4.78   11.90   2
  -4 -23   0    5.96   12.61   1
  -4  23   0   18.73   11.11   1
   4  23   0   31.68   12.89   1
  -5 -23   0   18.73   13.97   2
  -5 -23   0    9.73   13.63   1
  -5 -23   0  -22.96   14.33   2
  -5  23   0    3.67   10.52   1
   5  23   0  -14.75   11.54   1
   0  24   0   19.27   13.31   1
  -1  24   0   12.44   12.26   1
   1  24   0   32.50   14.72   1
   2  24   0   25.54   13.31   1
  -2  24   0   34.02   13.26   1
  -3 -24   0   56.65   11.75   2
  -3 -24   0   55.21   10.00   2
   3  24   0   77.98   16.91   1
  -3  24   0   55.49   13.68   1
  -4 -24   0    7.91   13.43   2
  -4 -24   0   26.98   15.90   1
  -4 -24   0   39.18   12.19   2
  -4  24   0    7.40   12.23   1
   0  25   0    3.81   13.54   1
   1  25   0   51.49   15.35   1
  -1  25   0   -2.05   13.56   1
 -13   0   1   43.26    7.84   1
 -13   0   1   55.61   19.27   2
 -13   0   1   40.74   13.12   2
 -12   0   1  154.12   19.12   2
 -12   0   1  201.49   27.97   2
 -12   0   1  145.79   12.16   1
 -11   0   1   66.16    7.75   1
 -11   0   1   66.10   10.01   2
 -10   0   1   52.86    6.91   1
 -10   0   1   56.76    8.95   2
  -9   0   1   69.68    8.37   2
  -9   0   1   75.99    7.95   1
  -8   0   1  688.06   24.38   1
  -7   0   1  345.58   13.56   1
  -6   0   1  199.25    8.74   1
   6   0  -1  182.18    8.93   1
  -5   0   1 1146.70   37.51   1
   5   0  -1 1144.06   37.58   1
  -4   0   1  812.95   26.93   1
   4   0  -1  824.49   27.00   1
  -2   0   1  953.59   30.04   1
   2   0  -1  931.87   29.97   1
  -2   0   1  918.79   30.37   2
  -1   0   1 2164.38   69.08   2
  -1   0  -1 1977.85   63.00   2
   1   0   1 1957.12   62.98   2
  -2   0  -1  120.84    6.61   2
  -3   0  -1  834.91   29.47   2
  -3   0  -1  880.27   28.47   1
  -4   0  -1   93.10    8.75   2
  -4   0  -1  113.41    6.18   1
  -5   0  -1 1095.47   40.30   2
  -5   0  -1 1201.68   38.40   1
  -6   0  -1   24.97    4.10   1
  -6   0  -1   31.05    6.64   2
  -7   0  -1   12.35    4.15   1
  -7   0  -1    6.26    7.28   2
  -8   0  -1   46.16    5.85   1
  -8   0  -1   51.69   10.32   2
  -9   0  -1   17.24   10.12   2
  -9   0  -1   12.87    5.48   1
 -10   0  -1   34.46    6.80   1
 -10   0  -1   58.51   12.82   2
 -11   0  -1   90.91   11.80   1
 -11   0  -1   67.96   15.09   2
 -12   0  -1    7.88    7.70   1
 -12   0  -1    9.12   16.11   2
 -13   0  -1   21.20   18.38   2
 -13   0  -1   -7.21   11.44   2
 -13   0  -1   -8.97    8.00   1
 -13  -1   1   27.37   12.92   2
 -13  -1   1   32.79   18.87   2
 -13  -1   1   20.68    7.92   1
 -13   1   1   20.91    6.71   1
 -13   1   1   48.31   18.32   2
 -13   1   1    9.06   12.17   2
 -12  -1   1   36.98    7.96   1
 -12  -1   1   56.69   16.77   2
 -12  -1   1   32.57   10.90   2
 -12   1   1   27.35   10.20   2
 -12   1   1   38.47    6.78   1
 -12   1   1   63.44   16.52   2
 -11  -1   1   29.88    9.18   2
 -11  -1   1   25.63    7.06   1
 -11  -1   1   36.82   14.57   2
 -11   1   1   21.96    5.96   1
 -11   1   1   33.89    8.90   2
 -10  -1   1  105.81   10.22   1
 -10  -1   1  105.79   14.09   2
 -10   1   1   93.14   13.21   2
 -10   1   1   82.30    8.76   1
  -9  -1   1  178.68   13.86   2
  -9  -1   1  186.81   10.78   1
  -9   1   1  180.46   13.45   2
  -9   1   1  208.25   10.30   1
  -8  -1   1   11.52    5.94   2
  -8  -1   1   24.67    4.77   1
  -8   1   1   50.56    6.36   1
  -7  -1   1  511.51   20.22   2
  -7  -1   1  498.24   18.68   1
   7   1  -1  550.31   20.03   1
  -7   1   1  533.22   19.12   1
  -6  -1   1   18.63    3.78   1
   6   1  -1   28.38    4.10   1
  -6   1   1   29.56    3.52   1
  -5  -1   1  292.28   11.35   1
   5   1  -1  364.55   13.70   1
  -5   1   1  376.37   13.08   1
  -4  -1   1  270.46   10.30   1
  -4  -1   1  277.77   11.10   2
  -4   1   1  269.17    9.97   1
   4   1  -1  302.55   10.71   1
  -3  -1   1 3626.79  112.96   1
  -3  -1   1 3497.04  113.33   2
   3  -1  -1 3507.20  112.45   1
   3   1  -1 3773.52  120.16   1
  -2  -1   1 2382.58   76.33   2
  -2   1   1 2158.33   70.21   2
   2   1  -1 2261.80   70.31   1
   2   1  -1 2188.57   70.53   2
  -1  -1   1 1449.07   46.51   2
   1   1  -1 1516.62   49.46   2
   1   1  -1 1569.48   49.44   1
  -1  -1  -1 1943.03   64.87   2
   1  -1   1 2014.45   64.46   2
  -1  -1  -1 2104.48   64.67   1
   1   1   1 2243.69   73.34   2
  -1   1  -1 2332.42   72.98   2
  -2  -1  -1 3124.19  103.86   2
  -2  -1  -1 3346.19  103.31   1
   2   1   1 3274.66  111.75   2
  -2   1  -1 3671.63  111.47   2
   2   1   1 3523.94  111.38   1
  -3  -1  -1 1732.04   54.25   1
  -3  -1  -1 1609.40   55.23   2
  -3   1  -1 1636.70   53.59   2
  -4  -1  -1  976.67   35.57   2
  -4  -1  -1 1051.15   33.94   1
  -4   1  -1  811.71   29.68   2
  -4   1  -1  882.17   28.38   1
  -5  -1  -1 2717.78   90.95   2
  -5  -1  -1 2789.55   88.97   1
  -5   1  -1 2669.79   86.11   1
  -5   1  -1 2678.15   87.78   2
  -6  -1  -1  448.88   20.60   2
  -6  -1  -1  440.24   16.98   1
  -6   1  -1  393.69   18.77   2
  -6   1  -1  425.23   15.69   1
  -7  -1  -1  154.06   14.96   2
  -7  -1  -1  170.89    9.81   1
  -7   1  -1  136.41    8.20   1
  -7   1  -1  109.94   12.82   2
  -8  -1  -1  175.05   17.83   2
  -8  -1  -1  175.50   10.67   1
  -8   1  -1  145.65   15.60   2
  -8   1  -1  172.47    9.85   1
  -9  -1  -1   32.80    6.14   1
  -9  -1  -1   42.80   11.89   2
  -9   1  -1   65.17   11.33   2
  -9   1  -1   62.47    6.77   1
 -10  -1  -1  392.55   26.59   2
 -10  -1  -1  374.92   17.51   1
 -10   1  -1  366.26   24.19   2
 -10   1  -1  332.68   16.14   1
 -11  -1  -1  739.44   28.80   1
 -11  -1  -1  745.95   38.15   2
 -11   1  -1  738.25   27.66   1
 -11   1  -1  692.71   36.50   2
 -12  -1  -1  234.43   15.84   1
 -12  -1  -1  220.72   28.50   2
 -12   1  -1  228.05   14.88   1
 -12   1  -1  257.89   27.33   2
 -13  -1  -1   24.51   12.18   2
 -13  -1  -1    5.45   18.26   2
 -13  -1  -1   42.23    9.27   1
 -13   1  -1   35.69   18.26   2
 -13   1  -1   20.72   11.61   2
 -13   1  -1   33.49    8.41   1
 -13  -2   1   43.41    9.14   1
 -13  -2   1   51.83   20.22   2
 -13  -2   1   22.06   13.25   2
 -13   2   1   93.53   19.53   2
 -13   2   1   47.76   13.16   2
 -12  -2   1  162.04   13.90   1
 -12  -2   1  258.14   29.63   2
 -12  -2   1  176.51   20.59   2
 -12   2   1  215.42   26.95   2
 -12   2   1  203.14   19.21   2
 -11  -2   1   72.75    9.01   1
 -11  -2   1   81.87   11.31   2
 -11  -2   1   78.92   16.50   2
 -11   2   1  107.57   14.25   2
 -11   2   1   84.11    8.50   1
 -10  -2   1  259.25   14.22   1
 -10  -2   1  267.46   17.98   2
 -10   2   1  277.66   12.53   1
 -10   2   1  283.10   16.76   2
  -9  -2   1   35.35    7.68   2
  -9  -2   1   65.13    8.63   1
  -9   2   1   62.96    6.84   1
  -8  -2   1  295.21   15.66   2
  -8  -2   1  301.07   13.52   1
  -8   2   1  309.80   12.02   1
   8   2  -1  289.68   13.79   1
  -7  -2   1  314.08   14.93   2
  -7  -2   1  318.94   13.38   1
  -7   2   1  257.62   10.34   1
   7   2  -1  258.24   11.95   1
  -6  -2   1  453.48   17.09   1
  -6  -2   1  458.64   18.29   2
   6   2  -1  527.63   19.52   1
  -6   2   1  537.71   18.21   1
  -5  -2   1   94.50    6.55   1
  -5  -2   1  115.97    7.86   2
  -5   2   1   89.97    4.48   1
   5   2  -1   85.21    6.15   1
  -4  -2   1 3503.07  110.42   1
  -4  -2   1 3394.27  110.85   2
   4   2  -1 3473.12  111.14   1
  -3  -2   1 6392.59  203.45   2
  -2  -2   1 1700.42   55.99   2
  -2  -2   1 1765.82   55.79   1
   2   2  -1 1863.05   58.45   1
   2   2  -1 1775.94   58.59   2
  -1  -2   1 1039.99   31.89   1
  -1  -2   1  984.33   31.93   2
   1  -2  -1  908.17   31.30   1
   1   2  -1 1103.59   34.94   1
  -1   2   1 1087.39   34.46   1
  -1   2   1 1037.89   34.48   2
   0  -2  -1  703.94   22.87   2
   0  -2   1  694.40   22.76   2
   0  -2  -1  692.65   22.69   1
   0   2   1  747.78   24.26   2
   0   2   1  740.28   24.08   1
   0   2  -1  735.55   24.15   2
  -1  -2  -1  185.99    6.91   1
  -1  -2  -1  171.84    7.42   2
  -1   2  -1  132.43    5.01   2
   1   2   1  127.75    6.27   2
   1   2   1  133.23    5.40   1
  -2  -2  -1 1970.07   62.07   1
  -2  -2  -1 1875.94   62.73   2
   2   2   1 1944.58   63.22   1
  -2   2  -1 1991.66   62.86   2
   2   2   1 1943.79   63.92   2
  -3  -2  -1 1240.28   42.88   2
  -3  -2  -1 1296.05   41.70   1
   3   2   1 1237.45   40.76   1
  -4  -2  -1 2079.43   66.30   1
  -4  -2  -1 1997.98   67.99   2
   4   2   1 2096.07   68.22   1
  -5  -2  -1  595.18   21.36   1
  -5  -2  -1  588.28   24.37   2
  -5   2  -1  548.18   19.87   1
   5   2   1  588.45   20.83   1
  -6  -2  -1  717.85   24.85   1
  -6  -2  -1  663.22   28.29   2
  -6   2  -1  640.25   24.52   2
  -6   2  -1  609.17   21.90   1
  -7  -2  -1  453.24   22.76   2
  -7  -2  -1  434.90   17.68   1
  -7   2  -1  401.88   15.18   1
  -7   2  -1  366.04   18.90   2
  -8  -2  -1  105.58    9.27   1
  -8  -2  -1  118.18   16.62   2
  -8   2  -1   85.92    7.90   1
  -8   2  -1  100.00   14.20   2
  -9  -2  -1   86.24    9.89   1
  -9  -2  -1  127.19   14.49   2
  -9   2  -1  107.32    9.26   1
  -9   2  -1  126.08   16.74   2
 -10  -2  -1   47.73   12.69   2
 -10  -2  -1   42.77    7.35   1
 -10   2  -1   47.21   11.77   2
 -10   2  -1   31.20    6.48   1
 -11  -2  -1   58.83   15.00   2
 -11  -2  -1   59.45    8.85   1
 -11   2  -1   95.95   10.94   1
 -11   2  -1   66.82   14.61   2
 -12  -2  -1   28.75    8.86   1
 -12  -2  -1   29.51   16.11   2
 -12  -2  -1   38.70   10.77   2
 -12   2  -1   25.81    7.45   1
 -12   2  -1   23.20   15.19   2
 -13  -2  -1   27.00   12.88   2
 -13  -2  -1   10.78    9.44   1
 -13  -2  -1   40.38   20.03   2
 -13   2  -1   26.66    7.86   1
 -13   2  -1   36.79   18.29   2
 -13  -3   1   32.75   19.47   2
 -13  -3   1  -23.04   12.79   2
 -13  -3   1    7.09    8.93   1
 -13   3   1   23.49   17.68   2
 -13   3   1   -8.67   11.57   2
 -12  -3   1   -1.54   10.43   2
 -12  -3   1   43.49   17.40   2
 -12  -3   1    2.73    8.15   1
 -12   3   1    2.70    8.94   2
 -12   3   1   25.29   15.07   2
 -11  -3   1   65.64   15.88   2
 -11  -3   1   56.06    8.73   1
 -11  -3   1   59.55   10.68   2
 -11   3   1   76.19    9.54   2
 -10  -3   1   66.66    8.09   1
 -10  -3   1   91.74   14.43   2
 -10  -3   1   68.50    9.77   2
 -10   3   1   67.62    8.51   2
  -9  -3   1  122.90   13.60   2
  -9  -3   1  129.69   10.39   1
  -9   3   1  102.81    6.86   1
   9   3  -1   74.86    9.99   1
  -8  -3   1  187.53   13.21   2
  -8  -3   1  180.18   10.81   1
   8   3  -1  137.53   10.19   1
  -8   3   1  140.66    7.22   1
  -7  -3   1  179.69   10.30   1
  -7  -3   1  200.95   12.18   2
   7   3  -1  170.60   10.13   1
  -7   3   1  172.89    7.59   1
  -6  -3   1  721.08   25.65   1
  -6  -3   1  727.69   26.64   2
   6   3  -1  684.63   24.41   1
  -6   3   1  679.39   22.50   1
  -5  -3   1  445.67   17.16   2
  -5  -3   1  421.91   16.29   1
   5   3  -1  359.65   14.11   1
  -4  -3   1 3117.71  100.64   1
  -4  -3   1 3145.36  101.13   2
   4   3  -1 3383.47  108.54   1
  -2  -3   1 3497.46  109.28   1
  -2  -3   1 3341.18  109.40   2
   2   3  -1 3043.95   99.08   2
   2   3  -1 3148.14   98.98   1
   0  -3   1 1157.95   37.89   2
   0  -3  -1 1147.01   37.92   1
   0  -3  -1 1214.73   38.07   2
   0   3  -1 1036.26   33.51   2
   0   3   1 1046.55   33.68   2
   0   3   1 1012.86   33.47   1
  -1  -3  -1  942.85   29.78   1
  -1  -3  -1  863.60   30.12   2
   1   3   1 1099.04   35.38   1
  -1   3  -1 1094.35   34.72   2
   1   3   1 1052.09   35.87   2
  -2  -3  -1  546.39   21.15   2
  -2  -3  -1  631.69   20.35   1
   2   3   1  480.48   19.36   2
  -2   3  -1  560.66   17.45   2
   2   3   1  536.91   18.35   1
  -3  -3  -1 1213.46   44.20   2
  -3  -3  -1 1397.53   43.18   1
   3   3   1 1410.81   46.40   1
  -4  -3  -1 1705.36   54.14   1
  -4  -3  -1 1581.78   55.86   2
   4   3   1 1750.49   57.50   1
  -5  -3  -1  191.13   13.99   2
  -5  -3  -1  226.61   10.37   1
   5   3   1  247.88   11.34   1
  -6  -3  -1  841.96   29.63   1
  -6  -3  -1  842.12   33.29   2
   6   3   1  822.85   28.76   1
  -6   3  -1  778.10   27.22   1
  -7  -3  -1  180.87   10.59   1
  -7  -3  -1  164.18   16.48   2
  -7   3  -1  218.37   10.21   1
  -7   3  -1  218.82   14.41   2
  -8  -3  -1   31.98   10.20   2
  -8  -3  -1   31.94    5.99   1
  -8   3  -1   38.16    5.19   1
  -8   3  -1   54.21    8.89   2
  -9  -3  -1  127.03   15.21   2
  -9  -3  -1  138.70   11.20   1
  -9   3  -1  126.91    9.39   1
  -9   3  -1  126.24   16.57   2
 -10  -3  -1  103.14   16.44   2
 -10  -3  -1  142.16   12.38   1
 -10   3  -1   84.46   13.10   2
 -10   3  -1  111.47   10.06   1
 -11  -3  -1  129.40   18.49   2
 -11  -3  -1  120.66   12.98   1
 -11   3  -1  130.91   11.22   1
 -11   3  -1  130.40   15.84   2
 -12  -3  -1   38.73   17.12   2
 -12  -3  -1   32.14    9.10   1
 -12  -3  -1   26.38   10.57   2
 -12   3  -1   32.29   15.48   2
 -12   3  -1   49.55    7.61   1
 -13  -3  -1   11.28   20.20   2
 -13  -3  -1    7.07    9.65   1
 -13  -3  -1   37.50   13.67   2
 -13   3  -1   18.97    7.51   1
 -13   3  -1   18.47   17.70   2
 -13  -4   1  142.85   18.23   2
 -13  -4   1  156.86   16.02   1
 -13  -4   1  120.58   22.14   2
 -13   4   1  146.14   20.93   2
 -13   4   1  120.82   14.95   2
 -12  -4   1  213.99   22.38   2
 -12  -4   1  235.91   31.51   2
 -12  -4   1  195.29   15.98   1
 -12   4   1  168.73   24.01   2
 -12   4   1  157.67   17.34   2
 -11  -4   1  283.71   17.00   1
 -11  -4   1  331.38   21.77   2
 -11  -4   1  285.87   29.18   2
 -11   4   1  304.20   18.19   2
 -10  -4   1   24.22    7.12   1
 -10  -4   1   22.93    8.56   2
 -10  -4   1   37.14   14.25   2
  10   4  -1   53.81    7.74   1
  -9  -4   1  269.88   16.98   2
  -9  -4   1  248.14   13.94   1
   9   4  -1  230.15   13.73   1
  -8  -4   1  332.49   15.73   1
  -8  -4   1  369.40   17.87   2
   8   4  -1  383.61   16.86   1
  -7  -4   1  535.57   21.76   2
  -7  -4   1  513.13   20.27   1
   7   4  -1  541.68   20.90   1
  -6  -4   1  208.88   11.01   1
  -6  -4   1  242.82   12.59   2
   6   4  -1  139.30    9.19   1
  -5  -4   1  100.18    8.32   2
  -5  -4   1  100.60    7.22   1
   5   4  -1  125.27    7.74   1
  -4  -4   1 2189.62   70.13   1
  -4  -4   1 2120.09   70.49   2
   4   4  -1 2174.31   70.62   1
  -3  -4   1  318.89   12.21   1
  -3  -4   1  307.00   12.59   2
   3   4  -1  383.81   14.21   1
  -2  -4   1 4412.03  144.72   2
  -2  -4   1 4650.37  144.69   1
   2   4  -1 4694.35  153.49   2
   2   4  -1 4931.00  153.48   1
   0  -4  -1 2528.57   82.99   1
   0  -4   1 2546.86   82.88   2
   0  -4  -1 2707.63   83.10   2
   0   4  -1 2771.16   88.16   1
   0   4   1 2727.99   87.99   1
   0   4  -1 2725.70   87.92   2
   0   4   1 2779.01   88.13   2
  -1  -4  -1 2334.66   73.77   1
  -1  -4  -1 2249.92   74.09   2
   1   4   1 2288.35   74.03   2
   1   4   1 2263.05   73.48   1
  -1   4  -1 2298.67   72.74   2
  -2  -4  -1  775.93   27.84   2
  -2  -4  -1  812.75   26.92   1
   2   4   1  918.35   31.99   2
   2   4   1  923.02   30.86   1
  -3  -4  -1  372.28   17.03   2
  -3  -4  -1  451.27   15.59   1
   3   4   1  547.84   19.61   1
  -4  -4  -1   43.67    6.88   2
  -4  -4  -1   35.44    4.51   1
   4   4   1   41.60    4.74   1
  -5  -4  -1   79.30   11.35   2
  -5  -4  -1  106.58    7.72   1
   5   4   1  147.04    8.97   1
  -6  -4  -1  267.38   12.49   1
  -6  -4  -1  251.10   17.33   2
   6   4   1  241.45   12.33   1
  -7  -4  -1  152.63   15.85   2
  -7  -4  -1  141.88   10.07   1
  -7   4  -1  166.56   12.29   2
  -7   4  -1  135.61    8.15   1
  -8  -4  -1  138.01   17.71   2
  -8  -4  -1  130.21   10.60   1
  -8   4  -1  141.79    8.98   1
  -8   4  -1  166.70   14.32   2
  -9  -4  -1  147.32   20.41   2
  -9  -4  -1  148.90   12.09   1
  -9   4  -1  116.94    9.09   1
  -9   4  -1  140.13   16.19   2
 -10  -4  -1  467.79   30.92   2
 -10  -4  -1  450.84   20.81   1
 -10   4  -1  556.58   27.87   2
 -10   4  -1  509.98   20.51   1
 -11  -4  -1   29.22   10.01   2
 -11  -4  -1   24.35    8.28   1
 -11  -4  -1   32.43   16.22   2
 -11   4  -1   28.97   13.03   2
 -11   4  -1   37.69    6.74   1
 -12  -4  -1   -5.64    8.35   1
 -12  -4  -1    7.19   16.21   2
 -12  -4  -1    6.66   10.13   2
 -12   4  -1    4.95   14.29   2
 -12   4  -1    5.23    6.48   1
 -13  -4  -1    3.59   12.84   2
 -13  -4  -1  -25.81   19.25   2
 -13  -4  -1    0.48    9.73   1
 -13   4  -1   15.72    6.88   1
 -13   4  -1   24.00   17.36   2
 -13  -5   1   -1.35   14.09   2
 -13  -5   1   13.31    9.66   1
 -13  -5   1   -9.15   20.20   2
 -13   5   1   -7.75   11.15   2
 -13   5   1    9.27   17.94   2
 -12  -5   1   38.33   18.86   2
 -12  -5   1   32.15    9.63   1
 -12  -5   1   20.24   12.92   2
 -12   5   1   24.03    9.27   2
 -12   5   1   40.10   14.47   2
 -11  -5   1   20.12   14.33   2
 -11  -5   1   14.32    8.12   1
 -11  -5   1   18.13    9.52   2
 -11   5   1   21.58    7.69   2
 -10  -5   1   46.17    8.14   1
 -10  -5   1   60.29   14.79   2
 -10  -5   1   63.38   10.61   2
  10   5  -1   65.62    8.30   1
  -9  -5   1  119.78   14.47   2
  -9  -5   1  105.22   11.07   1
   9   5  -1   85.53    8.90   1
  -8  -5   1  229.67   13.47   1
  -8  -5   1  276.13   15.91   2
   8   5  -1  218.75   12.82   1
  -7  -5   1  228.02   13.44   2
  -7  -5   1  175.69   11.50   1
   7   5  -1  180.63   11.32   1
  -6  -5   1  794.77   28.23   1
  -6  -5   1  775.69   29.07   2
   6   5  -1  810.76   28.89   1
  -5  -5   1  673.90   24.86   2
  -5  -5   1  662.76   24.08   1
   5   5  -1  745.91   26.45   1
  -4  -5   1  937.28   32.80   2
  -4  -5   1  951.16   32.37   1
   4   5  -1  862.57   29.66   1
  -3  -5   1 1040.63   35.04   1
   3   5  -1  944.23   31.72   1
  -3   5   1  932.22   30.33   1
  -2  -5   1 5190.74  171.29   2
  -2  -5   1 5545.27  171.38   1
   2   5  -1 5202.62  165.99   1
   0  -5  -1  709.41   24.59   2
   0  -5   1  750.33   24.87   2
   0  -5  -1  739.22   25.05   2
   0  -5  -1  738.21   25.06   1
   0  -5   1  809.23   25.15   2
   0   5  -1  761.15   25.37   1
   0   5   1  753.83   25.21   1
   0   5   1  745.35   25.49   2
   0   5  -1  748.52   25.04   2
  -1  -5  -1 1951.10   64.39   2
  -1  -5  -1 2005.57   64.08   1
  -1   5  -1 2088.32   66.54   2
   1   5   1 2088.37   67.95   2
   1   5   1 2066.16   67.34   1
  -2  -5  -1  505.79   19.77   2
  -2  -5  -1  544.95   18.80   1
   2   5   1  465.24   16.90   1
   2   5   1  464.30   18.47   2
  -3  -5  -1  484.27   18.07   1
  -3  -5  -1  498.75   19.86   2
   3   5   1  522.04   19.10   1
  -4  -5  -1  909.41   30.03   1
  -4  -5  -1  808.78   32.02   2
   4   5   1  945.12   32.69   1
  -5  -5  -1  357.01   18.83   2
  -5  -5  -1  358.88   14.98   1
   5   5   1  367.95   15.61   1
  -6  -5  -1  591.53   21.67   1
  -6  -5  -1  527.20   25.53   2
   6   5   1  600.51   23.04   1
  -7  -5  -1  197.23   11.61   1
  -7  -5  -1  179.19   18.04   2
  -7   5  -1  220.16   13.40   2
  -7   5  -1  227.12    9.95   1
   7   5   1  196.51   12.74   1
  -8  -5  -1  300.98   21.78   2
  -8  -5  -1  307.50   15.51   1
  -8   5  -1  303.67   13.24   1
  -8   5  -1  343.81   17.45   2
   8   5   1  308.03   16.14   1
  -9  -5  -1  609.25   23.98   1
  -9  -5  -1  525.96   30.88   2
  -9   5  -1  633.23   27.41   2
  -9   5  -1  593.85   22.30   1
 -10  -5  -1   38.75    8.34   2
 -10  -5  -1   28.05    8.20   1
 -10  -5  -1   37.64   14.72   2
 -10   5  -1   75.94    8.75   1
 -10   5  -1   61.63   11.08   2
 -11  -5  -1   -0.60   14.12   2
 -11  -5  -1   -2.87    8.79   2
 -11  -5  -1    0.27    8.16   1
 -11   5  -1   11.45    5.60   1
 -11   5  -1   11.88   11.40   2
 -12  -5  -1   19.05    9.64   1
 -12  -5  -1   27.19   17.81   2
 -12  -5  -1    3.52   11.51   2
 -12   5  -1   51.44   14.53   2
 -12   5  -1   30.54    6.70   1
 -13  -5  -1   87.27   22.57   2
 -13  -5  -1   72.04   12.15   1
 -13  -5  -1   83.98   15.83   2
 -13   5  -1   96.87   19.74   2
 -13  -6   1  268.73   38.53   2
 -13  -6   1  154.81   18.66   2
 -13  -6   1  237.24   19.21   1
 -13   6   1  148.20   20.84   2
 -13   6   1  206.16   31.16   2
 -12  -6   1   83.15   15.28   2
 -12  -6   1   86.68   11.74   1
 -12  -6   1  117.75   21.48   2
 -12   6   1   73.45   10.85   2
 -12   6   1   45.94   14.91   2
 -11  -6   1  111.79   14.31   1
 -11  -6   1   86.73   12.63   2
 -11  -6   1   98.10   18.04   2
  11   6  -1  109.96   13.92   1
 -11   6   1  100.49   13.39   2
 -10  -6   1   -5.55    8.20   2
 -10  -6   1    3.77   12.84   2
 -10  -6   1   -7.87    6.82   1
  10   6  -1    6.99    6.64   1
  -9  -6   1  163.25   21.56   2
  -9  -6   1  122.55   14.77   2
  -9  -6   1  101.13   11.54   1
   9   6  -1  116.04   11.75   1
  -8  -6   1  256.67   14.99   1
  -8  -6   1  310.03   17.41   2
  -8  -6   1  344.02   22.80   2
   8   6  -1  236.98   13.64   1
  -7  -6   1 1202.37   42.35   2
  -7  -6   1 1160.41   41.20   1
   7   6  -1 1135.97   39.77   1
  -6  -6   1  309.82   15.10   2
  -6  -6   1  272.45   13.71   1
   6   6  -1  264.43   13.13   1
  -5  -6   1 1975.48   65.60   1
  -5  -6   1 1990.93   66.17   2
   5   6  -1 2015.63   66.53   1
  -4  -6   1  271.77   12.19   1
  -4  -6   1  274.20   12.73   2
   4   6  -1  359.98   14.56   1
  -4   6   1  367.93   12.50   1
  -3  -6   1 2055.84   68.60   2
  -3  -6   1 2129.86   68.52   1
   3   6  -1 2179.10   70.45   1
  -3   6   1 2140.56   69.14   1
   2  -6  -1 3144.13  102.92   1
  -2  -6   1 3354.66  104.00   1
  -2  -6   1 3174.74  103.83   2
   2   6  -1 3266.54  107.75   2
   2   6  -1 3371.34  107.87   1
  -2   6   1 3421.60  107.06   1
  -1  -6   1 3847.34  122.14   1
   1  -6  -1 3679.82  121.46   1
  -1  -6   1 3708.78  121.83   2
  -1  -6   1 3986.14  122.50   2
   1   6  -1 3680.29  120.69   2
   1   6  -1 3818.59  120.93   1
  -1   6   1 3846.74  120.14   2
  -1   6   1 3733.52  120.40   1
   0  -6  -1  525.63   18.63   2
   0  -6  -1  553.02   19.16   2
   0  -6  -1  543.03   19.22   1
   0  -6   1  542.93   18.94   2
   0  -6   1  605.20   19.22   2
   0   6  -1  600.62   20.66   1
   0   6  -1  568.97   20.21   2
   0   6   1  592.85   20.85   2
   0   6   1  607.66   20.53   1
  -1  -6  -1 1871.08   62.04   2
  -1  -6  -1 1939.20   62.71   2
  -1  -6  -1 1941.99   62.44   1
  -1   6  -1 2198.12   72.46   1
  -1   6  -1 2208.79   71.80   2
   1   6   1 2195.21   72.64   1
   1   6   1 2364.40   73.47   2
  -2  -6  -1  366.92   15.96   2
  -2  -6  -1  412.00   14.98   1
   2   6   1  474.24   17.59   1
   2   6   1  481.92   19.50   2
  -3  -6  -1 1426.82   50.40   2
  -3  -6  -1 1524.88   49.16   1
   3   6   1 1421.35   47.41   1
  -4  -6  -1   88.29    7.72   1
  -4  -6  -1  103.45   10.88   2
   4   6   1   84.12    7.53   1
  -5  -6  -1  719.32   30.10   2
  -5  -6  -1  758.51   26.90   1
   5   6   1  738.06   27.02   1
  -6  -6  -1  117.57    9.56   1
  -6  -6  -1  118.05   15.32   2
   6   6   1   88.38    9.28   1
  -7  -6  -1   71.43    7.84   1
  -7  -6  -1   67.66   11.48   2
   7   6   1   67.27    9.73   1
  -8  -6  -1  149.22   20.20   2
  -8  -6  -1  131.08   11.70   1
  -8   6  -1  179.55   13.65   2
  -8   6  -1  151.52    8.85   1
   8   6   1  146.76   12.52   1
  -9  -6  -1   18.64    7.43   1
  -9  -6  -1   15.86   12.07   2
   9   6   1   27.83    7.45   1
  -9   6  -1   48.44    9.15   2
  -9   6  -1   37.01    5.46   1
 -10  -6  -1    2.58    8.60   2
 -10  -6  -1    5.14    7.48   1
 -10  -6  -1    3.35   14.57   2
 -10   6  -1   33.41   10.17   2
 -11  -6  -1   27.95    8.95   1
 -11  -6  -1   36.39   14.77   2
 -11  -6  -1   30.12   10.69   2
 -11   6  -1   48.30    6.35   1
 -11   6  -1   40.34   12.03   2
 -12  -6  -1  -26.25   10.86   2
 -12  -6  -1    5.62    9.45   1
 -12  -6  -1    6.43   19.07   2
 -12   6  -1   12.14   13.81   2
 -13  -6  -1   18.72   22.37   2
 -13  -6  -1  -15.35   13.03   2
 -13  -6  -1  -10.10   11.00   1
 -13   6  -1    7.64   17.38   2
 -13  -7   1  -18.11   14.06   2
 -13  -7   1   61.29   24.08   2
 -13  -7   1   27.44   11.76   1
 -13   7   1   59.11   18.35   2
 -13   7   1   11.25   11.17   2
 -12  -7   1   16.99   10.10   1
 -12  -7   1  -12.42   19.06   2
 -12  -7   1   14.34   12.64   2
 -12   7   1   36.98   14.45   2
 -12   7   1   11.09    8.81   2
 -11  -7   1   69.56   18.14   2
 -11  -7   1   57.04   12.84   2
 -11  -7   1   69.39   10.72   1
 -11   7   1   85.17    9.43   2
  11   7  -1   64.79    9.92   1
 -10  -7   1   25.19   15.36   2
 -10  -7   1   28.35    9.93   2
 -10  -7   1   31.92    8.44   1
  10   7  -1   34.93    8.13   1
  -9  -7   1   43.35   14.08   2
  -9  -7   1   27.33    8.90   2
  -9  -7   1    8.27    7.11   1
   9   7  -1   26.20    7.45   1
  -8  -7   1   55.69   11.99   2
  -8  -7   1   19.09    6.46   1
  -8  -7   1   32.66    7.21   2
   8   7  -1   26.88    6.84   1
  -7  -7   1   78.87    9.86   1
   7   7  -1   78.18    9.55   1
  -6  -7   1  532.50   22.04   2
  -6  -7   1  509.54   20.80   1
   6   7  -1  611.25   23.52   1
  -5  -7   1  142.00   10.71   2
  -5  -7   1  126.92    9.45   1
   5   7  -1  153.97    9.89   1
  -4  -7   1  148.86    9.76   2
  -4  -7   1  135.78    9.05   1
  -4   7   1  188.65    7.61   1
   4   7  -1  186.95    9.94   1
  -3  -7   1  943.59   32.59   1
  -3  -7   1  938.28   32.73   2
  -3   7   1  844.98   28.41   1
   3   7  -1  869.85   29.84   1
  -2  -7   1  302.44   12.32   1
  -2  -7   1  290.98   12.25   2
  -2  -7   1  276.10   14.13   2
   2  -7  -1  271.42   10.98   1
   2   7  -1  252.67   10.83   1
   2   7  -1  235.06   10.74   2
  -2   7   1  251.01    9.90   1
   1  -7  -1  571.97   20.77   1
  -1  -7   1  583.84   21.18   2
  -1  -7   1  643.38   22.07   2
  -1  -7   1  612.20   21.56   1
  -1   7   1  539.86   18.96   1
  -1   7   1  550.48   18.80   2
   1   7  -1  524.64   19.18   2
   1   7  -1  550.12   19.54   1
   0  -7   1 1261.62   41.46   1
   0  -7   1 1240.46   40.71   2
   0  -7   1 1283.81   40.83   2
   0  -7  -1 1175.69   40.44   2
   0  -7  -1 1219.78   41.12   1
   0  -7  -1 1280.21   40.94   2
   0   7  -1 1386.63   47.61   2
   0   7   1 1420.69   47.94   1
   0   7   1 1553.93   48.41   2
   0   7  -1 1476.87   48.15   1
  -1  -7  -1  185.74    9.52   2
  -1  -7  -1  185.33    8.97   1
  -1  -7  -1  194.34    8.55   2
  -1   7  -1  138.75    6.67   2
   1   7   1  147.76    7.96   1
   1   7   1  166.27    9.95   2
  -1   7  -1  143.21    7.51   1
  -2  -7  -1  827.69   28.23   2
  -2  -7  -1  770.73   29.15   2
  -2  -7  -1  849.42   28.47   1
  -2   7  -1  904.11   29.98   1
   2   7   1  884.46   30.49   1
   2   7   1  856.77   31.94   2
  -3  -7  -1  455.11   20.26   2
  -3  -7  -1  513.79   18.67   1
   3   7   1  515.49   19.44   1
  -4  -7  -1  128.44   12.02   2
  -4  -7  -1  121.89    8.82   1
   4   7   1  166.20    9.79   1
  -5  -7  -1  867.24   29.86   1
  -5  -7  -1  770.62   32.61   2
   5   7   1  930.34   33.31   1
  -6  -7  -1  657.16   24.78   1
  -6  -7  -1  617.88   28.64   2
   6   7   1  728.01   27.47   1
  -7  -7  -1  -13.67    8.70   2
  -7  -7  -1   -3.47    5.41   1
   7   7   1    9.65    5.62   1
  -8  -7  -1   62.96    8.29   1
  -8  -7  -1   46.08    8.04   2
  -8  -7  -1   46.27   12.80   2
  -8   7  -1   68.73    7.01   1
   8   7   1   45.14    7.93   1
  -8   7  -1   83.30   11.48   2
  -9  -7  -1  358.08   27.52   2
  -9  -7  -1  359.38   19.90   2
  -9  -7  -1  312.80   17.63   1
  -9   7  -1  317.11   19.09   2
   9   7   1  361.74   18.48   1
  -9   7  -1  331.74   14.16   1
 -10  -7  -1  383.48   22.26   2
 -10  -7  -1  353.71   19.38   1
 -10  -7  -1  384.36   30.88   2
 -10   7  -1  338.97   21.36   2
 -10   7  -1  358.25   14.94   1
 -11  -7  -1   -5.31    8.48   1
 -11  -7  -1   12.81   16.07   2
 -11  -7  -1   11.36    9.88   2
 -11   7  -1   33.57   12.05   2
 -12  -7  -1  119.94   22.05   2
 -12  -7  -1   88.57   14.19   2
 -12  -7  -1  104.51   12.64   1
 -12   7  -1   93.23   16.91   2
 -13  -7  -1   30.20   14.46   2
 -13  -7  -1   67.71   23.63   2
 -13  -7  -1   45.80   12.72   1
 -13   7  -1   48.80   18.98   2
 -13  -8   1   93.04   18.08   2
 -13  -8   1  100.93   14.87   1
 -13  -8   1   81.62   24.23   2
 -13   8   1   84.79   12.58   2
 -13   8   1  135.06   20.32   2
 -12  -8   1  -19.26   10.03   1
 -12  -8   1  -12.16   12.36   2
 -12  -8   1  -18.29   19.02   2
  12   8  -1   19.54   10.04   1
 -12   8   1   -3.43    8.81   2
 -12   8   1   50.55   14.94   2
 -11  -8   1   55.81   18.46   2
 -11  -8   1   62.65   11.43   1
 -11  -8   1   53.64   13.07   2
  11   8  -1   90.14   11.29   1
 -11   8   1  116.12   13.04   2
 -10  -8   1  170.68   15.81   1
 -10  -8   1  208.10   19.70   2
 -10  -8   1  245.97   27.04   2
  10   8  -1  218.72   16.09   1
  -9  -8   1   21.11    8.10   1
  -9  -8   1   46.26   14.28   2
  -9  -8   1   25.09    8.57   2
   9   8  -1   48.86    8.43   1
  -8  -8   1 1050.96   39.95   2
  -8  -8   1 1001.12   38.14   1
  -8  -8   1 1100.70   44.90   2
   8   8  -1  995.21   36.63   1
  -7  -8   1 1225.21   48.23   2
  -7  -8   1 1190.88   43.13   1
  -7  -8   1 1250.39   44.48   2
   7   8  -1 1171.47   41.37   1
  -6  -8   1  163.20   11.60   1
  -6  -8   1  169.79   17.69   2
  -6  -8   1  188.34   13.11   2
   6   8  -1  181.97   11.80   1
  -5  -8   1  163.50   10.65   1
  -5  -8   1  148.92   15.30   2
  -5  -8   1  163.70   11.39   2
   5   8  -1  148.78   10.81   1
  -5   8   1  188.12    7.36   1
  -4  -8   1   66.48    7.76   1
  -4  -8   1   72.02    9.14   2
  -4  -8   1   65.35    8.56   2
   4   8  -1  107.57    8.20   1
  -4   8   1   97.20    5.68   1
  -3  -8   1  224.10   11.01   1
  -3  -8   1  209.52   11.17   2
  -3  -8   1  197.16   13.97   2
   3   8  -1  272.32   11.90   1
  -3   8   1  238.17   10.17   1
  -2  -8   1  577.06   21.11   2
  -2  -8   1  592.42   22.63   2
   2  -8  -1  546.88   20.04   1
  -2   8   1  649.55   21.94   1
   2   8  -1  605.35   22.50   2
  -2   8   1  619.58   20.64   2
  -2   8   1  625.90   21.00   2
   2   8  -1  642.05   22.77   1
  -1  -8   1  672.99   24.03   1
  -1  -8   1  654.50   23.55   2
  -1  -8   1  700.78   24.35   2
   1  -8  -1  655.55   23.27   1
  -1   8   1  727.09   25.35   2
   1   8  -1  745.24   26.01   1
   1   8  -1  716.13   25.53   2
  -1   8   1  766.57   25.51   1
   0  -8   1  196.30    8.49   2
   0  -8  -1  192.40    8.79   2
   0  -8   1  200.87    9.51   1
   0  -8  -1  174.86    8.00   2
   0  -8  -1  186.33    9.03   1
   0  -8   1  183.55    8.50   2
   0   8  -1  137.31    7.81   1
   0   8   1  143.23    9.05   2
   0   8   1  132.98    7.52   1
   0   8  -1  132.56    7.01   2
  -1  -8  -1 1412.06   47.20   1
  -1  -8  -1 1429.65   47.35   2
  -1  -8  -1 1411.49   46.74   2
  -1   8  -1 1319.57   44.61   2
   1   8   1 1435.23   46.77   2
  -1   8  -1 1357.06   45.40   1
   1   8   1 1355.35   45.65   1
  -2  -8  -1  709.32   24.82   2
  -2  -8  -1  675.24   25.86   2
  -2  -8  -1  710.95   25.08   1
  -2   8  -1  637.61   23.25   1
   2   8   1  680.13   25.90   2
   2   8   1  669.20   23.97   1
  -2   8  -1  661.25   22.05   2
  -3  -8  -1  539.09   20.30   2
  -3  -8  -1  525.14   22.09   2
  -3  -8  -1  535.67   20.39   1
  -3   8  -1  512.86   18.82   1
   3   8   1  517.09   19.85   1
  -4  -8  -1  374.15   18.42   2
  -4  -8  -1  359.57   15.83   2
  -4  -8  -1  351.80   15.54   1
   4   8   1  389.02   16.42   1
  -5  -8  -1  175.45   11.26   1
  -5  -8  -1  148.90   15.14   2
  -5  -8  -1  183.46   11.59   2
   5   8   1  136.07   10.62   1
  -6  -8  -1  164.33   12.03   1
  -6  -8  -1  193.66   12.88   2
  -6  -8  -1  157.73   16.47   2
   6   8   1  173.44   12.08   1
  -7  -8  -1  108.04   14.05   2
  -7  -8  -1  109.95   11.09   1
  -7  -8  -1  109.19   12.54   2
  -7   8  -1  113.83    9.81   2
   7   8   1   85.45   11.20   1
  -8  -8  -1   44.38    8.34   2
  -8  -8  -1   25.08   12.32   2
  -8  -8  -1   42.83    7.84   1
  -8   8  -1   45.70    7.50   2
   8   8   1   34.78    7.57   1
  -9  -8  -1   32.22    8.94   2
  -9  -8  -1   19.84    7.70   1
  -9  -8  -1   29.45   13.46   2
   9   8   1   25.57    7.87   1
  -9   8  -1   11.63    7.81   2
  -9   8  -1   22.43    4.86   1
 -10  -8  -1   23.13    7.94   1
 -10  -8  -1   17.91    9.12   2
 -10  -8  -1    6.48   14.89   2
 -10   8  -1   20.69    5.32   1
  10   8   1   33.91    9.44   1
 -10   8  -1   33.03    9.84   2
 -11  -8  -1   78.29   13.28   2
 -11  -8  -1   54.58   10.73   1
 -11  -8  -1   76.18   18.59   2
 -11   8  -1   79.48   12.41   2
 -12  -8  -1  -10.03   10.13   1
 -12  -8  -1  -12.15   12.33   2
 -12  -8  -1   38.62   21.43   2
 -12   8  -1    8.19   13.70   2
 -13  -8  -1   15.26   12.47   1
 -13  -8  -1   18.52   22.67   2
 -13   8  -1   -3.80   16.91   2
 -13  -9   1    1.89   12.94   1
 -13  -9   1  -11.89   23.85   2
 -13  -9   1  -28.03   15.36   2
 -13   9   1   18.97   17.24   2
 -13   9   1   -5.17   10.28   2
 -12  -9   1   -1.80   11.03   1
 -12  -9   1   10.53   19.87   2
 -12  -9   1   -3.16   13.30   2
  12   9  -1    8.41   10.04   1
 -12   9   1   -0.13    8.52   2
 -12   9   1   16.95   13.98   2
 -11  -9   1   10.65   10.12   1
 -11  -9   1   14.88   10.76   2
 -11  -9   1    1.84   15.69   2
  11   9  -1   24.47    9.66   1
 -11   9   1   27.75    7.73   2
 -10  -9   1   26.51    9.53   2
 -10  -9   1   40.71   17.02   2
 -10  -9   1   27.86    9.28   1
  10   9  -1   31.17    8.90   1
  -9  -9   1   49.17   14.29   2
  -9  -9   1   37.97    9.83   2
  -9  -9   1   24.64    8.66   1
   9   9  -1   35.98    8.36   1
  -8  -9   1  132.62   15.13   2
  -8  -9   1  150.52   13.20   1
   8   9  -1  147.08   13.03   1
  -7  -9   1  461.21   20.79   1
  -7  -9   1  479.34   22.43   2
  -7  -9   1  474.13   27.63   2
   7   9  -1  447.95   20.05   1
  -6  -9   1  321.55   15.90   1
  -6  -9   1  304.52   20.93   2
  -6  -9   1  314.38   17.01   2
   6   9  -1  350.08   16.60   1
  -5  -9   1  706.36   26.87   1
  -5  -9   1  735.50   27.58   2
  -5  -9   1  674.46   30.11   2
  -5   9   1  802.60   26.97   1
   5   9  -1  806.84   29.69   1
  -4  -9   1  549.35   26.10   2
  -4  -9   1  662.13   23.83   1
  -4  -9   1  633.68   24.00   2
  -4   9   1  735.22   25.38   1
   4   9  -1  758.11   27.29   1
  -3  -9   1  640.22   24.61   2
  -3  -9   1  670.42   24.71   1
  -3  -9   1  676.95   26.92   2
  -3   9   1  724.87   25.36   1
   3   9  -1  751.13   26.82   1
  -2  -9   1  124.70    8.68   1
  -2  -9   1  118.77   10.41   2
  -2  -9   1  117.32    8.57   2
   2  -9  -1   97.50    7.23   1
   2   9  -1   92.58    7.57   2
  -2   9   1   92.81    6.07   2
  -2   9   1  100.78    4.83   2
   2   9  -1   96.23    7.71   1
  -2   9   1   72.69    6.43   1
  -1  -9   1  327.22   13.88   1
  -1  -9   1  327.77   14.02   2
   1  -9  -1  301.17   12.85   1
  -1  -9   1  320.22   13.30   2
   1   9  -1  293.27   12.53   1
   1   9  -1  273.13   11.94   2
  -1   9   1  279.92   12.22   2
  -1   9   1  276.45   11.82   1
   0  -9  -1  984.81   33.87   2
   0  -9   1 1027.55   34.10   2
   0  -9   1 1047.72   34.14   2
   0  -9  -1 1031.80   34.36   2
   0  -9   1 1032.13   35.20   1
   0  -9  -1 1012.35   34.86   1
   0   9   1 1175.04   38.58   2
   0   9  -1 1061.59   37.25   2
   0   9   1 1092.98   37.84   1
   0   9  -1 1139.33   38.04   1
  -1  -9  -1 2035.61   67.08   2
  -1  -9  -1 2092.01   67.68   2
  -1  -9  -1 2049.55   67.67   1
   1   9   1 2261.74   74.54   1
   1   9   1 2387.42   75.63   2
  -1   9  -1 2277.79   74.31   1
  -1   9  -1 2174.09   73.41   2
  -2  -9  -1  705.03   26.61   2
  -2  -9  -1  724.34   25.61   2
  -2  -9  -1  714.96   25.91   1
   2   9   1  826.99   31.22   2
  -2   9  -1  837.37   28.65   1
   2   9   1  817.44   29.29   1
  -2   9  -1  807.60   27.38   2
  -3  -9  -1  510.25   19.80   1
  -3  -9  -1  479.11   21.44   2
  -3  -9  -1  522.49   19.84   2
  -3   9  -1  641.74   23.03   1
   3   9   1  644.62   24.10   1
  -4  -9  -1  142.38   10.46   2
  -4  -9  -1  132.36   13.10   2
  -4  -9  -1  144.13    9.92   1
  -4   9  -1  206.63    9.94   1
   4   9   1  189.47   11.39   1
  -5  -9  -1  728.75   31.79   2
  -5  -9  -1  791.85   29.07   2
  -5  -9  -1  767.14   28.67   1
   5   9   1  733.71   27.78   1
  -6  -9  -1    4.09    5.57   1
  -6  -9  -1    0.89    5.77   2
  -6  -9  -1   -7.55    8.49   2
   6   9   1   -2.07    5.56   1
  -7  -9  -1   55.87    7.77   1
  -7  -9  -1   46.43   11.63   2
  -7  -9  -1   72.48    9.15   2
   7   9   1   65.71    8.45   1
  -7   9  -1   74.99    8.68   2
  -8  -9  -1    8.04    6.89   1
  -8  -9  -1   11.52   11.92   2
  -8  -9  -1   14.69    7.68   2
   8   9   1   31.90    8.56   1
  -8   9  -1   39.23    6.95   2
  -9  -9  -1  203.53   15.49   1
  -9  -9  -1  254.37   25.94   2
  -9  -9  -1  237.58   18.34   2
  -9   9  -1  212.06   14.96   2
  -9   9  -1  217.64   11.00   1
   9   9   1  225.90   16.37   1
 -10  -9  -1  256.70   17.97   1
 -10  -9  -1  282.64   21.12   2
 -10  -9  -1  301.15   30.91   2
 -10   9  -1  257.98   18.27   2
  10   9   1  267.47   19.03   1
 -11  -9  -1   29.27   17.32   2
 -11  -9  -1   25.47   11.10   2
 -11  -9  -1   17.56    9.90   1
 -11   9  -1   33.86   11.72   2
 -12  -9  -1   55.24   15.10   2
 -12  -9  -1   66.67   12.37   1
 -12  -9  -1   95.08   20.95   2
 -12   9  -1   76.37   15.15   2
 -12 -10   1   27.01   15.11   2
 -12 -10   1   53.00   12.81   1
 -12 -10   1    0.17   19.43   2
  12  10  -1   76.99   12.67   1
 -12  10   1   49.24    9.69   2
 -12  10   1   38.45   14.75   2
 -11 -10   1   55.37   19.87   2
 -11 -10   1   32.61   12.95   2
 -11 -10   1   22.18   10.90   1
 -11  10   1   40.20    7.72   2
  11  10  -1   41.16   10.33   1
 -10 -10   1  122.06   14.95   2
 -10 -10   1   90.74   17.65   2
 -10 -10   1  127.05   13.61   1
  10  10  -1  110.39   12.12   1
  -9 -10   1    9.41    8.45   2
  -9 -10   1   13.87    8.50   1
  -9 -10   1   24.37   15.15   2
   9  10  -1   48.79    9.40   1
  -8 -10   1  456.13   29.13   2
  -8 -10   1  380.30   20.29   1
   8  10  -1  381.29   19.45   1
  -7 -10   1  562.33   24.66   1
  -7 -10   1  608.46   26.21   2
  -7 -10   1  587.36   31.71   2
   7  10  -1  571.65   24.22   1
  -6 -10   1 1204.56   42.38   2
  -6 -10   1 1127.38   45.63   2
  -6 -10   1 1119.26   41.31   1
   6  10  -1 1197.07   42.60   1
  -5 -10   1  590.64   23.66   2
  -5 -10   1  547.63   22.86   1
  -5 -10   1  524.74   27.05   2
   5  10  -1  523.02   21.89   1
  -5  10   1  547.65   19.09   1
  -4 -10   1  141.68   10.39   1
  -4 -10   1  129.81   10.87   2
  -4 -10   1  107.70   13.54   2
   4  10  -1  114.87    9.35   1
  -4  10   1  114.10    7.25   1
  -3 -10   1  104.18    8.97   1
  -3 -10   1   82.88   11.74   2
  -3 -10   1   81.54    9.28   2
  -3  10   1  120.30    8.30   1
   3  10  -1  167.11    9.91   1
   2 -10  -1  380.02   14.94   1
  -2 -10   1  378.54   15.88   2
  -2 -10   1  358.25   17.16   2
   2  10  -1  443.55   17.41   1
   2  10  -1  412.46   16.95   2
  -2  10   1  425.78   15.92   2
  -2  10   1  422.69   14.95   2
  -2  10   1  426.95   16.35   1
  -1 -10   1  711.82   25.45   1
  -1 -10   1  693.21   25.11   2
   1 -10  -1  659.78   24.55   1
  -1 -10   1  687.65   24.70   2
   1  10  -1  795.84   28.71   2
  -1  10   1  841.24   28.94   2
   1  10  -1  836.83   29.30   1
  -1  10   1  811.32   28.72   1
   0 -10  -1  605.20   21.04   2
   0 -10   1  564.59   22.09   1
   0 -10   1  561.61   20.69   2
   0 -10   1  577.20   20.72   2
   0 -10  -1  591.22   20.59   2
   0 -10  -1  619.12   21.89   1
   0  10   1  598.33   21.89   1
   0  10  -1  540.27   21.03   2
   0  10   1  644.42   23.09   2
   0  10  -1  571.56   21.91   1
  -1 -10  -1   28.85    4.31   2
  -1 -10  -1   22.32    4.44   1
  -1 -10  -1   23.46    4.88   2
  -1  10  -1   15.59    4.56   1
  -1  10  -1   11.81    3.23   2
   1  10   1    9.59    6.12   2
   1  10   1   16.87    4.28   1
  -2 -10  -1  396.39   16.59   1
  -2 -10  -1  408.01   16.27   2
  -2 -10  -1  384.35   17.37   2
  -2  10  -1  362.11   13.94   2
  -2  10  -1  380.82   15.25   1
   2  10   1  376.62   18.82   2
   2  10   1  393.06   16.18   1
  -3 -10  -1   27.00    5.20   2
  -3 -10  -1   12.60    6.29   2
  -3 -10  -1   25.64    5.32   1
   3  10   1   15.65    4.97   1
  -3  10  -1   21.41    4.26   1
  -4 -10  -1  159.32   11.00   1
  -4 -10  -1  169.07   11.61   2
  -4 -10  -1  171.93   14.51   2
   4  10   1  150.49   10.72   1
  -4  10  -1  151.18    8.96   1
  -5 -10  -1  681.59   26.15   2
  -5 -10  -1  622.39   28.72   2
  -5 -10  -1  638.28   25.53   1
   5  10   1  730.65   28.21   1
  -5  10  -1  735.59   26.13   1
  -6 -10  -1  158.00   12.57   1
  -6 -10  -1  170.07   13.81   2
  -6 -10  -1  149.53   18.07   2
  -6  10  -1  141.55    8.72   1
   6  10   1  136.66   12.64   1
  -7 -10  -1   26.90    7.66   2
  -7 -10  -1   36.35   12.17   2
  -7 -10  -1   17.27    7.27   1
  -7  10  -1   22.24    4.81   1
   7  10   1   21.41    7.49   1
  -8 -10  -1   18.94    7.31   1
  -8 -10  -1   22.37   12.90   2
  -8 -10  -1    9.18    8.07   2
   8  10   1   16.16    8.06   1
  -8  10  -1    4.65    5.76   2
  -8  10  -1    8.46    4.09   1
  -9 -10  -1   78.41   15.10   2
  -9 -10  -1   81.06   11.19   2
  -9 -10  -1   61.93    9.81   1
  -9  10  -1   84.52    7.17   1
   9  10   1  101.36   14.49   1
  -9  10  -1   75.22    9.10   2
 -10 -10  -1   33.64    9.09   1
 -10 -10  -1   31.48   10.96   2
 -10 -10  -1   34.37   15.81   2
 -10  10  -1   27.87    9.24   2
  10  10   1   35.39   10.23   1
 -11 -10  -1   11.31   12.36   2
 -11 -10  -1   32.93   18.96   2
 -11 -10  -1   15.97   10.43   1
 -11  10  -1   31.76   10.94   2
  11  10   1   14.80   10.67   1
 -12 -10  -1    7.15   14.38   2
 -12 -10  -1    4.41   11.45   1
 -12 -10  -1   61.52   22.82   2
 -12  10  -1   26.65   13.83   2
 -12 -11   1   58.71   24.37   2
 -12 -11   1   33.14   12.78   1
 -12 -11   1   45.75   16.65   2
 -12  11   1   67.31   14.56   2
 -12  11   1   36.23    9.26   2
  12  11  -1   45.98   12.12   1
 -11 -11   1  -11.84   18.46   2
 -11 -11   1  -13.42   12.26   2
 -11 -11   1   -0.46   10.61   1
 -11  11   1    0.21    6.84   2
  11  11  -1   12.97    9.84   1
 -10 -11   1   20.53   10.22   1
 -10 -11   1    1.67   10.38   2
 -10 -11   1   25.68   16.74   2
  10  11  -1   21.43    9.25   1
  -9 -11   1   23.46    9.69   1
  -9 -11   1   35.41   11.37   2
  -9 -11   1   47.27   15.23   2
   9  11  -1   58.94   10.31   1
  -8 -11   1   54.13    9.66   1
  -8 -11   1   47.07   13.83   2
  -8 -11   1   60.20   10.67   2
   8  11  -1   22.12    8.40   1
  -7 -11   1   80.32    9.71   1
  -7 -11   1  107.52   14.50   2
  -7 -11   1   90.23   14.60   2
   7  11  -1  110.39   12.92   1
  -6 -11   1  141.50   15.88   2
  -6 -11   1  178.01   14.46   2
  -6 -11   1  129.58   12.92   1
   6  11  -1  114.05   12.26   1
  -6  11   1  128.46    7.30   1
  -5 -11   1  715.63   27.64   2
  -5 -11   1  657.65   26.89   1
  -5 -11   1  665.30   30.91   2
   5  11  -1  691.61   27.37   1
  -5  11   1  717.86   24.71   1
  -4 -11   1  485.02   20.29   1
  -4 -11   1  439.51   22.98   2
  -4 -11   1  475.59   20.42   2
  -4  11   1  523.74   19.36   1
   4  11  -1  522.60   21.27   1
  -3 -11   1  190.40   12.13   2
  -3 -11   1  144.19   14.65   2
  -3 -11   1  210.99   12.03   1
  -3  11   1  234.15    9.47   2
   3  11  -1  239.36   12.36   1
  -3  11   1  180.04   10.69   1
  -2 -11   1  513.31   21.61   2
  -2 -11   1  531.38   20.76   2
  -2 -11   1  556.73   21.24   1
   2 -11  -1  504.98   19.88   1
   2  11  -1  523.66   20.81   2
   2  11  -1  563.27   21.40   1
  -2  11   1  548.95   19.99   2
  -2  11   1  539.95   18.86   2
  -2  11   1  537.43   20.31   1
  -1 -11   1  866.73   30.84   1
  -1 -11   1  856.26   30.25   2
  -1 -11   1  850.77   29.94   2
   1 -11  -1  829.98   30.02   1
   1  11  -1  893.86   31.57   2
  -1  11   1  956.47   31.85   1
  -1  11   1  940.09   32.09   2
   1  11  -1  830.69   32.02   1
   0 -11   1  353.08   15.12   1
   0 -11  -1  327.55   14.69   1
   0 -11   1  330.56   13.34   2
   0 -11  -1  315.07   13.50   2
   0 -11   1  336.86   13.21   2
   0 -11  -1  339.57   13.13   2
   0  11   1  339.39   16.71   2
   0  11  -1  373.32   15.35   1
   0  11  -1  344.00   14.21   2
   0  11   1  336.35   15.14   1
  -1 -11  -1   61.28    8.34   2
  -1 -11  -1   95.13    7.70   2
  -1 -11  -1   96.79    8.41   1
   1  11   1   86.69    9.19   2
  -1  11  -1  102.04    8.35   1
  -1  11  -1  107.39    6.97   2
   1  11   1  108.91    8.72   1
  -2 -11  -1  162.81   10.02   2
  -2 -11  -1  129.17   11.38   2
  -2 -11  -1  156.34   10.45   1
   2  11   1  152.22   10.65   1
  -2  11  -1  180.40    9.89   1
  -2  11  -1  167.34    8.18   2
  -3 -11  -1   60.56    9.18   2
  -3 -11  -1   50.58    8.12   2
  -3 -11  -1   70.32    8.88   1
  -3  11  -1   79.35    5.64   2
   3  11   1   68.98    9.03   1
  -3  11  -1   78.55    7.69   1
  -4 -11  -1   71.11    8.10   1
  -4 -11  -1   57.29    9.41   2
  -4 -11  -1   69.87    7.90   2
  -4  11  -1   57.95    7.36   1
   4  11   1   49.61    6.30   1
  -5 -11  -1  335.54   17.03   2
  -5 -11  -1  305.20   20.08   2
  -5 -11  -1  290.86   16.07   1
  -5  11  -1  315.03   14.04   1
   5  11   1  320.69   16.57   1
  -6 -11  -1  814.34   31.37   2
  -6 -11  -1  751.67   30.34   1
  -6 -11  -1  777.46   35.12   2
  -6  11  -1  770.05   27.82   1
   6  11   1  798.71   30.95   1
  -7 -11  -1   72.69    9.20   2
  -7 -11  -1  122.64   12.59   1
  -7 -11  -1  133.67   19.50   2
  -7  11  -1  129.76    8.87   1
   7  11   1  150.29   13.99   1
  -8 -11  -1   46.94    9.87   2
  -8 -11  -1   37.95   13.75   2
  -8 -11  -1   54.14    9.82   1
   8  11   1   75.12   10.14   1
  -8  11  -1   73.28    7.22   1
  -9 -11  -1   83.21   11.19   2
  -9 -11  -1   85.66   10.86   1
  -9 -11  -1  127.21   18.14   2
  -9  11  -1  109.50   12.11   2
  -9  11  -1  103.10    7.77   1
   9  11   1  112.86   15.20   1
 -10 -11  -1  141.35   19.91   2
 -10 -11  -1  136.71   20.28   2
 -10 -11  -1  119.22   16.10   1
  10  11   1  146.41   17.44   1
 -10  11  -1  144.24   15.49   2
 -11 -11  -1   69.85   14.74   2
 -11 -11  -1   78.59   19.99   2
 -11 -11  -1   88.08   12.61   1
  11  11   1   76.02   12.93   1
 -11  11  -1   89.60   12.76   2
 -12 -11  -1   22.36   12.41   1
 -12 -11  -1  100.38   25.33   2
 -12 -11  -1   28.32   15.53   2
 -12  11  -1   64.19   15.03   2
 -12 -12   1  -27.43   20.95   2
 -12 -12   1   48.33   14.96   1
 -12 -12   1  -12.86   13.42   2
  12  12  -1   39.23   12.85   1
 -12  12   1   13.47    8.81   2
 -12  12   1   42.10   13.53   2
 -11 -12   1   68.81   13.90   2
 -11 -12   1   81.88   21.92   2
 -11 -12   1   87.62   13.69   1
 -11  12   1   80.13    8.62   2
  11  12  -1   81.19   12.14   1
 -10 -12   1  104.68   18.28   2
 -10 -12   1  181.72   21.77   2
 -10 -12   1  151.40   18.45   1
  10  12  -1  147.01   17.58   1
  -9 -12   1   16.43   14.61   2
  -9 -12   1   44.02   10.89   1
  -9 -12   1   45.63   11.86   2
   9  12  -1   54.64    9.92   1
  -8 -12   1  120.21   13.42   2
  -8 -12   1  103.10   14.67   1
  -8 -12   1  119.12   16.06   2
   8  12  -1  116.04   14.41   1
  -7 -12   1  279.20   18.63   2
  -7 -12   1  255.38   17.09   1
  -7 -12   1  258.67   24.51   2
   7  12  -1  207.80   15.26   1
  -6 -12   1  303.48   18.07   1
  -6 -12   1  291.98   24.42   2
  -6 -12   1  342.14   18.95   2
   6  12  -1  289.02   17.56   1
  -6  12   1  328.62   12.82   1
  -5 -12   1  156.12   13.72   2
  -5 -12   1  136.21   12.76   1
  -5 -12   1  120.92   16.65   2
  -5  12   1  189.08    9.61   1
   5  12  -1  179.12   13.40   1
  -4 -12   1  123.12   11.86   2
  -4 -12   1   89.03   11.34   1
  -4 -12   1  100.00   14.90   2
   4  12  -1  125.81   11.66   1
  -4  12   1  154.39    9.13   1
  -3 -12   1  122.21   11.14   2
  -3 -12   1  123.52   11.01   1
  -3 -12   1  123.22   12.99   2
  -3  12   1  176.40   10.22   1
  -3  12   1  164.19    9.43   2
   3  12  -1  166.65   11.37   1
  -3  12   1  196.43    7.93   2
  -2 -12   1  292.04   14.95   1
   2 -12  -1  292.98   13.62   1
  -2 -12   1  264.97   14.97   2
  -2 -12   1  309.20   14.50   2
  -2  12   1  299.88   13.17   1
  -2  12   1  251.12   13.43   2
   2  12  -1  272.73   14.13   1
   2  12  -1  288.53   13.56   2
  -1 -12   1 1044.34   37.11   2
   1 -12  -1 1112.07   37.46   1
  -1 -12   1 1053.09   38.07   1
  -1 -12   1 1090.30   37.12   2
  -1  12   1 1121.60   38.00   2
  -1  12   1 1098.92   37.46   1
   1  12  -1 1065.51   37.88   1
   1  12  -1 1023.04   37.09   2
   0 -12   1  261.42   11.66   2
   0 -12  -1  295.26   13.69   1
   0 -12   1  273.90   11.87   2
   0 -12  -1  288.14   11.77   2
   0 -12  -1  272.77   12.04   2
   0  12  -1  251.89   12.12   2
   0  12   1  306.40   15.64   2
   0  12  -1  275.34   13.32   1
   0  12   1  238.92   13.15   1
  -1 -12  -1  281.17   13.74   2
  -1 -12  -1  287.98   13.07   2
  -1 -12  -1  307.66   14.37   1
   1  12   1  375.31   18.75   2
  -1  12  -1  316.30   13.71   2
   1  12   1  342.35   15.73   1
  -1  12  -1  334.45   15.16   1
  -2 -12  -1  114.42   10.24   1
  -2 -12  -1  105.23   11.01   2
  -2 -12  -1  132.62    9.77   2
   2  12   1  161.14   11.59   1
  -2  12  -1  182.52    8.77   2
  -2  12  -1  171.85   10.60   1
  -3 -12  -1  256.66   15.48   2
  -3 -12  -1  232.59   14.01   1
  -3 -12  -1  260.13   13.85   2
   3  12   1  311.65   15.93   1
  -3  12  -1  319.47   12.60   2
  -3  12  -1  334.49   14.62   1
  -4 -12  -1  351.85   19.87   2
  -4 -12  -1  395.39   18.19   2
  -4 -12  -1  338.20   17.44   1
  -4  12  -1  436.04   17.47   1
   4  12   1  403.18   19.56   1
  -5 -12  -1   56.13    8.44   2
  -5 -12  -1   25.81    6.48   1
  -5 -12  -1   34.37    9.74   2
  -5  12  -1   39.91    5.70   1
   5  12   1   49.25    7.92   1
  -6 -12  -1  290.05   23.28   2
  -6 -12  -1  255.89   16.15   1
  -6 -12  -1  276.79   17.78   2
  -6  12  -1  263.97   12.77   1
   6  12   1  254.11   16.52   1
  -7 -12  -1   38.63   12.60   2
  -7 -12  -1   51.24    9.70   2
  -7 -12  -1   37.16    8.69   1
  -7  12  -1   34.17    5.29   1
   7  12   1   26.81    7.76   1
  -8 -12  -1   10.93   12.93   2
  -8 -12  -1    9.05    9.39   2
  -8 -12  -1   -2.97    8.08   1
   8  12   1   17.99    9.06   1
  -8  12  -1   13.16    4.54   1
  -9 -12  -1   51.83   10.79   2
  -9 -12  -1   55.63   11.14   1
  -9 -12  -1   78.72   16.34   2
  -9  12  -1   62.15    8.00   2
  -9  12  -1   79.71    7.33   1
   9  12   1   68.12   10.51   1
 -10 -12  -1   -0.59   16.96   2
 -10 -12  -1   -7.91   11.15   2
 -10 -12  -1   -2.43    9.56   1
 -10  12  -1   15.88    8.24   2
  10  12   1   -8.69    9.94   1
 -11 -12  -1   29.02   13.38   2
 -11 -12  -1   42.74   21.59   2
 -11 -12  -1   46.50   12.80   1
  11  12   1   55.57   12.25   1
 -12 -12  -1   29.34   16.05   2
 -12 -12  -1   18.66   14.20   1
 -12  12  -1   41.12   13.62   2
 -11 -13   1   15.19   11.93   1
 -11 -13   1   19.84   19.17   2
 -11 -13   1    1.26   14.22   2
  11  13  -1   -6.18   11.12   1
 -11  13   1    0.20    6.67   2
 -11  13   1   35.27   10.49   2
 -10 -13   1   -0.84   18.45   2
 -10 -13   1   44.11   12.56   1
 -10 -13   1   19.59   12.20   2
  10  13  -1   14.13   10.39   1
  -9 -13   1   -9.17   15.16   2
  -9 -13   1   -2.92   10.17   1
  -9 -13   1  -14.26    9.39   2
   9  13  -1   14.00    9.58   1
  -8 -13   1   13.87    8.45   1
  -8 -13   1    3.72   12.90   2
  -8 -13   1    0.06    9.49   2
   8  13  -1    1.23    8.27   1
  -7 -13   1   26.24    8.79   2
  -7 -13   1   46.19    9.48   1
  -7 -13   1   38.06   13.87   2
   7  13  -1   39.94    7.97   1
  -7  13   1   41.95    6.03   1
  -6 -13   1   93.89   14.20   2
  -6 -13   1  138.51   15.06   2
  -6 -13   1  105.45   13.68   1
  -6  13   1  121.09    8.12   1
   6  13  -1   91.19   13.32   1
  -5 -13   1   78.84    9.62   2
  -5 -13   1   78.88    9.99   1
  -5 -13   1   53.91   11.37   2
   5  13  -1   87.47    9.70   1
  -5  13   1   62.98    7.55   1
  -4 -13   1  238.04   15.50   1
  -4 -13   1  255.23   15.53   2
  -4 -13   1  250.91   17.69   2
   4  13  -1  261.62   15.71   1
  -4  13   1  287.49   13.01   1
  -3 -13   1   29.38    7.61   2
  -3 -13   1   39.24    7.58   1
  -3 -13   1   41.16    7.10   2
   3  13  -1   55.52    7.91   1
  -3  13   1   46.00    5.72   2
  -3  13   1   54.93    7.98   1
  -2 -13   1   76.62    9.75   2
  -2 -13   1   82.90   10.58   1
  -2 -13   1   75.71   10.22   2
   2 -13  -1   65.96    8.75   1
  -2  13   1   57.75    6.28   1
   2  13  -1   41.82    6.33   1
  -2  13   1   43.55    6.88   2
   2  13  -1   57.47    8.77   2
  -1 -13   1  262.26   12.81   2
  -1 -13   1  248.08   14.03   1
   1 -13  -1  235.43   13.02   1
  -1 -13   1  244.29   12.51   2
  -1  13   1  245.27   14.44   2
   1  13  -1  271.96   12.90   2
   1  13  -1  248.77   13.75   1
  -1  13   1  257.85   13.18   1
   0 -13  -1  378.01   14.65   2
   0 -13   1  373.81   14.40   2
   0 -13  -1  376.55   14.80   2
   0 -13   1  369.21   14.69   2
   0 -13  -1  357.79   16.70   1
   0  13   1  400.33   17.46   1
   0  13  -1  390.87   17.60   1
   0  13   1  418.34   19.74   2
   0  13  -1  381.76   16.31   2
  -1 -13  -1  653.23   23.99   2
  -1 -13  -1  654.11   24.45   2
  -1 -13  -1  643.77   25.32   1
   1  13   1  764.09   30.45   2
  -1  13  -1  717.33   26.46   2
  -1  13  -1  759.96   27.88   1
   1  13   1  746.92   28.31   1
  -2 -13  -1   94.48    9.52   2
  -2 -13  -1   78.38   10.21   1
  -2 -13  -1   94.96   10.54   2
   2  13   1  129.27   11.44   1
  -2  13  -1  154.41    8.57   2
  -2  13  -1  141.60   10.40   1
  -3 -13  -1  165.73   12.80   1
  -3 -13  -1  215.55   14.32   2
  -3 -13  -1  183.46   12.64   2
   3  13   1  218.30   14.18   1
  -3  13  -1  249.26   12.65   1
  -3  13  -1  229.56   10.33   2
  -4 -13  -1 1389.21   47.71   2
  -4 -13  -1 1308.64   47.66   1
  -4 -13  -1 1333.08   49.15   2
  -4  13  -1 1304.13   43.29   2
   4  13   1 1286.65   46.96   1
  -4  13  -1 1361.08   45.36   1
  -5 -13  -1   46.76    8.04   2
  -5 -13  -1   64.84   10.94   2
  -5 -13  -1   47.40    7.75   1
  -5  13  -1   61.43    8.69   1
   5  13   1   94.14   10.14   1
  -6 -13  -1  443.98   21.54   2
  -6 -13  -1  360.95   19.86   1
  -6 -13  -1  346.31   25.32   2
  -6  13  -1  323.07   14.83   1
   6  13   1  311.45   18.42   1
  -7 -13  -1   47.95   10.45   2
  -7 -13  -1   37.75   14.11   2
  -7 -13  -1   40.18    9.18   1
  -7  13  -1   63.10    6.55   1
   7  13   1   62.67    9.91   1
  -8 -13  -1   70.48   11.94   2
  -8 -13  -1   77.47   16.84   2
  -8 -13  -1   51.11   10.43   1
  -8  13  -1   54.21    7.62   1
   8  13   1   47.87   10.10   1
  -9 -13  -1   74.08   11.16   1
  -9 -13  -1   77.41   18.24   2
  -9 -13  -1   56.10   12.13   2
  -9  13  -1   77.05    7.75   1
   9  13   1   69.68   10.84   1
 -10 -13  -1   76.13   12.62   1
 -10 -13  -1   86.62   20.23   2
 -10 -13  -1   96.65   15.92   2
  10  13   1  128.29   14.46   1
 -10  13  -1  110.83   13.35   2
 -11 -13  -1  161.44   20.01   1
 -11 -13  -1  141.06   24.52   2
 -11 -13  -1  171.85   19.83   2
  11  13   1  195.13   21.62   1
 -11  13  -1  183.90   17.44   2
 -11 -14   1   -1.95   13.94   2
 -11 -14   1   36.83   13.65   1
 -11 -14   1    5.92   23.20   2
 -11  14   1    1.64    7.10   2
  11  14  -1    1.37   11.60   1
 -10 -14   1   55.55   14.25   2
 -10 -14   1   62.52   13.41   1
 -10 -14   1   58.49   19.31   2
  10  14  -1   58.46   11.47   1
  -9 -14   1   43.87   12.65   2
  -9 -14   1   65.65   12.70   1
  -9 -14   1   72.56   18.03   2
   9  14  -1   57.82   10.88   1
  -8 -14   1   18.73    9.50   1
  -8 -14   1   13.41   10.15   2
  -8 -14   1   19.18   14.27   2
   8  14  -1   30.55   10.25   1
  -7 -14   1   46.14   14.34   2
  -7 -14   1   58.04    9.59   1
  -7 -14   1   51.49   10.13   2
  -7  14   1   82.39    7.34   1
   7  14  -1   56.86    8.91   1
  -6 -14   1   41.24    9.54   2
  -6 -14   1   19.21   11.66   2
  -6 -14   1   26.76    8.78   1
  -6  14   1   48.83    5.74   1
   6  14  -1   39.51    9.49   1
  -5 -14   1   55.89    9.01   2
  -5 -14   1   55.78    8.88   1
  -5 -14   1   55.63   11.47   2
   5  14  -1   49.06    8.69   1
  -5  14   1   75.26    7.07   1
  -4 -14   1  409.79   23.71   2
  -4 -14   1  460.49   21.13   2
  -4 -14   1  397.40   20.96   1
  -4  14   1  449.75   17.44   1
   4  14  -1  405.78   19.97   1
  -4  14   1  352.90   16.39   2
  -3 -14   1   27.62    7.35   1
  -3 -14   1   35.22    8.03   2
  -3 -14   1   40.94    7.04   2
  -3  14   1   48.40    6.26   1
   3  14  -1   30.62    7.32   1
  -3  14   1   37.63    6.75   2
   2 -14  -1   90.07    9.88   1
  -2 -14   1  103.77   10.99   2
  -2 -14   1   83.79   11.59   1
  -2 -14   1   87.70   10.56   2
   2  14  -1   99.57   11.25   1
  -2  14   1  115.80    9.90   1
  -2  14   1  112.21   11.64   2
  -1 -14   1  237.87   12.74   2
  -1 -14   1  242.63   14.80   1
   1 -14  -1  263.29   13.95   1
  -1 -14   1  249.08   13.08   2
  -1  14   1  256.63   13.77   1
  -1  14   1  269.45   16.02   2
   1  14  -1  247.82   14.31   1
   1  14  -1  242.88   13.20   2
   0 -14   1   49.84    7.20   2
   0 -14  -1   57.22    7.58   1
   0 -14  -1   54.74    6.97   2
   0 -14   1   41.32    6.30   2
   0 -14  -1   46.50    6.85   2
   0  14   1   74.28    9.48   1
   0  14  -1   53.57    7.05   1
   0  14   1   57.62    9.13   2
   0  14  -1   55.97    8.08   2
  -1 -14  -1  212.59   11.86   2
  -1 -14  -1  214.09   12.21   2
  -1 -14  -1  208.01   13.39   1
  -1  14  -1  158.35   11.78   1
   1  14   1  160.34   12.16   1
  -1  14  -1  159.96    9.72   2
  -2 -14  -1   54.18    7.41   2
  -2 -14  -1   66.26    8.92   1
  -2 -14  -1   63.14    9.57   2
  -2  14  -1   40.72    6.92   1
   2  14   1   49.76    7.91   1
  -2  14  -1   48.74    6.82   2
  -3 -14  -1  757.54   29.62   2
  -3 -14  -1  717.44   28.13   2
  -3 -14  -1  703.62   28.87   1
  -3  14  -1  785.86   28.96   1
  -3  14  -1  755.47   26.89   2
   3  14   1  777.53   30.35   1
  -4 -14  -1  868.22   36.14   2
  -4 -14  -1  870.41   34.37   1
  -4 -14  -1  950.14   34.71   2
  -4  14  -1  933.87   31.96   2
  -4  14  -1  984.76   34.24   1
   4  14   1  916.91   36.11   1
  -5 -14  -1  317.10   19.07   2
  -5 -14  -1  320.22   18.00   1
  -5 -14  -1  312.27   22.14   2
  -5  14  -1  288.90   14.95   1
   5  14   1  321.83   18.06   1
  -6 -14  -1  104.59   14.52   2
  -6 -14  -1  141.85   15.77   2
  -6 -14  -1  110.75   12.32   1
  -6  14  -1   93.42    9.43   1
   6  14   1   97.80   14.11   1
  -7 -14  -1   19.29    8.75   1
  -7 -14  -1   42.84   14.08   2
  -7 -14  -1   33.71   10.29   2
   7  14   1   38.56    9.28   1
  -7  14  -1   33.62    5.82   1
  -8 -14  -1   41.33   15.04   2
  -8 -14  -1   26.91   11.48   2
  -8 -14  -1   26.13   10.61   1
   8  14   1   42.24   10.49   1
  -8  14  -1   29.20    5.70   1
  -9 -14  -1  -10.41    9.99   1
  -9 -14  -1    4.81   11.06   2
  -9 -14  -1  -19.56   15.52   2
   9  14   1    4.23   10.22   1
  -9  14  -1    4.91    4.62   1
 -10 -14  -1    4.03   19.22   2
 -10 -14  -1    6.83   13.15   2
 -10 -14  -1    0.11   11.29   1
  10  14   1   -6.93   10.81   1
 -11 -14  -1  -19.67   22.27   2
 -11 -14  -1   -6.56   12.26   1
 -11 -14  -1   -8.13   14.81   2
  11  14   1   10.35   12.83   1
 -11  14  -1   29.07    9.88   2
 -11 -15   1    1.78   15.06   2
 -11 -15   1   16.75   23.11   2
 -11 -15   1   -0.19   13.35   1
  11  15  -1   15.31   13.10   1
 -10 -15   1  177.73   22.02   1
 -10 -15   1  188.07   25.07   2
  10  15  -1  180.25   20.99   1
  -9 -15   1   37.36   11.87   1
  -9 -15   1   43.09   18.73   2
  -9 -15   1   29.40   12.83   2
   9  15  -1   41.25   10.43   1
  -8 -15   1   30.96   11.21   2
  -8 -15   1   59.59   12.02   1
  -8 -15   1   44.06   16.22   2
   8  15  -1   56.96   11.56   1
  -7 -15   1   11.69   13.62   2
  -7 -15   1    3.45    9.42   2
  -7 -15   1   11.44    9.02   1
  -7  15   1   10.94    4.57   1
   7  15  -1    6.16    8.00   1
  -6 -15   1   -1.96    8.23   1
  -6 -15   1    1.24   12.03   2
  -6 -15   1    0.61    8.65   2
   6  15  -1   12.53    8.40   1
  -6  15   1    4.74    5.04   1
  -5 -15   1  259.03   17.89   1
  -5 -15   1  273.98   18.42   2
  -5 -15   1  229.77   21.96   2
  -5  15   1  271.32   14.16   1
   5  15  -1  291.40   18.43   1
  -4 -15   1   35.85    9.27   2
  -4 -15   1   40.26    8.82   1
  -4 -15   1    8.61   10.27   2
  -4  15   1   44.77    6.97   1
  -4  15   1   52.69    7.09   2
   4  15  -1   58.64    9.11   1
  -3 -15   1  142.05   13.27   2
  -3 -15   1  163.82   14.90   2
  -3 -15   1  106.35   13.59   1
   3  15  -1  145.31   13.43   1
  -3  15   1  169.13   12.50   2
  -3  15   1  151.71   11.53   1
  -2 -15   1  325.41   16.62   2
  -2 -15   1  292.72   17.44   1
  -2 -15   1  313.23   16.31   2
  -2  15   1  336.55   17.59   2
  -2  15   1  324.30   16.18   1
   2  15  -1  320.44   17.29   1
  -1 -15   1  338.11   15.58   2
  -1 -15   1  323.81   17.43   1
   1 -15  -1  304.48   16.42   1
  -1 -15   1  322.28   14.85   2
  -1  15   1  334.78   18.81   2
   1  15  -1  354.94   17.75   1
  -1  15   1  342.33   17.02   1
   1  15  -1  353.86   16.46   2
   0 -15  -1  268.94   11.87   2
   0 -15  -1  252.15   11.64   2
   0 -15   1  275.18   11.21   2
   0 -15  -1  260.82   15.23   1
   0  15  -1  314.54   16.16   1
   0  15  -1  268.65   14.04   2
   0  15   1  302.20   15.92   1
   0  15   1  294.31   18.91   2
  -1 -15  -1  241.94   13.18   2
  -1 -15  -1  240.91   15.19   1
  -1 -15  -1  259.93   13.31   2
  -1  15  -1  333.23   16.47   1
  -1  15  -1  304.46   14.40   2
   1  15   1  308.56   17.03   1
  -2 -15  -1  179.09   13.16   2
  -2 -15  -1  194.40   14.30   1
  -2 -15  -1  184.34   12.93   2
  -2  15  -1  225.13   13.81   1
  -2  15  -1  225.35   11.61   2
   2  15   1  218.17   14.88   1
  -3 -15  -1  102.26   12.01   2
  -3 -15  -1  112.78   13.78   2
  -3 -15  -1   89.37   13.04   1
   3  15   1   71.81    9.18   1
  -3  15  -1   99.83    8.16   2
  -3  15  -1  129.10   11.06   1
  -4 -15  -1  284.64   20.68   2
  -4 -15  -1  349.56   18.59   1
  -4 -15  -1  351.01   18.94   2
   4  15   1  307.63   18.87   1
  -4  15  -1  351.95   13.89   2
  -4  15  -1  352.80   16.81   1
  -5 -15  -1  505.87   24.13   1
  -5 -15  -1  511.26   27.97   2
  -5 -15  -1  539.13   24.97   2
   5  15   1  486.10   23.88   1
  -5  15  -1  506.62   21.01   1
  -6 -15  -1   91.71   14.28   2
  -6 -15  -1  112.97   16.64   2
  -6 -15  -1  101.57   14.17   1
   6  15   1  133.18   15.08   1
  -6  15  -1  133.50   10.69   1
  -7 -15  -1   69.85   12.21   1
  -7 -15  -1   75.41   15.15   2
  -7 -15  -1   68.62   11.53   2
  -7  15  -1   84.70    9.32   1
   7  15   1   62.08   10.44   1
  -8 -15  -1   46.09   16.64   2
  -8 -15  -1   26.93    9.54   1
  -8 -15  -1   58.76   12.67   2
   8  15   1   30.40    9.94   1
  -8  15  -1   37.87    6.28   1
  -9 -15  -1   50.55   11.58   1
  -9 -15  -1   76.24   19.74   2
  -9 -15  -1   84.33   14.33   2
   9  15   1   44.42   11.59   1
  -9  15  -1   61.81    6.40   1
 -10 -15  -1   45.59   15.93   2
 -10 -15  -1   34.32   12.37   1
 -10 -15  -1   48.48   21.55   2
  10  15   1   38.78   13.86   1
 -10 -16   1   55.24   22.60   2
 -10 -16   1   46.51   15.85   2
 -10 -16   1   89.21   15.41   1
  10  16  -1   72.15   14.76   1
  -9 -16   1   59.14   18.73   2
  -9 -16   1   57.26   14.15   2
  -9 -16   1   57.16   13.08   1
   9  16  -1   67.22   11.70   1
  -8 -16   1   14.79   11.96   1
  -8 -16   1    9.11   15.60   2
  -8 -16   1    4.37   10.73   2
   8  16  -1   18.84   11.02   1
  -7 -16   1   41.19   11.22   2
  -7 -16   1   54.64   15.47   2
  -7 -16   1   58.67   12.44   1
   7  16  -1   82.58   12.92   1
  -7  16   1   73.96    8.67   1
  -6 -16   1  158.19   18.29   2
  -6 -16   1  173.11   17.52   1
  -6 -16   1  147.96   22.83   2
  -6  16   1  180.57   11.75   1
   6  16  -1  226.55   18.04   1
  -5 -16   1  144.96   16.26   2
  -5 -16   1  131.14   16.00   1
  -5 -16   1  138.47   20.46   2
  -5  16   1  164.08   11.59   1
   5  16  -1  164.13   16.46   1
  -4 -16   1  254.63   20.84   2
  -4 -16   1  279.01   18.36   1
  -4 -16   1  263.17   18.52   2
   4  16  -1  370.44   19.84   1
  -4  16   1  335.63   16.96   2
  -4  16   1  326.11   16.73   1
  -3 -16   1  178.83   15.96   1
  -3 -16   1  194.75   15.86   2
  -3 -16   1  198.53   15.65   2
  -3  16   1  184.93   14.24   2
  -3  16   1  190.55   12.81   1
   3  16  -1  147.25   14.71   1
  -2 -16   1  290.29   15.99   2
  -2 -16   1  298.74   16.36   2
  -2 -16   1  272.27   17.78   1
  -2  16   1  327.08   18.00   2
   2  16  -1  286.60   17.41   1
  -2  16   1  288.06   15.97   1
  -1 -16   1  154.37   11.08   2
   1 -16  -1  165.67   13.42   1
  -1 -16   1  140.20   14.25   1
  -1 -16   1  167.81   12.03   2
  -1  16   1  179.86   13.31   1
  -1  16   1  179.68   16.34   2
   1  16  -1  157.90   12.40   2
   1  16  -1  147.04   13.92   1
   0 -16  -1  178.71   14.06   1
   0  16  -1  152.33   13.56   1
   0  16   1  177.92   13.68   1
   0  16  -1  169.30   11.78   2
  -1 -16  -1  -10.17    6.79   1
  -1 -16  -1   -5.35    5.30   2
  -1 -16  -1   -9.67    5.06   2
  -1  16  -1   -4.68    6.36   1
  -1  16  -1   -4.59    4.34   2
   1  16   1   -6.01    6.60   1
  -2 -16  -1   18.27    6.55   2
  -2 -16  -1   -1.04    6.53   1
  -2 -16  -1   11.46    6.66   2
  -2  16  -1    6.96    4.72   2
  -2  16  -1    4.07    6.68   1
   2  16   1   10.75    7.47   1
  -3 -16  -1   24.08    7.58   2
  -3 -16  -1   31.78    9.04   1
  -3 -16  -1   30.00    8.25   2
   3  16   1   28.32    8.76   1
  -3  16  -1   20.58    7.03   1
  -3  16  -1   29.22    5.01   2
  -4 -16  -1  207.32   18.39   2
  -4 -16  -1  245.71   16.97   1
  -4 -16  -1  222.57   16.84   2
  -4  16  -1  254.60   11.91   2
  -4  16  -1  228.98   14.67   1
   4  16   1  284.97   17.67   1
  -5 -16  -1  571.06   29.09   2
  -5 -16  -1  534.92   25.93   2
  -5 -16  -1  546.39   25.93   1
  -5  16  -1  523.18   22.02   1
   5  16   1  514.80   25.06   1
  -6 -16  -1   67.47   13.54   2
  -6 -16  -1   60.45    9.45   1
  -6 -16  -1   74.28   11.20   2
   6  16   1   57.17    9.57   1
  -6  16  -1   81.90    8.40   1
  -7 -16  -1   -2.26    8.97   1
  -7 -16  -1   -1.93   10.57   2
  -7 -16  -1    8.57   14.27   2
  -7  16  -1    8.41    5.93   1
   7  16   1    0.64    8.71   1
  -8 -16  -1   51.01   12.98   1
  -8 -16  -1   40.78   12.55   2
  -8 -16  -1   75.44   17.74   2
   8  16   1   62.00   11.69   1
  -8  16  -1   36.24    6.37   1
  -9 -16  -1   23.34   19.35   2
  -9 -16  -1   16.35   12.67   1
  -9 -16  -1   13.18   13.02   2
   9  16   1   12.47   10.72   1
  -9  16  -1   18.90    5.67   1
 -10 -16  -1   13.87   15.21   2
 -10 -16  -1   -5.98   12.75   1
 -10 -16  -1    3.25   22.47   2
  10  16   1  -19.60   12.34   1
 -10 -17   1   34.86   22.90   2
 -10 -17   1    2.58   15.03   2
 -10 -17   1   42.40   15.08   1
  10  17  -1   32.62   14.60   1
  -9 -17   1   14.79   13.62   2
  -9 -17   1   39.68   13.03   1
  -9 -17   1   25.87   19.51   2
   9  17  -1   37.48   11.69   1
  -8 -17   1  -12.78   11.37   2
  -8 -17   1   25.05   16.10   2
  -8 -17   1   10.34   11.79   1
   8  17  -1   -0.04   10.03   1
  -8  17   1   -4.31    4.64   1
  -7 -17   1   45.41   11.77   2
  -7 -17   1   32.88   11.91   1
  -7 -17   1   35.44   15.51   2
  -7  17   1   38.87    6.49   1
   7  17  -1   54.00   11.94   1
  -6 -17   1  133.89   17.48   1
  -6 -17   1  107.21   16.77   2
  -6 -17   1  157.50   19.10   2
   6  17  -1  152.40   17.52   1
  -6  17   1  137.38   11.38   1
  -5 -17   1   42.69   10.74   2
  -5 -17   1   51.94   12.99   2
  -5 -17   1   44.16   10.92   1
  -5  17   1   28.61    7.09   1
   5  17  -1   38.65   10.30   1
  -4 -17   1  125.28   15.79   2
  -4 -17   1  131.16   16.78   2
  -4 -17   1   97.89   11.65   1
  -4  17   1  118.22   11.94   1
  -4  17   1  111.51   13.93   2
   4  17  -1  147.28   15.60   1
  -3 -17   1  184.48   16.04   2
  -3 -17   1  160.44   16.43   1
  -3 -17   1  177.01   15.18   2
  -3  17   1  123.17   15.21   2
   3  17  -1  164.43   15.49   1
  -3  17   1  136.07   12.57   1
  -2 -17   1    5.83    6.35   2
  -2 -17   1    8.82    7.06   2
  -2 -17   1   -6.21    8.00   1
  -2  17   1    5.91    6.58   1
   2  17  -1    8.14    7.68   1
  -2  17   1    3.80    9.17   2
   1 -17  -1   34.20    8.23   1
  -1 -17   1   30.22    6.81   2
  -1 -17   1   32.45    6.05   2
  -1  17   1   21.56    7.51   1
   1  17  -1    7.36    7.38   1
   0 -17  -1  153.86   14.38   1
   0  17   1  174.67   15.10   1
   0  17  -1  195.31   12.95   2
   0  17  -1  201.89   15.18   1
  -1 -17  -1  155.92   12.09   2
  -1 -17  -1  154.40   14.87   1
  -1 -17  -1  152.46   11.24   2
   1  17   1  198.30   15.38   1
  -1  17  -1  170.50   12.13   2
  -1  17  -1  194.36   14.97   1
  -2 -17  -1  328.64   17.18   2
  -2 -17  -1  285.25   18.61   1
  -2 -17  -1  317.63   16.79   2
   2  17   1  376.06   20.61   1
  -2  17  -1  370.30   16.79   2
  -2  17  -1  404.06   19.54   1
  -3 -17  -1  234.76   17.68   1
  -3 -17  -1  247.49   16.54   2
  -3 -17  -1  227.48   16.64   2
  -3  17  -1  247.80   12.83   2
  -3  17  -1  263.51   15.94   1
  -4 -17  -1   30.60    8.71   1
  -4 -17  -1   22.52    9.58   2
  -4 -17  -1   33.86    9.06   2
  -4  17  -1   40.56    8.09   1
   4  17   1   34.54    9.28   1
  -4  17  -1   29.94    5.02   2
  -5 -17  -1  498.66   25.94   2
  -5 -17  -1  516.77   26.19   1
  -5 -17  -1  556.12   28.54   2
  -5  17  -1  487.85   21.30   1
   5  17   1  454.04   24.39   1
  -5  17  -1  482.53   18.20   2
  -6 -17  -1   59.49   11.40   2
  -6 -17  -1   61.20   13.69   2
  -6 -17  -1   78.94   12.39   1
  -6  17  -1  100.03   11.69   1
   6  17   1  134.59   16.49   1
  -7 -17  -1   33.13   11.94   1
  -7 -17  -1   30.55   12.23   2
  -7 -17  -1   41.42   14.86   2
  -7  17  -1   60.46    7.93   1
   7  17   1   42.71   10.40   1
  -8 -17  -1   13.97   15.75   2
  -8 -17  -1   15.80   11.86   2
  -8 -17  -1   39.84   11.10   1
   8  17   1   30.58   11.35   1
  -8  17  -1   47.06    7.18   1
  -9 -17  -1   12.96   12.94   2
  -9 -17  -1   -0.98   18.19   2
  -9 -17  -1   22.95   12.24   1
  -9  17  -1   12.90    5.78   1
   9  17   1   21.03   12.05   1
 -10 -17  -1   10.83   21.78   2
 -10 -17  -1   22.61   15.07   1
 -10 -17  -1    2.34   14.69   2
  10  17   1   36.31   14.24   1
  -9 -18   1   52.43   15.65   2
  -9 -18   1   59.25   22.44   2
  -9 -18   1   42.88   15.05   1
   9  18  -1   47.44   13.76   1
  -8 -18   1   34.94   18.41   2
  -8 -18   1   48.72   14.10   2
  -8 -18   1   29.60   12.41   1
  -8  18   1   47.97    6.42   1
   8  18  -1   46.63   12.21   1
  -7 -18   1   79.53   17.15   2
  -7 -18   1   56.16   12.91   2
  -7 -18   1   35.04   11.56   1
   7  18  -1   62.77   11.22   1
  -7  18   1   76.83    7.94   1
  -6 -18   1   13.24   10.85   2
  -6 -18   1    7.37   10.49   1
  -6 -18   1   11.52   13.67   2
  -6  18   1   18.24    6.92   1
   6  18  -1   12.38    9.57   1
  -5 -18   1  205.86   19.37   1
  -5 -18   1  179.29   19.46   2
  -5 -18   1  246.91   22.25   2
   5  18  -1  214.73   18.87   1
  -5  18   1  200.02   14.16   1
  -4 -18   1   27.86    9.89   2
  -4 -18   1   33.58    9.88   2
  -4 -18   1   15.88    9.26   1
  -4  18   1   34.41    7.70   1
   4  18  -1   34.04   10.16   1
  -3 -18   1  247.51   17.76   2
  -3 -18   1  211.40   18.50   1
  -3 -18   1  232.94   16.52   2
   3  18  -1  237.92   18.14   1
  -3  18   1  238.21   15.66   1
  -2 -18   1  107.46   11.68   2
  -2 -18   1   75.28   10.69   1
  -2 -18   1  114.93   13.56   2
  -2  18   1  123.24   13.63   1
   2  18  -1  135.87   15.17   1
  -1 -18   1  184.59   12.58   2
  -1 -18   1  164.04   10.96   2
   1 -18  -1  191.62   15.51   1
  -1  18   1  202.78   15.72   1
   1  18  -1  181.00   15.86   1
   0 -18  -1   63.23    9.56   1
   0  18   1   62.51   10.11   1
   0  18  -1   65.04    8.21   2
   0  18  -1   77.68   10.46   1
  -1 -18  -1   24.17    7.96   1
  -1 -18  -1   44.56    6.57   2
  -1 -18  -1   41.38    6.83   2
  -1  18  -1   39.82    6.83   2
   1  18   1   31.91    8.42   1
  -1  18  -1   41.45    8.92   1
  -2 -18  -1   27.79    6.86   2
  -2 -18  -1   40.00    9.87   1
  -2 -18  -1   26.70    7.68   2
   2  18   1   20.91    9.03   1
  -2  18  -1   15.87    5.53   2
  -2  18  -1   14.03    8.66   1
  -3 -18  -1   53.45    9.24   2
  -3 -18  -1   56.45    9.41   2
  -3 -18  -1   48.06   10.05   1
  -3  18  -1   33.12    5.94   2
  -3  18  -1   37.61    9.01   1
   3  18   1   35.57    9.72   1
  -4 -18  -1   75.07   10.94   2
  -4 -18  -1   96.28   12.80   1
  -4 -18  -1   72.36   11.59   2
  -4  18  -1   70.42    9.36   1
   4  18   1   75.44   11.60   1
  -4  18  -1   77.78    9.11   2
  -5 -18  -1  181.40   19.17   1
  -5 -18  -1  244.86   21.67   2
  -5 -18  -1  204.71   19.44   2
  -5  18  -1  210.39   11.27   2
  -5  18  -1  219.05   15.28   1
   5  18   1  189.52   17.90   1
  -6 -18  -1  234.99   21.23   1
  -6 -18  -1  336.76   26.11   2
  -6 -18  -1  263.91   22.17   2
  -6  18  -1  263.89   16.29   1
   6  18   1  286.34   20.61   1
  -7 -18  -1   -9.39   11.21   1
  -7 -18  -1  -16.94   10.30   2
  -7 -18  -1    8.97   15.10   2
   7  18   1    2.73    9.84   1
  -7  18  -1    6.10    7.25   1
  -8 -18  -1    3.02   16.36   2
  -8 -18  -1   -2.03   13.06   1
   8  18   1    4.48   11.51   1
  -8  18  -1    2.28    6.59   1
  -9 -18  -1   33.05   14.18   1
  -9 -18  -1  -18.91   13.99   2
  -9 -18  -1   17.80   21.40   2
   9  18   1    0.04   12.63   1
  -9  18  -1   11.58    6.15   1
  -9 -19   1    1.32   15.31   2
  -9 -19   1    2.34   14.86   1
  -9 -19   1   11.34   23.64   2
   9  19  -1  -11.21   12.73   1
  -8 -19   1   19.24   14.33   2
  -8 -19   1   33.69   14.22   1
  -8 -19   1   47.41   20.10   2
  -8  19   1   34.33    6.39   1
   8  19  -1   32.37   12.54   1
  -7 -19   1   11.28   13.26   2
  -7 -19   1   24.99   12.71   1
  -7 -19   1   28.96   16.01   2
  -7  19   1   29.30    6.85   1
   7  19  -1   28.49   11.91   1
  -6 -19   1   12.98   13.94   2
  -6 -19   1    7.48   12.14   1
  -6 -19   1   -8.37   11.78   2
  -6  19   1   -1.81    6.57   1
   6  19  -1   17.27   10.41   1
  -5 -19   1    8.94   10.64   2
  -5 -19   1   15.65   11.70   2
  -5 -19   1    5.30   10.37   1
  -5  19   1    1.44    6.81   1
   5  19  -1    4.84    8.69   1
  -4 -19   1   17.35    9.84   2
  -4 -19   1    1.72   10.58   1
  -4 -19   1    5.11    9.85   2
  -4  19   1   10.81    7.76   1
   4  19  -1   11.65   10.21   1
  -3 -19   1   16.13    8.25   2
  -3 -19   1   10.46    8.91   1
  -3 -19   1   15.51    9.18   2
   3  19  -1   25.61    9.38   1
  -3  19   1   11.64    8.43   1
  -2 -19   1   16.23    8.03   2
  -2 -19   1   26.73    6.94   2
  -2 -19   1   21.29    8.49   1
  -2  19   1   -8.89    7.54   1
   2  19  -1   12.44    8.59   1
  -1 -19   1  159.71   12.19   2
  -1 -19   1  159.11   10.37   2
   1  19  -1  188.37   16.63   1
  -1  19   1  164.15   15.75   1
   0 -19  -1   44.19   10.21   1
   0  19  -1   30.72    8.62   1
   0  19   1   53.40   10.56   1
  -1 -19  -1   59.67   10.88   1
  -1 -19  -1   45.74    6.55   2
  -1 -19  -1   46.75    7.15   2
  -1  19  -1   37.41    9.42   1
   1  19   1   29.06    9.33   1
  -1  19  -1   33.33    7.17   2
  -2 -19  -1   -4.20    6.56   2
  -2 -19  -1   -0.40    8.76   1
  -2 -19  -1   14.60    7.31   2
   2  19   1   -2.83    9.33   1
  -2  19  -1   -7.39    8.31   1
  -2  19  -1    5.08    5.83   2
  -3 -19  -1  147.15   14.54   2
  -3 -19  -1  116.63   15.95   2
  -3 -19  -1  132.23   14.52   1
  -3  19  -1   78.42   10.28   2
  -3  19  -1  103.61   14.46   1
  -4 -19  -1   34.96   10.82   1
  -4 -19  -1   33.72   10.38   2
  -4 -19  -1   46.15   11.64   2
   4  19   1   50.40   10.65   1
  -4  19  -1   32.46    6.15   2
  -5 -19  -1    5.35   10.40   2
  -5 -19  -1   12.59   11.76   2
  -5 -19  -1   -8.39   11.12   1
   5  19   1   17.11   10.15   1
  -5  19  -1    0.70    7.88   1
  -5  19  -1    5.12    5.14   2
  -6 -19  -1   42.02   14.42   2
  -6 -19  -1   52.16   12.68   2
  -6 -19  -1   24.96   10.47   1
   6  19   1   53.29   11.67   1
  -6  19  -1   63.41    9.74   1
  -7 -19  -1   31.80   11.91   1
  -7 -19  -1   49.06   14.34   2
  -7 -19  -1   84.35   16.77   2
   7  19   1   52.85   12.81   1
  -7  19  -1   57.96    8.63   1
  -8 -19  -1   19.71   15.04   2
  -8 -19  -1   10.05   13.02   1
   8  19   1   24.32   12.26   1
  -8  19  -1   36.61    7.53   1
  -8 -20   1   55.57   21.37   2
  -8 -20   1   13.13   15.03   2
  -8 -20   1   38.19   15.71   1
   8  20  -1   -0.19   10.90   1
  -8  20   1   38.07    7.16   1
  -7 -20   1   39.27   14.40   1
  -7 -20   1   49.21   17.97   2
  -7 -20   1   26.53   14.92   2
   7  20  -1   44.59   12.06   1
  -7  20   1   49.82    7.79   1
  -6 -20   1   76.67   15.45   2
  -6 -20   1   86.37   14.21   1
  -6 -20   1   85.41   15.01   2
   6  20  -1   95.36   14.52   1
  -6  20   1   91.13   10.20   1
  -5 -20   1   21.81   12.81   2
  -5 -20   1   29.05   12.92   1
  -5 -20   1   29.56   12.09   2
  -5  20   1   51.86    9.23   1
   5  20  -1   52.63   11.17   1
  -4 -20   1   57.90   11.77   2
  -4 -20   1   62.93   12.00   2
  -4 -20   1   77.87   13.69   1
   4  20  -1   97.40   13.51   1
  -4  20   1   82.26   10.65   1
  -3 -20   1   12.81   10.23   1
  -3 -20   1    7.77    9.48   2
  -3 -20   1   22.55    8.37   2
   3  20  -1   17.66   10.05   1
  -3  20   1   24.30    8.90   1
  -2 -20   1  110.75   14.18   2
  -2 -20   1  110.40   11.70   2
  -2  20   1  139.87   15.70   1
   2  20  -1   88.03   12.02   1
   1  20  -1  149.78   17.72   1
  -1  20   1  173.67   16.97   1
   0 -20  -1   76.97   10.84   1
   0  20  -1  112.83   13.09   1
   0  20   1  140.34   16.75   1
  -1 -20  -1  291.94   20.98   1
  -1 -20  -1  319.26   14.01   2
  -1 -20  -1  292.65   15.04   2
  -1  20  -1  314.15   20.18   1
   1  20   1  327.49   21.75   1
  -2 -20  -1  146.93   18.16   1
  -2 -20  -1  139.63   14.74   2
  -2 -20  -1  139.91   12.85   2
   2  20   1  184.79   18.41   1
  -2  20  -1  142.84   16.40   1
  -2  20  -1  128.90   12.79   2
  -3 -20  -1   39.53   10.16   2
  -3 -20  -1   34.51   10.85   1
  -3 -20  -1   47.14    9.29   2
  -3  20  -1   18.66    6.80   2
  -3  20  -1   38.54    9.85   1
   3  20   1   19.27    9.60   1
  -4 -20  -1   21.23   11.00   2
  -4 -20  -1    8.28    9.87   2
  -4 -20  -1    8.73   10.52   1
  -4  20  -1   21.48    8.95   1
   4  20   1   21.96   10.17   1
  -5 -20  -1  316.08   24.73   1
  -5 -20  -1  388.01   25.89   2
  -5 -20  -1  370.33   24.45   2
  -5  20  -1  365.04   20.42   1
   5  20   1  377.24   23.80   1
  -5  20  -1  343.25   16.15   2
  -6 -20  -1   27.19   15.11   2
  -6 -20  -1   15.34   12.99   1
  -6 -20  -1   12.56   12.77   2
  -6  20  -1   25.37    8.74   1
   6  20   1   14.62   10.72   1
  -7 -20  -1   25.13   14.32   2
  -7 -20  -1   30.88   15.07   1
  -7 -20  -1   53.56   17.29   2
   7  20   1   13.18   11.92   1
  -7  20  -1   31.10    8.64   1
  -8 -20  -1   28.22   15.19   1
  -8 -20  -1   38.96   20.65   2
  -8 -20  -1    2.51   15.21   2
  -8  20  -1   11.61    8.06   1
   8  20   1   -8.64   11.36   1
  -7 -21   1   24.84   15.11   1
  -7 -21   1   36.98   17.63   2
  -7 -21   1   12.42   15.06   2
   7  21  -1   14.72   12.66   1
  -7  21   1   28.21    8.31   1
  -6 -21   1   32.64   15.08   2
  -6 -21   1   -3.28   13.27   2
  -6 -21   1   27.68   12.77   1
  -6  21   1   15.50    8.36   1
   6  21  -1    9.94   12.23   1
  -5 -21   1   39.45   13.14   2
  -5 -21   1   24.79   12.52   1
  -5 -21   1   32.67   12.62   2
   5  21  -1   52.89   13.35   1
  -5  21   1   38.90   10.10   1
  -4 -21   1    5.22   10.90   1
  -4 -21   1    6.64   10.64   2
  -4 -21   1    2.26   10.85   2
   4  21  -1    4.14   11.56   1
  -4  21   1   -2.53    8.47   1
  -3 -21   1    3.48    8.21   2
  -3 -21   1   -4.84    9.99   2
  -3  21   1   14.65    9.00   1
   3  21  -1  -15.11   10.53   1
  -2 -21   1    8.73    8.20   2
  -2 -21   1    4.56    6.63   2
   2  21  -1   -0.29   10.12   1
  -2  21   1  -11.74    8.65   1
   1  21  -1   44.31   11.25   1
  -1  21   1   25.28   10.27   1
   0 -21  -1   80.40   12.95   1
   0  21   1   94.78   13.24   1
   0  21  -1   57.58   11.13   1
  -1 -21  -1   97.87   13.68   1
   1  21   1  108.25   14.37   1
  -1  21  -1  119.74   16.66   1
  -2 -21  -1   41.05   12.40   1
  -2 -21  -1   28.03    8.42   2
  -2 -21  -1   22.57    7.22   2
   2  21   1   20.43    9.80   1
  -2  21  -1   28.50   10.12   1
  -3 -21  -1   87.09   14.16   1
  -3 -21  -1   82.90   10.38   2
  -3 -21  -1   88.37   11.61   2
   3  21   1  104.00   14.27   1
  -3  21  -1   73.82   11.88   1
  -4 -21  -1   24.52   11.18   2
  -4 -21  -1   20.65   12.34   1
  -4 -21  -1   13.28   10.82   2
  -4  21  -1   24.65    7.19   2
  -4  21  -1   20.28    9.28   1
   4  21   1   38.49   12.60   1
  -5 -21  -1   49.83   14.58   1
  -5 -21  -1   42.23   13.06   2
  -5 -21  -1   55.27   12.96   2
   5  21   1   61.20   13.67   1
  -5  21  -1   42.70    7.37   2
  -5  21  -1   62.85   10.99   1
  -6 -21  -1   30.54   13.43   1
  -6 -21  -1   57.07   14.74   2
  -6 -21  -1   30.12   13.80   2
   6  21   1   28.33   12.82   1
  -6  21  -1   41.73    9.19   1
  -7 -21  -1   24.90   13.25   1
  -7 -21  -1   12.11   14.68   2
  -7 -21  -1   30.20   17.87   2
   7  21   1   19.47   13.34   1
  -7  21  -1   30.55    9.63   1
  -6 -22   1   40.30   15.38   1
  -6 -22   1   35.25   15.58   2
  -6 -22   1   23.52   15.45   2
   6  22  -1   22.87   12.02   1
  -6  22   1   25.12    9.61   1
  -5 -22   1    9.84   12.89   2
  -5 -22   1    5.71   13.05   1
   5  22  -1    8.14   14.12   1
  -5  22   1   -0.51    8.93   1
  -4 -22   1   60.47   12.64   2
  -4 -22   1   47.42   12.65   2
  -4  22   1   43.40   11.06   1
   4  22  -1   47.87   13.87   1
  -3 -22   1    1.95    8.46   2
  -3 -22   1    2.49   10.30   2
   3  22  -1   14.47   11.76   1
  -3  22   1    6.27    9.82   1
  -2 -22   1  112.16   14.38   2
  -2 -22   1   85.58   10.98   2
  -2  22   1   98.95   13.71   1
   2  22  -1  125.50   15.37   1
  -1  22   1  137.57   18.27   1
   1  22  -1  103.54   13.81   1
   0  22  -1   22.64   10.97   1
   0  22   1   46.71   12.75   1
  -1 -22  -1   61.13   12.59   1
  -1  22  -1  105.10   14.25   1
   1  22   1   69.41   12.94   1
  -2 -22  -1   46.68   12.13   1
  -2 -22  -1   61.56    9.38   2
  -2 -22  -1   31.94    7.54   2
  -2  22  -1   60.71   11.86   1
   2  22   1   40.28   11.36   1
  -3 -22  -1  -15.59    9.74   2
  -3 -22  -1   -5.64    8.43   2
  -3 -22  -1  -10.52   11.93   1
   3  22   1   -3.71   11.16   1
  -3  22  -1   12.23    9.44   1
  -4 -22  -1   14.98   12.15   1
  -4 -22  -1   35.45   11.30   2
  -4 -22  -1   21.04   11.57   2
   4  22   1   18.73   11.51   1
  -4  22  -1   12.79    9.74   1
  -5 -22  -1    2.48   12.43   2
  -5 -22  -1   24.21   13.38   2
  -5 -22  -1   -8.93   13.37   1
   5  22   1    6.43   11.12   1
  -5  22  -1  -16.35    9.60   1
  -6 -22  -1   24.18   14.98   2
  -6 -22  -1   21.89   14.57   1
  -6 -22  -1   54.75   15.78   2
   6  22   1   -3.51   13.25   1
  -6  22  -1   16.58   10.53   1
  -5 -23   1   35.89   14.29   2
  -5 -23   1   24.57   15.08   2
  -5  23   1   21.02   11.16   1
   5  23  -1   44.10   15.05   1
  -4 -23   1  149.57   19.53   2
  -4 -23   1  119.91   15.84   2
  -4  23   1  108.15   13.71   1
   4  23  -1  113.29   17.79   1
  -3 -23   1   68.01   11.93   2
  -3 -23   1   81.66   10.65   2
  -3  23   1   74.96   12.65   1
   3  23  -1   92.05   16.44   1
  -2  23   1   47.06   11.87   1
   2  23  -1   38.49   14.04   1
   1  23  -1   35.64   12.94   1
  -1  23   1   24.09   10.83   1
   0  23   1   82.98   13.63   1
   0  23  -1   85.05   13.45   1
  -1 -23  -1   56.27   13.30   1
  -1  23  -1   50.53   12.37   1
   1  23   1   63.67   14.92   1
  -2 -23  -1   84.87   15.50   1
  -2 -23  -1   41.44    7.73   2
  -2  23  -1   62.87   12.38   1
   2  23   1   54.84   12.47   1
  -3 -23  -1   44.19   11.54   2
  -3 -23  -1   60.25   14.05   1
  -3  23  -1   77.98   12.71   1
   3  23   1   46.18   14.10   1
  -4 -23  -1   37.25   12.25   2
  -4 -23  -1   83.03   16.95   1
  -4 -23  -1   41.21   13.53   2
  -4  23  -1   66.98   12.17   1
   4  23   1   43.10   12.54   1
  -5 -23  -1   44.25   15.06   1
  -5 -23  -1   25.55   14.71   2
  -5 -23  -1   39.37   13.91   2
   5  23   1   51.07   14.45   1
  -5  23  -1   44.76   11.51   1
  -4 -24   1   78.71   13.15   2
  -4 -24   1   86.57   14.72   2
  -4  24   1   82.40   13.69   1
  -3 -24   1   17.45    9.02   2
  -3 -24   1    1.18   11.00   2
  -3  24   1   22.66   12.41   1
   3  24  -1   -4.29   13.42   1
   2  24  -1   11.51   13.62   1
  -2  24   1   41.84   12.67   1
   1  24  -1   46.95   14.76   1
  -1  24   1   -4.85   12.57   1
   0  24  -1   41.41   14.46   1
   0  24   1   19.32   13.02   1
   1  24   1    0.36   12.83   1
  -1  24  -1   19.40   12.72   1
  -2 -24  -1   14.84   13.49   1
   2  24   1    9.56   12.99   1
  -2  24  -1   14.84   11.88   1
  -3 -24  -1   20.71    9.39   2
  -3 -24  -1   31.89   15.78   1
  -3 -24  -1   18.19   11.35   2
  -3  24  -1   21.28   12.36   1
   3  24   1   10.00   12.88   1
  -4 -24  -1    7.85   15.57   1
  -1  25   1    9.22   13.48   1
   1  25  -1   -2.83   13.40   1
   0  25  -1   34.84   14.05   1
   0  25   1   28.15   12.79   1
  -1  25  -1   42.16   14.82   1
   1  25   1   18.79   14.17   1
 -14   0   2   27.53   21.78   2
 -14   0   2  -26.32   14.71   2
 -13   0   2    1.44   17.90   2
 -13   0   2   -7.54   11.88   2
 -12   0   2  130.57   14.56   2
 -11   0   2   40.61    6.58   1
 -11   0   2   39.41    9.61   2
 -10   0   2   33.53    8.69   2
 -10   0   2   38.80    6.06   1
  -9   0   2   14.43    4.83   1
  -9   0   2    4.16    6.28   2
  -8   0   2  507.72   19.05   1
  -8   0   2  520.35   21.69   2
  -7   0   2   92.33    9.11   2
   7   0  -2   57.51    6.34   1
  -7   0   2   75.54    6.47   1
   6   0  -2  326.93   12.34   1
  -6   0   2  313.93   12.46   1
  -6   0   2  333.75   14.31   2
  -5   0   2  169.71    7.19   1
   5   0  -2  136.35    6.85   1
   4   0  -2   63.61    4.01   1
  -4   0   2   83.38    5.78   2
   3   0  -2  846.32   27.42   1
  -3   0   2  846.19   28.24   2
   3   0  -2  834.75   27.88   2
  -2   0   2  338.67   12.45   2
   2   0  -2  348.77   12.21   2
   1   0  -2  107.48    5.00   2
  -1   0   2  106.83    5.15   2
   0   0   2   58.03    4.27   2
   0   0  -2   56.10    4.11   2
  -1   0  -2  599.07   21.11   2
   1   0   2  628.29   21.20   2
  -2   0  -2  130.30    7.43   2
   2   0   2  145.38    7.64   2
  -3   0  -2  576.86   20.77   2
   3   0   2  552.77   20.54   2
  -4   0  -2    5.98    4.44   2
  -5   0  -2   50.29    6.60   2
  -6   0  -2  192.98    9.86   1
  -6   0  -2  162.79   13.32   2
  -7   0  -2   32.66    5.27   1
  -7   0  -2   17.39    7.39   2
  -8   0  -2   37.80    9.95   2
  -8   0  -2   44.35    6.20   1
  -9   0  -2  129.50   10.53   1
  -9   0  -2  124.54   14.24   2
 -10   0  -2   -1.12   11.60   2
 -10   0  -2   10.60    6.38   1
 -11   0  -2   28.61    7.57   1
 -11   0  -2   33.95   15.07   2
 -12   0  -2   24.53   15.82   2
 -12   0  -2   20.03    8.91   1
 -13   0  -2   30.35    9.46   1
 -13   0  -2   22.18   19.39   2
 -14  -1   2   49.63   16.58   2
 -14  -1   2   76.15   24.75   2
 -14   1   2   59.54   16.85   2
 -14   1   2   93.47   23.24   2
 -13  -1   2  124.71   15.94   2
 -13  -1   2  109.56   20.77   2
 -13   1   2  110.58   15.06   2
 -13   1   2  132.15   19.73   2
 -12  -1   2  117.40   11.75   1
 -12  -1   2  107.05   13.39   2
 -12   1   2  160.38   19.46   2
 -11  -1   2   57.53   10.87   2
 -11  -1   2   53.51    7.37   1
 -11   1   2   56.71   10.09   2
 -10  -1   2  103.91   15.19   2
 -10  -1   2  101.95    9.88   1
 -10   1   2   80.62    8.18   1
 -10   1   2   99.40   10.78   2
  -9  -1   2  306.52   14.04   1
  -9  -1   2  316.77   17.63   2
  -9   1   2  365.92   14.79   1
  -9   1   2  386.44   18.75   2
  -8  -1   2  702.84   25.11   1
  -8  -1   2  697.04   27.38   2
  -8   1   2  621.69   24.34   2
   8   1  -2  592.57   22.45   1
  -8   1   2  634.00   21.68   1
  -7  -1   2  380.55   15.08   1
  -7  -1   2  381.73   16.93   2
  -7   1   2  488.65   19.37   2
  -7   1   2  490.17   17.20   1
   7   1  -2  471.10   17.94   1
   6  -1  -2  197.45    8.88   1
  -6  -1   2  229.87   10.03   1
  -6  -1   2  248.40   11.89   2
  -6   1   2  250.70   10.25   1
  -6   1   2  270.53   12.28   2
   6   1  -2  281.85   11.03   1
  -5  -1   2 1537.73   50.43   2
  -5  -1   2 1552.78   49.46   1
   5  -1  -2 1447.77   48.65   1
  -5   1   2 1364.73   46.33   2
   5   1  -2 1433.44   45.71   1
  -4  -1   2  582.59   18.93   1
   4  -1  -2  505.62   17.96   1
  -4  -1   2  556.88   19.70   2
   4   1  -2  428.35   14.15   1
  -4   1   2  375.99   14.69   2
   3  -1  -2 2600.56   82.02   1
  -3  -1   2 2561.78   83.19   2
   3   1  -2 2431.74   78.68   2
   3   1  -2 2488.29   78.29   1
  -3   1   2 2420.75   78.57   2
   2  -1  -2  287.77   10.39   2
  -2  -1   2  299.51   11.10   2
  -2   1   2  259.81    9.86   2
   2   1  -2  269.40    9.96   2
   1  -1  -2   55.96    3.69   2
  -1  -1   2   61.32    4.15   2
   1   1  -2  102.90    5.10   2
  -1   1   2   97.06    5.03   2
   0   1   2 3780.25  121.09   2
   0   1  -2 3808.96  121.05   2
  -1  -1  -2 1991.88   64.75   2
   1  -1   2 2009.01   64.47   2
   1   1   2 2184.18   70.50   2
  -1   1  -2 2179.11   70.23   2
  -2  -1  -2 5313.38  173.99   2
   2  -1   2 5581.86  173.53   2
  -2   1  -2 5589.29  170.81   2
   2   1   2 5122.63  171.01   2
   3  -1   2  252.88   10.75   2
  -3  -1  -2  234.19   11.49   2
  -3  -1  -2  258.51   10.36   1
  -3   1  -2  298.32   11.64   2
   3   1   2  232.05   12.14   2
  -4  -1  -2 1130.12   36.41   1
  -4  -1  -2 1030.88   37.80   2
  -4   1  -2 1107.76   38.14   2
  -5  -1  -2 1856.25   60.59   1
  -5  -1  -2 1829.39   62.51   2
  -5   1  -2 1763.26   58.18   1
  -5   1  -2 1786.57   59.82   2
  -6  -1  -2  139.33   13.17   2
  -6  -1  -2  186.34    9.73   1
  -6   1  -2  118.62   11.32   2
  -6   1  -2  120.21    8.02   1
  -7  -1  -2  718.73   29.93   2
  -7  -1  -2  708.42   26.05   1
  -7   1  -2  637.39   27.09   2
  -7   1  -2  665.86   23.88   1
  -8  -1  -2  291.40   14.18   1
  -8  -1  -2  273.46   19.65   2
  -8   1  -2  219.48   11.88   1
  -8   1  -2  221.70   17.63   2
  -9  -1  -2   10.10    5.91   1
  -9  -1  -2   19.98   10.34   2
  -9   1  -2   27.10   10.12   2
  -9   1  -2   30.59    6.12   1
 -10  -1  -2  119.15   11.37   1
 -10  -1  -2  111.28   14.74   2
 -10   1  -2  141.64   11.79   1
 -10   1  -2  129.55   15.71   2
 -11  -1  -2   66.09   16.64   2
 -11  -1  -2   87.98    9.71   1
 -11   1  -2   76.57   15.38   2
 -11   1  -2   73.75    8.79   1
 -12  -1  -2  119.95   18.53   2
 -12  -1  -2   98.33   11.21   1
 -12   1  -2   76.08    9.93   1
 -12   1  -2  116.72   17.54   2
 -13  -1  -2   66.03   10.73   1
 -13  -1  -2   87.82   21.89   2
 -13   1  -2   61.86   10.50   1
 -13   1  -2   98.56   20.33   2
 -13  -2   2   14.69   13.29   2
 -13  -2   2   32.35   19.03   2
 -13   2   2   23.93   12.56   2
 -12  -2   2   69.68   12.89   2
 -12  -2   2   48.25    8.42   1
 -12   2   2   55.65   11.29   2
 -11  -2   2    4.31    8.93   2
 -11  -2   2   14.03    6.98   1
 -11   2   2   26.57    8.94   2
 -10  -2   2    1.21    8.09   2
 -10  -2   2    1.60    6.03   1
 -10   2   2   11.77    7.43   2
  -9  -2   2   35.75    7.69   2
  -9  -2   2   44.47    6.17   1
  -9   2   2   44.54    7.38   2
   9   2  -2   40.75    6.38   1
  -8  -2   2  214.39   11.48   1
  -8  -2   2  222.69   14.39   2
   8   2  -2  209.46   11.32   1
  -8   2   2  230.99   12.79   2
  -7  -2   2  378.14   17.20   2
  -7  -2   2  381.76   15.38   1
   7   2  -2  375.05   14.72   1
  -7   2   2  344.45   15.45   2
  -6  -2   2 1647.23   55.06   2
  -6  -2   2 1624.21   53.87   1
   6   2  -2 1604.71   52.43   1
  -6   2   2 1585.50   52.80   2
  -5  -2   2 2637.28   84.76   1
  -5  -2   2 2611.55   85.57   2
   5   2  -2 2663.91   83.31   1
  -5   2   2 2505.96   83.43   2
  -4  -2   2  937.45   32.75   2
  -4  -2   2  983.40   32.12   1
   4   2  -2  969.41   31.65   1
  -4   2   2  938.42   31.69   2
  -3  -2   2  596.87   21.15   2
  -3  -2   2  608.73   20.70   1
   3   2  -2  616.65   21.45   1
   3   2  -2  625.14   21.87   2
  -3   2   2  665.21   21.42   2
   1  -2  -2  121.29    5.50   2
  -1  -2   2  130.23    6.20   2
   1   2  -2  129.21    6.10   2
  -1   2   2  129.26    6.03   2
   0  -2  -2   64.99    3.66   1
   0  -2   2   43.74    4.27   2
   0  -2  -2   57.10    4.47   2
   0   2  -2   48.66    4.01   2
   0   2   2   52.42    4.51   2
  -1  -2  -2  298.01   11.95   2
  -1  -2  -2  320.49   11.31   1
   1  -2   2  293.81   11.23   2
  -1   2  -2  280.30   11.01   2
   1   2   2  312.66   12.01   2
   2  -2   2  786.70   25.69   2
  -2  -2  -2  725.80   26.73   2
  -2  -2  -2  793.47   26.09   1
  -2   2  -2  759.18   25.21   2
   2   2   2  730.69   26.17   2
  -3  -2  -2  110.84    6.60   1
  -3  -2  -2  100.10    8.24   2
  -3   2  -2  105.88    6.79   2
   3   2   2   83.28    8.59   2
  -4  -2  -2  550.87   18.50   1
  -4  -2  -2  431.23   20.14   2
  -4   2  -2  446.53   17.58   2
  -5  -2  -2   32.12    6.69   2
  -5  -2  -2   28.13    4.37   1
  -5   2  -2   12.11    5.28   2
  -6  -2  -2  658.73   22.94   1
  -6  -2  -2  572.68   25.99   2
  -6   2  -2  588.53   20.68   1
  -6   2  -2  539.65   23.04   2
  -7  -2  -2  168.59   15.72   2
  -7  -2  -2  156.95   10.48   1
  -7   2  -2  183.27   14.18   2
  -7   2  -2  218.92   10.76   1
  -8  -2  -2  367.71   22.16   2
  -8  -2  -2  350.80   16.32   1
  -8   2  -2  368.41   15.93   1
  -8   2  -2  380.35   20.77   2
  -9  -2  -2   22.83    6.21   1
  -9  -2  -2   -0.34   10.54   2
  -9   2  -2    5.22    5.22   1
  -9   2  -2   18.13    9.31   2
 -10  -2  -2  234.54   24.71   2
 -10  -2  -2  246.87   14.64   1
 -10   2  -2  196.70   13.01   1
 -10   2  -2  232.58   21.83   2
 -11  -2  -2    8.14   13.83   2
 -11  -2  -2   17.25    7.69   1
 -11   2  -2    7.86    6.86   1
 -11   2  -2    4.68   12.99   2
 -12  -2  -2   18.22    9.25   1
 -12  -2  -2   10.00   16.77   2
 -12   2  -2   14.16   14.96   2
 -12   2  -2   12.21    8.04   1
 -13  -2  -2   25.31   20.88   2
 -13  -2  -2   -5.27    8.97   1
 -13   2  -2   -7.54    8.47   1
 -13   2  -2   13.55   18.43   2
 -13  -3   2   64.32   21.22   2
 -13  -3   2   16.94   13.36   2
 -13  -3   2   43.88    9.43   1
 -13   3   2   17.57   12.31   2
 -12  -3   2   72.27   17.63   2
 -12  -3   2   58.06   12.74   2
 -12  -3   2   66.51    9.62   1
 -12   3   2   83.57   12.06   2
 -11  -3   2   53.73   10.73   2
 -11  -3   2   44.89    8.44   1
 -11   3   2   76.46   10.26   2
 -10  -3   2   89.09   11.42   2
 -10  -3   2   91.60    9.09   1
 -10   3   2  104.64   13.18   2
  10   3  -2   91.29   10.08   1
  -9  -3   2  506.02   23.77   2
  -9  -3   2  516.55   20.84   1
   9   3  -2  486.29   20.06   1
  -9   3   2  495.94   21.26   2
  -8  -3   2  933.06   33.68   1
  -8  -3   2  979.54   35.77   2
   8   3  -2  917.19   32.45   1
  -8   3   2  931.69   33.05   2
  -7  -3   2 1433.60   48.71   1
  -7  -3   2 1469.36   50.20   2
  -7   3   2 1511.86   51.28   2
   7   3  -2 1561.59   51.19   1
  -6  -3   2 1345.10   45.77   1
  -6  -3   2 1390.37   46.94   2
   6   3  -2 1434.46   47.12   1
  -6   3   2 1398.65   46.96   2
  -5  -3   2  434.13   17.32   2
  -5  -3   2  426.81   16.39   1
   5   3  -2  302.05   12.46   1
  -5   3   2  327.10   12.29   2
  -4  -3   2  519.14   19.55   2
  -4  -3   2  529.15   18.85   1
  -4   3   2  514.00   17.44   2
   4   3  -2  490.84   17.79   1
  -3  -3   2 1520.19   48.46   1
  -3  -3   2 1434.67   48.74   2
  -3   3   2 1587.66   52.46   2
   3   3  -2 1665.59   53.05   1
   3   3  -2 1639.22   53.36   2
   0  -3  -2 1650.29   53.25   1
   0  -3  -2 1675.22   53.58   2
   0  -3   2 1613.69   53.42   2
   0   3   2 1634.93   54.08   2
   0   3  -2 1652.51   53.94   2
   0   3   2 1698.65   53.76   1
  -1  -3  -2 5550.61  181.14   2
   1  -3   2 5804.94  180.40   2
   1   3   2 5687.07  181.51   2
   2  -3   2  855.28   28.27   2
  -2  -3  -2  893.48   29.25   1
  -2  -3  -2  843.36   29.92   2
   2   3   2  901.21   32.27   2
   2   3   2  971.12   31.47   1
  -2   3  -2  926.68   30.87   2
  -3  -3  -2  662.81   22.52   1
  -3  -3  -2  602.87   23.61   2
   3   3   2  719.16   24.74   1
  -3   3  -2  728.91   24.31   2
   3   3   2  665.66   26.01   2
  -4  -3  -2 4601.87  146.07   1
  -4  -3  -2 4500.03  147.44   2
  -4   3  -2 4809.59  153.08   2
   4   3   2 4744.50  153.34   1
  -5  -3  -2 1043.45   34.87   1
  -5  -3  -2  975.32   37.04   2
  -5   3  -2 1042.96   36.32   2
  -6  -3  -2  732.91   30.59   2
  -6  -3  -2  790.59   27.63   1
  -6   3  -2  838.67   30.92   2
  -7  -3  -2   97.05   11.36   2
  -7  -3  -2   74.26    8.91   1
  -7   3  -2   84.32    7.46   1
  -7   3  -2   51.66    8.20   2
  -8  -3  -2  691.92   26.24   1
  -8  -3  -2  680.93   31.50   2
  -8   3  -2  600.97   22.18   1
  -8   3  -2  574.74   25.93   2
  -9  -3  -2  164.45   12.27   1
  -9  -3  -2  159.33   21.14   2
  -9   3  -2  154.90   10.62   1
  -9   3  -2  124.52   16.68   2
 -10  -3  -2  488.25   31.12   2
 -10  -3  -2  462.63   21.02   1
 -10   3  -2  520.49   27.77   2
 -10   3  -2  488.44   20.77   1
 -11  -3  -2  185.63   26.68   2
 -11  -3  -2  152.02   14.53   1
 -11   3  -2  168.69   12.81   1
 -11   3  -2  153.43   16.94   2
 -12  -3  -2   79.03   10.88   1
 -12  -3  -2  101.14   19.74   2
 -12   3  -2   81.21    9.44   1
 -12   3  -2  102.98   16.47   2
 -13  -3  -2   33.74   21.56   2
 -13  -3  -2    4.10   12.47   2
 -13  -3  -2    3.67   10.17   1
 -13   3  -2   42.99   19.02   2
 -13   3  -2   28.35    9.09   1
 -13  -4   2   15.21   14.54   2
 -13  -4   2   41.86   20.52   2
 -13  -4   2   36.35    9.74   1
 -13   4   2   13.88   11.83   2
 -12  -4   2   71.05   18.78   2
 -12  -4   2   54.77   12.21   2
 -12  -4   2   65.87    9.87   1
 -12   4   2   57.34   11.11   2
 -11  -4   2  105.55   13.14   2
 -11  -4   2   86.54   12.55   1
 -11   4   2  107.38   14.84   2
 -10  -4   2   23.28    9.10   2
 -10  -4   2    7.41    6.89   1
  10   4  -2   12.81    6.14   1
 -10   4   2   12.56    6.83   2
  -9  -4   2  245.62   17.10   2
  -9  -4   2  237.06   13.88   1
  -9   4   2  244.11   14.20   2
   9   4  -2  221.34   13.27   1
  -8  -4   2  315.68   17.10   2
  -8  -4   2  271.57   14.29   1
  -8   4   2  280.08   13.79   2
   8   4  -2  276.25   13.63   1
  -7  -4   2  528.71   21.06   1
  -7  -4   2  560.80   22.70   2
  -7   4   2  501.06   19.15   2
   7   4  -2  507.77   19.51   1
  -6  -4   2  100.80    8.40   1
  -6  -4   2  114.28    9.88   2
  -6   4   2  113.62    7.42   2
  -5  -4   2   29.14    4.64   1
  -5  -4   2   23.32    4.28   2
  -5   4   2   32.96    4.63   2
   5   4  -2   24.40    3.89   1
  -4  -4   2  551.18   19.42   1
  -4  -4   2  508.11   19.90   2
   4   4  -2  556.32   19.86   1
  -4   4   2  568.62   18.96   2
   4   4  -2  551.40   20.28   2
  -3  -4   2  359.42   14.52   2
  -3  -4   2  382.02   14.30   1
   3   4  -2  357.82   13.48   2
   3   4  -2  353.29   13.05   1
  -3   4   2  318.14   11.84   2
   2  -4  -2 2484.98   77.30   1
  -2  -4   2 2364.58   78.53   2
   2   4  -2 2485.98   80.05   1
  -2   4   2 2533.45   79.12   1
   2   4  -2 2382.81   80.12   2
  -2   4   2 2524.72   79.33   2
  -1  -4   2 2305.69   75.78   2
   1  -4  -2 2353.20   75.03   2
   1  -4  -2 2377.96   75.13   1
  -1   4   2 2491.05   76.65   2
   1   4  -2 2323.79   76.91   1
   1   4  -2 2308.17   76.93   2
  -1   4   2 2416.19   76.37   1
   0  -4  -2  235.10    9.32   1
   0  -4  -2  247.55    9.90   2
   0  -4   2  235.31    9.61   2
   0   4  -2  240.78    9.65   2
   0   4   2  239.66   10.12   2
   0   4   2  248.76    9.44   1
  -1  -4  -2  636.16   21.65   1
  -1  -4  -2  604.93   22.11   2
   1  -4   2  635.86   20.99   2
  -1   4  -2  613.00   21.06   2
   1   4   2  616.55   21.43   1
   1   4   2  634.18   22.40   2
  -2  -4  -2  203.02   10.43   2
  -2  -4  -2  197.69    9.08   1
   2   4   2  201.92   10.86   2
   2   4   2  191.15    8.86   1
  -2   4  -2  193.59    8.06   2
  -3  -4  -2  172.50    8.92   1
  -3  -4  -2  182.01   10.93   2
   3   4   2  160.00   11.23   2
   3   4   2  159.19    8.72   1
  -3   4  -2  188.48    8.05   2
  -4  -4  -2  666.90   26.59   2
  -4  -4  -2  702.05   24.67   1
  -4   4  -2  785.33   26.40   2
   4   4   2  726.56   26.86   1
  -5  -4  -2  172.36   13.67   2
  -5  -4  -2  218.74   10.88   1
   5   4   2  209.32   11.75   1
  -5   4  -2  246.55   11.99   2
  -6  -4  -2    6.94    7.23   2
  -6  -4  -2   14.58    4.90   1
  -6   4  -2   20.41    5.66   2
  -7  -4  -2    7.77    8.31   2
  -7  -4  -2   -1.15    5.19   1
  -7   4  -2    5.30    6.06   2
  -7   4  -2   13.72    4.19   1
  -8  -4  -2  132.84   11.18   1
  -8  -4  -2  158.07   18.92   2
  -8   4  -2  141.94   14.26   2
  -8   4  -2  167.97   10.06   1
  -9  -4  -2   78.57   14.46   2
  -9  -4  -2  112.87   11.31   1
  -9   4  -2   83.12    9.34   1
  -9   4  -2   97.02   11.80   2
 -10  -4  -2  127.50   16.96   2
 -10  -4  -2  148.84   13.12   1
 -10   4  -2  126.16   10.98   1
 -10   4  -2  131.82   19.47   2
 -11  -4  -2   44.82   16.97   2
 -11  -4  -2   42.50    9.27   1
 -11   4  -2   35.32    7.43   1
 -11   4  -2   50.14   13.74   2
 -12  -4  -2   12.19    9.59   1
 -12  -4  -2  -12.87   16.45   2
 -12   4  -2    3.55    7.12   1
 -12   4  -2   20.38   14.82   2
 -13  -4  -2   12.43   21.43   2
 -13  -4  -2   -6.79   10.25   1
 -13  -4  -2    8.42   12.16   2
 -13   4  -2    7.37    8.28   1
 -13   4  -2  -15.76   17.60   2
 -13  -5   2   20.84   10.27   1
 -13  -5   2   25.81   23.02   2
 -13  -5   2   -1.32   14.28   2
 -13   5   2   13.27   11.92   2
 -12  -5   2   38.74   18.47   2
 -12  -5   2   41.37   10.05   1
 -12  -5   2   11.37   11.71   2
 -12   5   2   41.41   10.38   2
 -11  -5   2   94.53   13.08   2
 -11  -5   2   88.05   16.83   2
 -11  -5   2  101.44   11.04   1
  11   5  -2   71.19    8.79   1
 -11   5   2   68.33    9.85   2
 -10  -5   2    3.46    8.43   2
 -10  -5   2   -5.11    6.95   1
 -10   5   2    1.43    6.24   2
  10   5  -2   12.19    6.27   1
  -9  -5   2  228.06   14.39   1
  -9  -5   2  262.51   17.76   2
   9   5  -2  203.84   13.62   1
  -9   5   2  239.57   13.68   2
  -8  -5   2  630.76   25.07   1
  -8  -5   2  667.82   27.07   2
  -8   5   2  709.83   26.24   2
   8   5  -2  725.30   26.82   1
  -7  -5   2 1908.22   64.38   1
  -7  -5   2 1948.69   65.57   2
   7   5  -2 2012.18   65.38   1
  -7   5   2 1925.58   64.42   2
  -6  -5   2  732.19   26.18   1
  -6  -5   2  693.10   27.02   2
   6   5  -2  742.05   26.74   1
  -6   5   2  748.13   25.54   2
  -5  -5   2  179.79    9.94   1
  -5  -5   2  180.36   11.02   2
   5   5  -2  197.26   10.06   1
  -5   5   2  216.39    8.66   2
  -4  -5   2  671.80   25.28   2
  -4  -5   2  725.21   24.95   1
  -4   5   2  574.16   19.07   2
   4   5  -2  570.25   20.89   2
   4   5  -2  566.95   20.52   1
   3  -5  -2  421.66   15.01   1
  -3  -5   2  490.95   17.20   1
  -3   5   2  367.10   13.25   2
   3   5  -2  403.07   15.17   2
  -3   5   2  385.39   13.10   1
   3   5  -2  416.34   14.91   1
  -2  -5   2 2244.65   72.23   2
   2  -5  -2 2139.01   70.88   1
  -2  -5   2 2268.22   72.15   1
   2   5  -2 2001.25   66.56   2
  -2   5   2 2053.10   65.58   2
   2   5  -2 2110.61   66.55   1
  -2   5   2 2015.74   65.53   1
   1  -5  -2 2587.00   84.28   1
  -1  -5   2 2640.46   84.98   2
   1  -5  -2 2667.62   84.06   2
  -1   5   2 2547.70   83.14   1
   1   5  -2 2659.81   83.80   1
   1   5  -2 2565.83   83.70   2
  -1   5   2 2603.15   83.31   2
   0  -5  -2 4092.77  128.46   2
   0  -5  -2 3942.77  128.26   1
   0  -5   2 4003.37  128.25   2
   0   5   2 3931.83  125.46   2
   0   5  -2 3949.32  125.27   2
   0   5   2 3858.82  125.14   1
   1  -5   2 1798.87   55.57   2
  -1  -5  -2 1729.70   56.46   1
  -1  -5  -2 1648.91   56.78   2
   1   5   2 1833.84   61.29   2
  -1   5  -2 1880.33   60.23   2
   1   5   2 1868.97   60.71   1
  -2  -5  -2   57.79    7.15   2
  -2  -5  -2   57.11    5.86   1
   2   5   2   55.56    8.38   2
  -2   5  -2   62.19    4.67   2
   2   5   2   59.60    5.70   1
  -3  -5  -2  859.47   31.55   2
  -3  -5  -2  883.51   30.27   1
   3   5   2  901.72   32.71   2
   3   5   2  887.74   30.87   1
  -3   5  -2  885.92   29.61   2
  -4  -5  -2 1374.18   47.80   2
  -4  -5  -2 1351.83   45.98   1
  -4   5  -2 1301.42   43.18   2
   4   5   2 1312.99   44.36   1
  -5  -5  -2  796.58   27.52   1
  -5  -5  -2  711.60   29.91   2
  -5   5  -2  862.03   29.65   2
   5   5   2  830.97   30.39   1
  -6  -5  -2  135.95   14.96   2
  -6  -5  -2  157.95   10.49   1
   6   5   2  186.34   11.79   1
  -6   5  -2  199.16   11.82   2
  -7  -5  -2  201.05   12.40   1
  -7  -5  -2  209.24   18.58   2
  -7   5  -2  238.05   14.47   2
  -8  -5  -2  207.62   20.73   2
  -8  -5  -2  176.97   12.51   1
  -8   5  -2  174.50   14.66   2
  -8   5  -2  198.41   10.63   1
  -9  -5  -2  759.66   36.24   2
  -9  -5  -2  750.64   29.41   1
  -9   5  -2  751.27   31.58   2
  -9   5  -2  750.80   27.37   1
 -10  -5  -2  305.57   17.86   1
 -10  -5  -2  344.78   28.02   2
 -10   5  -2  360.91   16.28   1
 -10   5  -2  343.56   23.05   2
 -11  -5  -2  130.29   18.88   2
 -11  -5  -2  103.99   14.06   1
 -11   5  -2  120.58   15.26   2
 -11   5  -2  118.29   11.44   1
 -12  -5  -2   40.44   18.74   2
 -12  -5  -2   10.57    9.67   1
 -12  -5  -2   20.06   11.25   2
 -12   5  -2   43.64    8.06   1
 -12   5  -2   50.90   15.78   2
 -13  -5  -2   31.13   11.68   1
 -13  -5  -2   37.02   22.59   2
 -13  -5  -2   25.36   13.88   2
 -13   5  -2   46.19   19.11   2
 -13   5  -2   50.60    8.95   1
 -13  -6   2    4.49   10.11   1
 -13  -6   2   21.64   23.13   2
 -13   6   2  -19.84   10.91   2
 -12  -6   2    9.38    9.62   1
 -12  -6   2   -1.47   16.35   2
 -12  -6   2    2.53   11.97   2
 -12   6   2   -2.31    9.38   2
  12   6  -2   16.40    8.80   1
 -11  -6   2    3.62   15.59   2
 -11  -6   2    6.42   10.65   2
 -11  -6   2    1.97    8.60   1
 -11   6   2   18.08    8.08   2
  11   6  -2   12.48    7.48   1
 -10  -6   2   50.96    8.91   1
 -10  -6   2   44.30    9.64   2
 -10   6   2   65.76    8.08   2
  10   6  -2   58.85    8.24   1
  -9  -6   2  187.98   16.62   2
  -9  -6   2  175.94   13.59   1
  -9   6   2  168.13   11.77   2
   9   6  -2  146.62   12.40   1
  -8  -6   2  352.52   17.15   1
  -8  -6   2  363.00   19.23   2
  -8   6   2  342.31   14.69   2
   8   6  -2  321.21   15.89   1
  -7  -6   2  660.66   26.06   1
  -7  -6   2  709.13   27.53   2
  -7   6   2  701.72   24.20   2
   7   6  -2  666.98   25.81   1
  -6  -6   2  252.66   14.12   2
  -6  -6   2  245.19   12.83   1
   6   6  -2  228.05   12.29   1
  -6   6   2  268.13   10.41   2
  -5  -6   2   51.52    5.95   1
  -5  -6   2   55.35    6.49   2
   5   6  -2   47.46    5.67   1
  -5   6   2   53.14    4.44   2
  -4  -6   2  125.73    9.23   2
  -4  -6   2  149.01    8.82   1
   4   6  -2  170.11    8.92   1
   4   6  -2  162.94    9.26   2
  -3  -6   2    6.94    3.84   1
   3  -6  -2    7.77    2.15   1
  -3  -6   2    3.93    3.78   2
   3   6  -2    8.79    3.36   1
   3   6  -2    3.54    3.02   2
   2  -6  -2 3581.09  116.22   1
  -2  -6   2 3664.53  117.49   2
  -2  -6   2 3692.12  117.49   1
   2   6  -2 3642.75  121.96   2
  -2   6   2 3927.96  121.01   2
   2   6  -2 3831.70  122.01   1
  -2   6   2 3778.68  121.05   1
   1  -6  -2 1488.19   49.39   2
  -1  -6   2 1561.40   50.84   2
   1  -6  -2 1506.98   50.11   1
   1  -6  -2 1614.18   49.75   2
   1   6  -2 1525.92   51.16   2
  -1   6   2 1594.61   50.82   2
  -1   6   2 1538.36   50.69   1
   1   6  -2 1570.54   51.32   1
   0  -6  -2  642.41   22.52   1
   0  -6  -2  649.65   22.71   2
   0  -6   2  663.66   22.52   2
   0   6  -2  664.95   23.04   2
   0   6  -2  678.12   23.31   1
   0   6   2  656.93   22.96   1
   0   6   2  656.39   23.52   2
   1  -6   2 1058.17   33.23   2
  -1  -6  -2  990.16   34.81   2
  -1  -6  -2 1009.95   34.43   1
  -1   6  -2 1003.23   33.35   2
   1   6   2  998.05   34.80   2
   1   6   2 1008.01   33.97   1
  -2  -6  -2   41.56    4.95   1
  -2  -6  -2   34.40    5.09   2
   2   6   2   33.90    5.85   2
   2   6   2   38.76    5.58   1
  -2   6  -2   35.46    4.33   2
  -3  -6  -2   82.15    9.69   2
  -3  -6  -2   86.45    7.46   1
  -3   6  -2   88.59    5.58   2
   3   6   2   81.40   10.64   2
   3   6   2   73.74    7.13   1
  -4  -6  -2  132.71   11.80   2
  -4  -6  -2  115.72    8.76   1
  -4   6  -2  139.52    7.44   2
   4   6   2  121.83    8.99   1
  -5  -6  -2  300.38   17.67   2
  -5  -6  -2  313.79   14.38   1
   5   6   2  280.83   14.49   1
  -5   6  -2  323.08   13.15   2
  -6  -6  -2   33.46    8.58   2
  -6  -6  -2   33.03    5.95   1
   6   6   2   37.46    6.45   1
  -6   6  -2   43.08    5.89   2
  -7  -6  -2   15.02    9.69   2
  -7  -6  -2   13.53    5.94   1
   7   6   2   30.31    6.91   1
  -7   6  -2   26.37    6.38   2
  -8  -6  -2    2.02    6.00   1
  -8  -6  -2    9.32   10.95   2
  -8   6  -2   11.54    7.34   2
  -8   6  -2   20.37    4.94   1
  -9  -6  -2  208.47   14.71   1
  -9  -6  -2  227.60   23.69   2
  -9   6  -2  199.45   16.99   2
  -9   6  -2  180.99   11.50   1
 -10  -6  -2   54.38   16.00   2
 -10  -6  -2   55.02    9.19   1
 -10   6  -2   48.17    6.87   1
 -10   6  -2   48.74   11.32   2
 -11  -6  -2   41.03   15.80   2
 -11   6  -2   13.33    6.80   1
 -11   6  -2   26.20   11.85   2
 -12  -6  -2   22.46   10.10   1
 -12  -6  -2   14.67   11.29   2
 -12  -6  -2   13.96   20.25   2
 -12   6  -2    5.11    6.97   1
 -12   6  -2  -16.10   14.51   2
 -13  -6  -2    7.32   22.14   2
 -13  -6  -2   15.02   12.12   1
 -13  -6  -2  -14.74   13.49   2
 -13   6  -2   21.97   17.99   2
 -13  -7   2   55.69   12.49   1
 -13  -7   2   45.37   23.38   2
 -13  -7   2   10.92   14.24   2
 -13   7   2   17.61   11.40   2
 -12  -7   2   50.63   20.78   2
 -12  -7   2   71.29   14.30   2
 -12  -7   2   49.75   10.96   1
  12   7  -2   64.18   10.61   1
 -12   7   2   58.01   10.98   2
 -11  -7   2   71.26   10.86   1
 -11  -7   2   49.97   12.51   2
 -11  -7   2   78.62   17.56   2
  11   7  -2   49.45    9.98   1
 -11   7   2   72.09    9.42   2
 -10  -7   2   98.75   11.95   2
 -10  -7   2  123.29   17.27   2
 -10  -7   2  109.24   13.33   1
  10   7  -2  103.38   12.29   1
 -10   7   2  102.02   11.86   2
  -9  -7   2  344.81   18.50   1
  -9  -7   2  376.82   21.22   2
   9   7  -2  359.94   17.67   1
  -9   7   2  345.55   16.16   2
  -8  -7   2  646.55   26.18   1
  -8  -7   2  661.35   28.02   2
  -8   7   2  715.56   25.44   2
   8   7  -2  696.70   27.07   1
  -7  -7   2  390.80   18.28   1
  -7  -7   2  423.48   20.08   2
   7   7  -2  469.20   19.12   1
  -7   7   2  427.54   16.63   2
  -6  -7   2  266.07   13.95   1
  -6  -7   2  271.36   15.19   2
   6   7  -2  292.85   13.93   1
  -5  -7   2  592.51   23.65   2
  -5  -7   2  609.97   23.10   1
   5   7  -2  552.11   21.01   1
  -4  -7   2  686.32   24.96   1
  -4  -7   2  665.24   25.20   2
   4   7  -2  875.86   30.69   1
  -3  -7   2 1563.84   50.47   1
   3  -7  -2 1430.81   48.56   1
  -3  -7   2 1512.91   50.57   2
   3   7  -2 1446.71   49.10   2
  -3   7   2 1461.86   47.59   1
   3   7  -2 1496.70   49.05   1
  -2  -7   2 4026.64  129.77   2
  -2  -7   2 4159.10  129.93   1
   2  -7  -2 3892.03  128.55   1
   2   7  -2 3885.37  129.03   2
  -2   7   2 4130.74  128.03   2
   2   7  -2 4018.07  129.12   1
  -2   7   2 4001.10  128.19   1
   1  -7  -2 2235.56   72.80   1
   1  -7  -2 2357.58   72.17   2
   1  -7  -2 2140.88   71.84   2
  -1  -7   2 2276.76   73.40   2
  -1   7   2 2151.32   70.87   1
   1   7  -2 2220.19   71.53   1
  -1   7   2 2220.21   70.96   2
   1   7  -2 2166.06   71.31   2
   0  -7  -2  298.05   11.89   1
   0  -7  -2  290.24   12.08   2
   0  -7   2  299.05   11.84   2
   0   7   2  389.49   15.53   2
   0   7  -2  393.98   14.99   1
   0   7  -2  377.57   14.63   2
   0   7   2  384.98   14.65   1
  -1  -7  -2 1464.81   49.13   2
   1  -7   2 1490.19   47.32   2
  -1  -7  -2 1456.76   48.73   1
  -1   7  -2 1349.12   44.24   2
   1   7   2 1342.78   44.87   1
   1   7   2 1341.21   45.69   2
  -2  -7  -2   12.86    4.64   2
  -2  -7  -2   11.02    3.71   1
   2   7   2    9.45    3.68   1
   2   7   2   10.11    5.55   2
  -2   7  -2   10.79    2.73   2
  -3  -7  -2  437.02   17.32   1
  -3  -7  -2  435.92   19.02   2
   3   7   2  412.14   19.59   2
  -3   7  -2  399.69   14.52   2
   3   7   2  412.52   16.56   1
  -4  -7  -2  127.15    9.07   1
  -4  -7  -2  125.36   11.67   2
  -4   7  -2  179.96    8.41   2
   4   7   2  181.95   10.58   1
  -5  -7  -2 2124.77   72.35   2
  -5  -7  -2 2071.33   69.78   1
   5   7   2 1987.65   65.91   1
  -5   7  -2 1943.59   64.03   2
  -6  -7  -2  456.28   23.38   2
  -6  -7  -2  434.38   19.07   1
  -6   7  -2  522.17   19.51   2
   6   7   2  478.33   21.00   1
  -7  -7  -2  148.11   18.60   2
  -7  -7  -2  164.11   11.99   1
   7   7   2  199.76   13.61   1
  -7   7  -2  203.88   12.58   2
  -8  -7  -2   45.57   13.49   2
  -8  -7  -2   62.02    8.12   1
  -8   7  -2   79.50   11.94   2
   8   7   2   84.76    9.69   1
  -9  -7  -2  306.16   18.06   1
  -9  -7  -2  378.91   27.72   2
  -9   7  -2  341.34   15.35   1
  -9   7  -2  343.30   18.98   2
 -10  -7  -2   28.38   15.23   2
 -10  -7  -2   42.67    8.87   1
 -10   7  -2   43.93    6.77   1
 -10   7  -2   49.66   10.74   2
 -11  -7  -2   76.75   12.97   2
 -11  -7  -2   96.62   11.99   1
 -11  -7  -2   89.56   18.81   2
 -11   7  -2   92.07   10.96   1
 -11   7  -2   97.41   14.19   2
 -12  -7  -2   71.20   21.92   2
 -12  -7  -2   66.15   14.17   2
 -12  -7  -2   77.54   12.62   1
 -12   7  -2   43.33   15.81   2
 -12   7  -2   61.57    7.94   1
 -13  -8   2   16.92   22.46   2
 -13  -8   2   22.27   12.46   1
 -13  -8   2   11.56   14.34   2
 -13   8   2   24.33   10.83   2
 -12  -8   2  -15.90   10.05   1
 -12  -8   2  -14.58   12.75   2
 -12  -8   2    6.47   19.93   2
  12   8  -2    5.29    9.39   1
 -12   8   2   -4.62    8.90   2
 -11  -8   2    1.17    8.85   1
 -11  -8   2   -6.81   10.37   2
 -11  -8   2   -0.97   16.59   2
 -11   8   2  -10.19    7.09   2
  11   8  -2   -0.64    7.96   1
 -10  -8   2   18.95   14.82   2
 -10  -8   2   -4.17    9.37   2
 -10  -8   2  -11.38    8.07   1
  10   8  -2   -7.02    7.74   1
 -10   8   2    3.27    6.19   2
  -9  -8   2   74.82   10.10   1
  -9  -8   2   72.96   15.34   2
  -9  -8   2   60.60    9.66   2
   9   8  -2   94.31   11.93   1
  -9   8   2   88.89    9.59   2
  -8  -8   2   59.67    8.46   1
   8   8  -2   51.49    7.51   1
  -7  -8   2  126.18   13.19   2
  -7  -8   2   83.52   11.16   1
   7   8  -2   85.80   10.54   1
  -7   8   2  117.27    7.19   2
  -6  -8   2   24.11    6.40   2
  -6  -8   2   18.86    5.86   1
   6   8  -2   32.24    6.23   1
  -5  -8   2   34.11    5.70   1
  -5  -8   2   38.30    6.50   2
   5   8  -2   28.95    5.07   1
  -4  -8   2  699.94   25.71   1
  -4  -8   2  680.14   25.97   2
  -4   8   2  676.20   23.56   1
   4   8  -2  724.34   25.79   1
   4   8  -2  718.12   25.93   2
  -3  -8   2  676.20   24.10   1
  -3  -8   2  636.70   24.11   2
   3  -8  -2  613.66   21.96   1
   3   8  -2  668.86   25.27   2
  -3   8   2  733.52   23.28   2
  -3   8   2  678.54   23.82   1
   3   8  -2  712.10   25.28   1
   2  -8  -2  692.27   24.73   1
  -2  -8   2  736.39   26.17   2
  -2  -8   2  749.94   26.32   1
   2   8  -2  741.59   26.85   2
  -2   8   2  771.09   26.05   1
   2   8  -2  773.03   26.97   1
  -2   8   2  754.20   25.76   2
   1  -8  -2  410.74   14.14   2
   1  -8  -2  426.58   15.57   1
   1  -8  -2  431.80   14.49   2
  -1  -8   2  397.23   16.19   2
   1   8  -2  398.30   15.91   1
  -1   8   2  418.55   15.74   2
   1   8  -2  381.93   15.64   2
  -1   8   2  424.67   15.38   1
   0  -8  -2  725.71   24.95   1
   0  -8   2  701.90   24.60   2
   0  -8   2  691.50   24.71   2
   0  -8  -2  724.76   24.88   2
   0  -8  -2  705.98   24.09   2
   0   8   2  742.91   25.64   2
   0   8  -2  687.81   25.00   1
   0   8   2  715.37   24.82   1
   0   8  -2  669.96   24.53   2
  -1  -8  -2   51.79    5.58   2
  -1  -8  -2   48.41    6.40   1
  -1   8  -2   54.59    5.64   2
  -1   8  -2   45.88    6.28   1
   1   8   2   47.46    6.46   2
   1   8   2   54.42    6.40   1
  -2  -8  -2   49.14    5.66   1
  -2  -8  -2   41.46    5.89   2
   2   8   2   53.63    7.49   2
  -2   8  -2   52.01    5.28   2
   2   8   2   46.67    6.77   1
  -3  -8  -2  589.87   22.13   1
  -3  -8  -2  581.72   23.55   2
   3   8   2  641.95   26.52   2
   3   8   2  627.40   23.69   1
  -3   8  -2  626.23   21.49   2
  -4  -8  -2   75.66   10.87   2
  -4  -8  -2   56.69    7.91   1
   4   8   2   64.64    8.05   1
  -4   8  -2   45.30    5.31   2
  -5  -8  -2  589.20   26.71   2
  -5  -8  -2  603.76   23.46   1
   5   8   2  613.18   23.90   1
  -5   8  -2  595.94   21.31   2
  -6  -8  -2    2.28    5.60   1
  -6  -8  -2   12.16    8.77   2
   6   8   2   11.28    5.34   1
  -6   8  -2   24.42    4.94   2
  -7  -8  -2   14.19    6.78   1
  -7  -8  -2   -1.88    9.54   2
  -7   8  -2   10.14    5.86   2
   7   8   2   12.91    6.47   1
  -8  -8  -2   15.16   11.70   2
  -8  -8  -2   10.00    7.00   1
  -8   8  -2   20.41    6.84   2
   8   8   2    8.09    7.54   1
  -9  -8  -2   25.82    8.39   1
  -9  -8  -2    6.38   13.15   2
  -9   8  -2   27.63    5.98   1
   9   8   2   21.01    8.65   1
  -9   8  -2   48.09    8.78   2
 -10  -8  -2   85.57   17.44   2
 -10  -8  -2   71.47   10.94   2
 -10  -8  -2   88.48   11.44   1
 -10   8  -2  100.91   12.00   2
 -10   8  -2   87.18   10.13   1
 -11  -8  -2    2.83   17.30   2
 -11  -8  -2    3.03    8.98   1
 -11  -8  -2    7.97   10.04   2
 -11   8  -2   -3.67   11.45   2
 -11   8  -2    4.58    6.37   1
 -12  -8  -2   65.16   21.01   2
 -12  -8  -2   35.36   11.06   1
 -12  -8  -2   38.76   13.07   2
 -12   8  -2   62.01   14.69   2
 -13  -9   2  -12.62   23.06   2
 -13  -9   2   19.44   15.86   2
 -13  -9   2   29.90   13.87   1
  13   9  -2   27.00   11.49   1
 -13   9   2   27.23   11.23   2
 -12  -9   2   19.64   11.68   1
 -12  -9   2   11.65   12.78   2
 -12  -9   2   18.12   20.43   2
 -12   9   2   21.81    9.72   2
  12   9  -2   41.92   10.37   1
 -11  -9   2   77.60   12.90   2
 -11  -9   2  104.79   20.59   2
 -11  -9   2  133.38   16.22   1
  11   9  -2   85.01   10.92   1
 -11   9   2   83.75    9.85   2
 -10  -9   2   81.60   12.87   2
 -10  -9   2   42.22    9.90   1
 -10  -9   2   49.18   15.86   2
 -10   9   2   57.79    7.82   2
  10   9  -2   55.15    9.42   1
  -9  -9   2  108.27   16.27   2
  -9  -9   2  111.67   13.88   1
  -9  -9   2  128.65   16.69   2
  -9   9   2   87.70    9.36   2
   9   9  -2   97.88   12.56   1
  -8  -9   2  749.94   35.36   2
  -8  -9   2  729.71   28.20   1
  -8  -9   2  562.35   28.64   2
  -8   9   2  709.26   25.84   2
   8   9  -2  765.71   29.17   1
  -7  -9   2  400.60   20.19   2
  -7  -9   2  355.88   18.56   1
  -7   9   2  387.98   14.43   2
   7   9  -2  381.69   18.19   1
  -6  -9   2  386.27   18.23   1
  -6  -9   2  393.31   19.22   2
   6   9  -2  444.43   19.09   1
  -5  -9   2  523.80   21.89   1
  -5  -9   2  548.93   22.58   2
   5   9  -2  550.80   21.80   1
  -4  -9   2  624.20   24.71   2
  -4  -9   2  649.18   24.52   1
   4   9  -2  592.98   23.09   2
   4   9  -2  621.75   23.07   1
  -4   9   2  597.57   20.85   1
  -3  -9   2  970.64   34.28   1
   3  -9  -2  934.22   32.31   1
  -3  -9   2  988.71   34.38   2
  -3   9   2  934.59   31.71   1
   3   9  -2  897.21   32.96   2
   3   9  -2  974.51   33.21   1
  -3   9   2  955.42   31.10   2
  -2  -9   2 3578.85  114.00   1
  -2  -9   2 3547.40  113.71   2
   2  -9  -2 3394.11  112.58   1
   2   9  -2 3398.36  114.07   2
  -2   9   2 3609.60  113.50   1
   2   9  -2 3558.63  114.36   1
  -2   9   2 3545.98  113.11   2
  -1  -9   2 1193.68   41.28   2
   1  -9  -2 1238.90   39.57   2
   1  -9  -2 1183.31   40.78   1
  -1  -9   2 1266.57   42.01   2
   1   9  -2 1188.81   41.95   2
  -1   9   2 1265.19   42.00   2
   1   9  -2 1258.45   42.46   1
  -1   9   2 1279.41   41.94   1
   0  -9  -2 2225.45   74.14   2
   0  -9   2 2342.63   74.56   2
   0  -9   2 2305.36   74.57   2
   0  -9  -2 2286.71   75.01   1
   0  -9  -2 2328.57   74.79   2
   0   9   2 2419.97   77.99   2
   0   9  -2 2378.82   77.74   1
   0   9  -2 2301.35   77.17   2
   0   9   2 2385.63   77.54   1
  -1  -9  -2  545.63   19.79   2
  -1  -9  -2  546.99   20.53   1
  -1  -9  -2  537.01   20.83   2
   1   9   2  622.11   23.56   1
   1   9   2  695.48   25.42   2
  -1   9  -2  626.73   23.51   1
  -1   9  -2  637.53   22.78   2
  -2  -9  -2 1328.04   44.33   1
  -2  -9  -2 1260.26   44.73   2
  -2  -9  -2 1307.47   43.83   2
   2   9   2 1442.77   49.46   2
   2   9   2 1391.56   47.74   1
  -2   9  -2 1410.01   47.41   1
  -2   9  -2 1393.89   46.37   2
  -3  -9  -2  248.90   14.30   2
  -3  -9  -2  232.61   12.30   1
   3   9   2  257.83   12.71   1
  -3   9  -2  240.32   10.23   2
   3   9   2  272.85   16.90   2
  -4  -9  -2   87.78    9.14   1
  -4  -9  -2  100.78   12.31   2
   4   9   2  110.74    9.59   1
  -5  -9  -2  244.96   17.04   2
  -5  -9  -2  227.83   13.51   1
  -5   9  -2  268.64   11.16   2
   5   9   2  263.45   14.72   1
  -6  -9  -2  246.04   20.04   2
  -6  -9  -2  253.39   14.77   1
  -6   9  -2  224.96   10.97   2
   6   9   2  208.88   13.99   1
  -7  -9  -2  322.28   23.21   2
  -7  -9  -2  311.50   17.08   1
  -7   9  -2  364.70   15.95   2
   7   9   2  355.95   18.77   1
  -8  -9  -2  271.08   17.42   2
  -8  -9  -2  251.93   24.90   2
  -8  -9  -2  257.08   16.17   1
  -8   9  -2  270.76   15.09   2
   8   9   2  277.09   17.49   1
  -9  -9  -2  101.66   13.58   1
  -9  -9  -2  122.84   15.86   2
  -9  -9  -2  101.62   16.81   2
   9   9   2   84.19   10.59   1
  -9   9  -2  100.75   13.07   2
 -10  -9  -2  125.37   17.61   2
 -10  -9  -2  129.52   20.17   2
 -10  -9  -2  136.39   15.02   1
 -10   9  -2  108.73   16.32   2
 -10   9  -2  136.90   10.91   1
 -11  -9  -2   63.98   13.54   2
 -11  -9  -2   48.11   19.03   2
 -11  -9  -2   53.37   11.71   1
 -11   9  -2   60.69   12.36   2
 -11   9  -2   65.82    7.62   1
 -12  -9  -2  113.69   16.60   2
 -12  -9  -2   87.25   24.24   2
 -12  -9  -2   82.19   12.94   1
 -12   9  -2   95.23   16.28   2
 -12 -10   2    1.95   11.88   1
 -12 -10   2  -16.29   19.83   2
 -12 -10   2   -2.31   13.62   2
 -12  10   2   -8.48    8.53   2
  12  10  -2  -10.88    9.97   1
 -11 -10   2   41.34   10.78   1
 -11 -10   2   11.16   11.76   2
 -11 -10   2   22.39   18.20   2
 -11  10   2   23.60    7.88   2
  11  10  -2   29.42    9.38   1
 -10 -10   2    6.81   16.72   2
 -10 -10   2   11.71    9.86   2
 -10 -10   2   21.56    9.64   1
  10  10  -2   32.52    9.15   1
 -10  10   2   19.49    6.50   2
  -9 -10   2  126.67   14.67   1
  -9 -10   2  128.78   17.08   2
  -9 -10   2  115.53   16.28   2
   9  10  -2  123.79   14.13   1
  -9  10   2  137.59   10.21   2
  -8 -10   2  151.27   16.03   2
  -8 -10   2  187.93   24.04   2
  -8 -10   2  133.51   14.15   1
  -8  10   2  173.07    9.33   2
   8  10  -2  151.63   13.93   1
  -7 -10   2   59.12    8.53   1
  -7 -10   2   68.37   13.99   2
  -7 -10   2   88.39   13.27   2
   7  10  -2   60.19    8.08   1
  -6 -10   2   17.37    6.89   2
  -6 -10   2    5.11    6.60   1
  -6 -10   2    1.21    9.75   2
   6  10  -2    5.03    6.06   1
  -5 -10   2  294.96   21.01   2
  -5 -10   2  334.44   16.84   1
  -5 -10   2  364.05   17.49   2
  -5  10   2  323.18   12.19   1
   5  10  -2  311.20   15.57   1
  -4 -10   2  163.10   15.58   2
  -4 -10   2  229.45   12.65   1
  -4 -10   2  194.59   12.85   2
  -4  10   2  176.03    9.03   1
   4  10  -2  206.87   11.75   1
   4  10  -2  211.47   11.99   2
   3 -10  -2 1320.00   47.07   1
  -3 -10   2 1443.17   49.05   2
  -3 -10   2 1500.24   49.24   1
  -3 -10   2 1447.22   50.56   2
  -3  10   2 1491.00   48.56   2
   3  10  -2 1536.65   50.65   1
  -3  10   2 1479.69   49.23   1
   3  10  -2 1441.15   50.34   2
  -2 -10   2   54.63    7.39   2
   2 -10  -2   55.88    6.37   1
  -2 -10   2   67.42    8.46   2
   2  10  -2   70.85    7.69   2
   2  10  -2   71.33    7.94   1
  -2  10   2   66.64    7.14   2
  -2  10   2   59.19    6.60   1
   1 -10  -2 1357.06   46.17   1
  -1 -10   2 1386.88   46.58   2
  -1 -10   2 1400.33   47.04   2
  -1  10   2 1377.98   46.79   2
   1  10  -2 1435.69   47.31   1
  -1  10   2 1399.16   46.70   1
   1  10  -2 1348.64   46.71   2
   0 -10   2  580.47   20.30   2
   0 -10   2  560.08   20.14   2
   0 -10  -2  541.35   20.77   1
   0 -10  -2  542.16   20.40   2
   0 -10  -2  547.37   19.72   2
   0  10   2  553.45   22.58   2
   0  10   2  575.06   21.61   1
   0  10  -2  600.25   21.80   1
   0  10  -2  554.50   21.05   2
  -1 -10  -2  160.50    9.91   1
  -1 -10  -2  169.30    9.19   2
  -1 -10  -2  168.17   10.30   2
  -1  10  -2  169.72    9.88   1
   1  10   2  166.30   10.10   1
   1  10   2  187.13   12.96   2
  -1  10  -2  168.81    9.02   2
  -2 -10  -2  137.57    9.84   1
  -2 -10  -2  140.21   10.81   2
  -2 -10  -2  143.82    9.29   2
  -2  10  -2  145.30    9.31   1
  -2  10  -2  144.64    8.19   2
   2  10   2  153.81    9.93   1
   2  10   2  172.74   13.84   2
  -3 -10  -2  424.29   18.96   2
  -3 -10  -2  402.41   17.67   1
  -3 -10  -2  414.87   17.53   2
   3  10   2  408.72   17.84   1
   3  10   2  416.01   21.91   2
  -3  10  -2  431.31   17.07   1
  -3  10  -2  416.27   15.44   2
  -4 -10  -2   26.89    7.47   2
  -4 -10  -2   21.93    5.97   1
  -4 -10  -2   13.68    5.26   2
  -4  10  -2   21.61    3.57   2
   4  10   2   25.89    5.92   1
  -5 -10  -2   53.73    7.53   2
  -5 -10  -2   48.28    7.87   1
  -5 -10  -2   59.71    9.69   2
  -5  10  -2   46.82    5.99   2
   5  10   2   25.86    6.85   1
  -6 -10  -2  711.63   28.49   1
  -6 -10  -2  683.00   32.18   2
  -6 -10  -2  756.68   29.18   2
   6  10   2  766.38   30.24   1
  -6  10  -2  772.22   26.71   2
  -7 -10  -2   61.32   12.48   2
  -7 -10  -2   61.82    8.54   1
  -7 -10  -2   59.52    8.35   2
   7  10   2   48.83    7.86   1
  -8 -10  -2  138.97   15.13   2
  -8 -10  -2   98.78   13.07   1
  -8 -10  -2  116.11   16.09   2
  -8  10  -2  140.90   11.47   2
   8  10   2  150.77   14.60   1
  -9 -10  -2   30.17    8.87   1
  -9 -10  -2   30.19   14.59   2
  -9 -10  -2   34.27    9.63   2
   9  10   2   43.60    9.89   1
  -9  10  -2   38.20    8.29   2
 -10 -10  -2   12.87   10.84   2
 -10 -10  -2   11.04   15.71   2
 -10 -10  -2   19.24    9.76   1
 -10  10  -2   23.95    9.50   2
 -10  10  -2   31.14    6.57   1
  10  10   2   23.19   10.42   1
 -11 -10  -2   12.52   11.81   2
 -11 -10  -2    2.23   20.02   2
 -11 -10  -2   21.51   10.37   1
 -11  10  -2   26.42   11.47   2
 -11  10  -2   12.33    6.58   1
 -12 -10  -2   67.19   14.60   2
 -12 -10  -2   45.83   23.02   2
 -12 -10  -2   69.97   13.65   1
 -12  10  -2   83.87   15.79   2
 -12 -11   2   21.34   14.67   2
 -12 -11   2   41.12   13.57   1
 -12 -11   2   54.55   24.29   2
  12  11  -2   23.52   11.42   1
 -12  11   2   35.83    9.61   2
 -11 -11   2  140.13   17.29   2
 -11 -11   2  136.10   22.49   2
 -11 -11   2  171.83   19.21   1
 -11  11   2  110.58   13.64   2
 -10 -11   2   47.53   16.16   2
 -10 -11   2   27.09   10.49   1
 -10 -11   2   27.94   11.68   2
 -10  11   2   13.39    6.54   2
  10  11  -2   33.08    9.83   1
  -9 -11   2    8.13    9.73   2
  -9 -11   2   27.86   16.46   2
  -9 -11   2   24.18    9.89   1
   9  11  -2   19.14    8.27   1
  -9  11   2    8.43    5.11   2
  -8 -11   2  136.90   16.36   2
  -8 -11   2  153.40   23.36   2
  -8 -11   2  136.93   14.50   1
   8  11  -2   95.04   13.31   1
  -7 -11   2  213.19   16.73   2
  -7 -11   2  228.59   15.78   1
  -7 -11   2  216.52   23.20   2
   7  11  -2  195.76   14.32   1
  -6 -11   2  185.15   14.48   1
  -6 -11   2  160.80   20.47   2
  -6 -11   2  219.62   15.37   2
   6  11  -2  178.00   13.37   1
  -5 -11   2  228.46   20.45   2
  -5 -11   2  268.90   15.92   2
  -5 -11   2  273.69   15.46   1
   5  11  -2  248.84   14.38   1
  -5  11   2  274.67   11.15   1
  -4 -11   2  243.99   14.48   2
  -4 -11   2  210.52   17.36   2
  -4 -11   2  240.96   14.07   1
  -4  11   2  233.94   10.98   1
   4  11  -2  243.19   13.51   1
  -3 -11   2 2081.46   68.78   2
   3 -11  -2 1973.50   67.01   1
  -3 -11   2 2069.08   68.94   1
  -3 -11   2 2067.42   70.42   2
   3  11  -2 1921.40   66.23   2
  -3  11   2 2031.32   65.30   1
  -3  11   2 2001.00   64.52   2
  -2 -11   2 1417.49   49.76   1
  -2 -11   2 1498.83   50.60   2
   2 -11  -2 1442.63   48.39   1
  -2 -11   2 1435.10   49.40   2
  -2  11   2 1446.97   48.04   2
  -2  11   2 1469.00   48.40   1
   2  11  -2 1411.71   48.92   2
   2  11  -2 1435.14   49.23   1
   1 -11  -2  807.32   28.37   1
  -1 -11   2  804.83   28.67   2
  -1 -11   2  779.74   29.01   2
  -1  11   2  848.72   30.81   2
   1  11  -2  896.00   31.20   1
  -1  11   2  877.61   30.66   1
   1  11  -2  832.42   30.55   2
   0 -11  -2 1317.45   43.97   2
   0 -11  -2 1344.53   44.56   2
   0 -11   2 1280.88   44.10   2
   0 -11  -2 1364.21   45.30   1
   0 -11   2 1349.85   44.33   2
   0  11   2 1348.35   45.19   1
   0  11  -2 1274.80   44.41   2
   0  11  -2 1308.19   45.21   1
   0  11   2 1343.79   45.75   2
  -1 -11  -2  290.89   14.18   2
  -1 -11  -2  317.71   14.27   1
  -1 -11  -2  315.38   13.40   2
  -1  11  -2  340.76   14.28   2
   1  11   2  381.42   15.81   1
  -1  11  -2  335.95   15.30   1
   1  11   2  341.41   18.02   2
  -2 -11  -2  195.84   12.36   2
  -2 -11  -2  211.11   11.29   2
  -2 -11  -2  190.37   11.79   1
  -2  11  -2  212.40   10.08   2
  -2  11  -2  216.08   11.28   1
   2  11   2  186.43   11.92   1
   2  11   2  218.19   16.07   2
  -3 -11  -2  430.65   18.35   2
  -3 -11  -2  417.17   19.82   2
  -3 -11  -2  419.98   18.43   1
  -3  11  -2  481.58   17.63   2
  -3  11  -2  489.59   19.17   1
   3  11   2  466.65   20.04   1
   3  11   2  465.80   24.10   2
  -4 -11  -2  530.54   22.37   1
  -4 -11  -2  521.32   22.26   2
  -4 -11  -2  557.98   24.87   2
   4  11   2  541.44   22.75   1
  -4  11  -2  541.41   19.46   2
  -4  11  -2  560.95   21.39   1
  -5 -11  -2  240.45   17.82   2
  -5 -11  -2  188.77   13.79   1
  -5 -11  -2  200.50   14.34   2
  -5  11  -2  234.84   12.33   1
   5  11   2  219.32   14.41   1
  -6 -11  -2  237.61   16.14   2
  -6 -11  -2  232.85   21.17   2
  -6 -11  -2  231.75   15.27   1
   6  11   2  159.61   14.35   1
  -7 -11  -2   77.27   13.54   2
  -7 -11  -2   91.51   13.73   2
  -7 -11  -2   50.53    8.61   1
   7  11   2   74.92    9.28   1
  -7  11  -2  103.19    8.51   2
  -8 -11  -2  200.89   24.03   2
  -8 -11  -2  196.17   15.76   1
  -8 -11  -2  221.68   17.50   2
  -8  11  -2  202.16   12.70   2
   8  11   2  219.43   16.67   1
  -9 -11  -2  115.12   15.10   1
  -9 -11  -2  113.38   17.26   2
  -9 -11  -2  128.83   18.60   2
  -9  11  -2  119.88   12.66   2
   9  11   2  136.38   15.98   1
 -10 -11  -2  135.09   19.89   2
 -10 -11  -2  123.75   16.05   1
 -10 -11  -2  101.61   19.12   2
 -10  11  -2  129.83   15.07   2
  10  11   2  131.76   14.98   1
 -10  11  -2  139.38   11.35   1
 -11 -11  -2  116.65   23.50   2
 -11 -11  -2  113.72   14.32   1
 -11 -11  -2  102.14   14.52   2
 -11  11  -2  123.39   18.22   2
 -12 -11  -2   44.14   14.06   1
 -12 -11  -2   64.56   30.57   2
 -12 -11  -2   51.49   17.36   2
 -12  11  -2   52.60   14.85   2
 -12 -12   2    2.59   14.85   2
 -12 -12   2   33.93   13.81   1
 -12 -12   2   -8.78   20.86   2
 -12  12   2  -12.89    8.64   2
  12  12  -2   -3.15   10.71   1
 -11 -12   2  -15.97   18.98   2
 -11 -12   2    5.70   12.02   2
 -11 -12   2   11.68   12.05   1
  11  12  -2   13.86   10.15   1
 -11  12   2    5.68    7.37   2
 -10 -12   2   32.16   16.44   2
 -10 -12   2   91.13   12.87   1
 -10 -12   2   83.40   13.94   2
  10  12  -2   82.20   11.50   1
 -10  12   2   70.55    7.72   2
  -9 -12   2    5.43   16.08   2
  -9 -12   2   12.83    9.70   1
  -9 -12   2   -9.66    9.59   2
   9  12  -2   16.54    9.25   1
  -8 -12   2   77.27   10.45   1
  -8 -12   2  108.48   17.82   2
  -8 -12   2   89.27   12.03   2
   8  12  -2   81.12   10.13   1
  -7 -12   2    0.55   12.36   2
  -7 -12   2    8.80    8.52   2
  -7 -12   2   14.32    7.66   1
   7  12  -2    9.29    7.01   1
  -6 -12   2   41.89    9.07   1
  -6 -12   2    4.70   12.69   2
  -6 -12   2   40.17    8.27   2
  -6  12   2   52.27    5.78   1
   6  12  -2   44.60    8.79   1
  -5 -12   2  222.62   15.80   2
  -5 -12   2  230.26   15.16   1
  -5 -12   2  227.40   20.14   2
  -5  12   2  239.90   10.90   1
   5  12  -2  226.12   14.32   1
  -4 -12   2   58.66    8.28   2
  -4 -12   2   40.48    7.62   1
  -4 -12   2   36.64    9.76   2
   4  12  -2   58.42    8.08   1
  -4  12   2   44.50    5.42   1
  -4  12   2   43.17    6.31   2
   3 -12  -2  128.17    9.13   1
  -3 -12   2  125.26   11.39   1
  -3 -12   2  130.45   11.62   2
  -3 -12   2   95.73   13.49   2
   3  12  -2  136.83   10.90   2
  -3  12   2  120.46    9.43   1
   3  12  -2  143.02   11.19   1
  -3  12   2  157.25    9.16   2
   2 -12  -2  890.15   30.91   1
  -2 -12   2  837.86   32.25   1
  -2 -12   2  884.84   32.72   2
  -2 -12   2  876.06   31.89   2
   2  12  -2  879.86   31.81   2
   2  12  -2  886.61   32.33   1
  -2  12   2  865.24   31.19   2
  -2  12   2  900.00   31.38   1
  -1 -12   2  151.32   10.40   2
  -1 -12   2  150.01   10.48   2
   1 -12  -2  158.57    9.95   1
   1  12  -2  159.64   11.15   1
  -1  12   2  146.76   12.01   2
  -1  12   2  176.48   10.37   1
   1  12  -2  155.48   10.09   2
   0 -12   2  172.85    9.39   2
   0 -12  -2  194.87   10.14   2
   0 -12  -2  194.35    9.40   2
   0 -12   2  181.77   10.00   2
   0 -12  -2  187.63   11.17   1
   0  12   2  219.13   12.13   1
   0  12   2  225.59   13.86   2
   0  12  -2  204.82   12.14   1
   0  12  -2  202.36   11.11   2
  -1 -12  -2   23.38    5.77   1
  -1 -12  -2   22.97    5.35   2
  -1 -12  -2   19.29    4.55   2
  -1  12  -2   24.94    4.52   2
   1  12   2   10.60    7.48   2
  -1  12  -2   24.64    5.42   1
   1  12   2   16.46    4.85   1
  -2 -12  -2  190.29   11.39   2
  -2 -12  -2  182.33   12.61   2
  -2 -12  -2  173.62   11.87   1
  -2  12  -2  224.54   11.94   1
   2  12   2  186.59   12.49   1
   2  12   2  203.32   16.68   2
  -2  12  -2  223.40   10.56   2
  -3 -12  -2  158.39   12.29   1
  -3 -12  -2  174.95   13.46   2
  -3 -12  -2  182.94   11.98   2
  -3  12  -2  212.39   11.44   1
   3  12   2  173.35   12.57   1
  -3  12  -2  190.72    9.70   2
   3  12   2  153.58   17.74   2
  -4 -12  -2   82.77   10.26   2
  -4 -12  -2   80.28   11.36   2
  -4 -12  -2   77.84    8.90   1
  -4  12  -2   76.79    7.11   2
   4  12   2   71.42    8.46   1
  -4  12  -2   87.98    8.98   1
  -5 -12  -2    1.48    6.10   1
  -5 -12  -2   10.35    8.18   2
  -5 -12  -2   10.34    6.28   2
   5  12   2    7.93    6.56   1
  -5  12  -2    6.18    5.35   1
  -6 -12  -2    1.01    7.20   1
  -6 -12  -2   -4.17   10.26   2
  -6 -12  -2    8.62    7.69   2
   6  12   2  -15.69    6.99   1
  -6  12  -2   12.09    5.37   1
  -7 -12  -2   68.88   13.24   2
  -7 -12  -2   45.61    8.86   1
  -7 -12  -2   64.79    9.76   2
  -7  12  -2   68.10    8.77   1
   7  12   2   70.37    9.25   1
  -7  12  -2   75.13    7.71   2
  -8 -12  -2   51.56   15.19   2
  -8 -12  -2   62.09   11.04   2
  -8 -12  -2   36.79    9.24   1
  -8  12  -2   54.63    6.55   1
  -8  12  -2   68.46    9.37   2
   8  12   2   47.23    9.46   1
  -9 -12  -2   82.01   17.04   2
  -9 -12  -2   77.18   11.76   1
  -9 -12  -2   70.05   12.24   2
  -9  12  -2   94.21    9.03   1
  -9  12  -2   93.98   11.72   2
   9  12   2   70.26   11.39   1
 -10 -12  -2    9.81   11.63   2
 -10 -12  -2   35.94   17.57   2
 -10 -12  -2   25.07   10.25   1
  10  12   2    8.06   10.88   1
 -10  12  -2   18.20    5.25   1
 -10  12  -2   34.52    9.14   2
 -11 -12  -2   46.25   12.48   1
 -11 -12  -2   60.52   15.60   2
 -11 -12  -2   57.94   21.28   2
 -11  12  -2   59.33   11.83   2
 -12 -13   2  -18.73   19.95   2
 -12 -13   2   -1.52   14.10   1
  12  13  -2  -14.62   12.02   1
 -12  13   2   -5.27    8.69   2
 -11 -13   2   56.88   13.93   1
 -11 -13   2   70.32   16.02   2
 -11 -13   2   46.83   19.16   2
 -11  13   2   73.72    8.79   2
  11  13  -2  102.59   13.73   1
 -10 -13   2   95.17   14.80   2
 -10 -13   2   85.64   13.09   1
 -10 -13   2   95.19   21.22   2
 -10  13   2   74.75   10.74   2
  10  13  -2  124.98   17.41   1
  -9 -13   2  110.38   13.21   1
  -9 -13   2   92.94   13.95   2
  -9 -13   2  107.43   19.84   2
   9  13  -2   89.30   11.87   1
  -8 -13   2  141.08   15.99   1
  -8 -13   2  120.38   18.25   2
  -8 -13   2  150.53   20.04   2
   8  13  -2  143.62   15.61   1
  -7 -13   2   49.64    9.98   2
  -7 -13   2   53.87   13.49   2
  -7 -13   2   63.76    9.77   1
   7  13  -2  109.08   13.86   1
  -6 -13   2   55.83    9.15   2
  -6 -13   2   71.38   10.10   1
  -6 -13   2   29.41   12.80   2
   6  13  -2   33.50    8.19   1
  -6  13   2   53.61    5.11   1
  -5 -13   2   32.42   10.56   2
  -5 -13   2   49.95    8.88   2
  -5 -13   2   43.54    8.42   1
  -5  13   2   70.88    7.63   1
   5  13  -2   86.79   11.65   1
  -4 -13   2  162.62   16.83   2
  -4 -13   2  230.54   15.18   2
  -4 -13   2  186.26   14.50   1
  -4  13   2  168.64    9.81   2
  -4  13   2  183.85   10.49   1
   4  13  -2  172.00   13.13   1
  -3 -13   2   47.44    8.41   2
  -3 -13   2   41.84    7.55   1
  -3 -13   2   38.72    7.12   2
   3 -13  -2   41.06    6.05   1
   3  13  -2   63.93    7.27   2
  -3  13   2   68.12    6.80   1
  -3  13   2   69.43    8.73   2
   3  13  -2   75.78    8.50   1
  -2 -13   2  326.87   16.16   2
   2 -13  -2  311.88   14.88   1
  -2 -13   2  346.49   16.86   2
  -2 -13   2  321.63   16.77   1
   2  13  -2  374.75   17.25   1
  -2  13   2  350.76   15.95   1
   2  13  -2  360.18   16.41   2
  -2  13   2  350.61   16.14   2
   1 -13  -2  239.77   13.00   1
  -1 -13   2  262.08   13.10   2
  -1 -13   2  253.74   13.23   2
   1  13  -2  273.80   14.65   1
   1  13  -2  280.09   13.64   2
  -1  13   2  267.05   14.95   2
  -1  13   2  272.92   13.94   1
   0 -13  -2  260.41   11.61   2
   0 -13  -2  257.13   12.05   2
   0 -13   2  269.43   12.15   2
   0 -13  -2  257.14   13.52   1
   0 -13   2  251.46   11.34   2
   0  13   2  307.02   15.29   1
   0  13   2  304.66   17.39   2
   0  13  -2  312.47   15.44   1
   0  13  -2  316.56   14.30   2
  -1 -13  -2 1006.80   36.02   1
  -1 -13  -2  974.61   35.36   2
  -1 -13  -2 1012.28   34.75   2
  -1  13  -2  976.70   34.91   2
   1  13   2 1005.52   36.49   1
   1  13   2 1011.64   38.25   2
  -1  13  -2 1033.35   36.27   1
  -2 -13  -2  245.00   13.07   2
  -2 -13  -2  234.49   13.98   2
  -2 -13  -2  222.70   13.94   1
   2  13   2  320.09   20.19   2
  -2  13  -2  314.91   15.37   1
   2  13   2  310.35   16.17   1
  -2  13  -2  324.95   13.82   2
  -3 -13  -2   45.15    7.13   2
  -3 -13  -2   35.25    7.49   1
  -3 -13  -2   47.35    8.00   2
   3  13   2   36.72    6.90   1
  -3  13  -2   50.35    7.12   2
  -3  13  -2   62.25    8.87   1
  -4 -13  -2  662.27   28.94   2
  -4 -13  -2  627.09   26.83   1
  -4 -13  -2  694.83   27.21   2
  -4  13  -2  693.15   24.61   2
   4  13   2  657.26   28.19   1
  -4  13  -2  733.22   26.71   1
  -5 -13  -2    5.95    6.82   2
  -5 -13  -2   15.85    9.63   2
  -5 -13  -2   -0.34    6.64   1
   5  13   2   -7.87    6.17   1
  -5  13  -2   -1.74    4.86   1
  -6 -13  -2  103.10   13.59   2
  -6 -13  -2   75.68   10.20   2
  -6 -13  -2  107.15   11.20   1
   6  13   2  130.21   12.56   1
  -6  13  -2  104.91   10.13   1
  -7 -13  -2   11.41   13.19   2
  -7 -13  -2  -13.22    7.57   1
  -7 -13  -2    5.96    8.47   2
  -7  13  -2    9.34    4.51   2
  -7  13  -2    0.02    4.80   1
   7  13   2   -1.04    8.15   1
  -8 -13  -2  247.30   20.36   2
  -8 -13  -2  255.55   27.48   2
  -8 -13  -2  214.93   17.70   1
  -8  13  -2  221.39   12.43   1
   8  13   2  233.72   18.12   1
  -9 -13  -2  140.55   17.03   1
  -9 -13  -2  194.88   29.40   2
  -9 -13  -2  160.71   20.65   2
  -9  13  -2  131.91   10.40   1
  -9  13  -2  150.41   12.96   2
   9  13   2  157.99   17.91   1
 -10 -13  -2   63.75   19.67   2
 -10 -13  -2   64.18   13.96   2
 -10 -13  -2   66.10   13.35   1
 -10  13  -2   61.58    8.38   1
  10  13   2   72.69   13.08   1
 -10  13  -2   57.58    9.65   2
 -11 -13  -2  144.78   25.23   2
 -11 -13  -2  141.79   19.70   1
 -11 -13  -2  128.54   18.28   2
  11  13   2  172.85   22.80   1
 -11  13  -2  208.44   18.97   2
 -11 -14   2  -22.40   13.44   2
 -11 -14   2    5.66   22.06   2
 -11 -14   2   -3.14   12.67   1
  11  14  -2    6.07   11.27   1
 -10 -14   2   -1.01   12.62   2
 -10 -14   2    9.03   19.74   2
 -10 -14   2    8.88   11.69   1
  10  14  -2   18.60   10.24   1
  -9 -14   2   32.69   11.74   2
  -9 -14   2   39.19   18.21   2
  -9 -14   2   38.20   11.29   1
   9  14  -2   44.06   10.82   1
  -8 -14   2   -2.03    9.47   1
  -8 -14   2  -13.68    9.81   2
  -8 -14   2   14.24   15.36   2
   8  14  -2    5.09    8.27   1
  -7 -14   2   60.09   10.44   1
  -7 -14   2   42.81   10.36   2
  -7 -14   2   36.67   14.49   2
   7  14  -2   74.62   10.88   1
  -6 -14   2   50.05   14.17   2
  -6 -14   2   78.05   10.57   2
  -6 -14   2   71.90   10.66   1
   6  14  -2  102.15   11.38   1
  -6  14   2   81.91    7.82   1
  -5 -14   2   34.46   11.60   2
  -5 -14   2   68.49   10.14   2
  -5 -14   2   63.39    9.59   1
  -5  14   2   61.53    6.83   1
   5  14  -2   53.95    8.53   1
  -4 -14   2  102.18   10.92   2
  -4 -14   2  105.71   11.52   1
   4  14  -2  101.97   12.45   1
  -4  14   2   89.84    9.39   2
  -4  14   2   86.71    8.11   1
  -3 -14   2  103.93   14.18   2
   3 -14  -2  106.51    9.98   1
  -3 -14   2  106.89   12.66   2
  -3 -14   2   92.68   12.61   1
   3  14  -2  126.32   12.06   2
  -3  14   2  139.27   10.77   2
   3  14  -2  115.82   12.41   1
  -3  14   2  124.92   10.24   1
   2 -14  -2   40.57    6.63   1
  -2 -14   2   36.57    7.20   2
  -2 -14   2   44.52    7.10   2
  -2  14   2   40.75    6.62   1
   2  14  -2   48.28    7.69   1
   2  14  -2   51.01    6.88   2
  -2  14   2   30.86    7.09   2
  -1 -14   2  281.57   14.21   2
   1 -14  -2  251.91   14.32   1
  -1 -14   2  303.07   14.02   2
   1  14  -2  302.92   14.86   2
   1  14  -2  307.63   16.00   1
  -1  14   2  300.74   15.12   1
  -1  14   2  268.32   16.86   2
   0 -14  -2   22.66    4.30   2
   0 -14  -2   25.76    4.77   2
   0 -14  -2   23.80    6.15   1
   0 -14   2   11.11    4.00   2
   0 -14   2   16.39    4.82   2
   0  14  -2   17.44    5.98   1
   0  14   2   26.34    8.10   2
   0  14  -2   22.30    5.14   2
   0  14   2   28.69    6.53   1
  -1 -14  -2   45.93    6.59   2
  -1 -14  -2   51.38    7.37   1
  -1 -14  -2   54.16    6.21   2
   1  14   2   45.49    7.06   1
  -1  14  -2   71.91    8.17   2
  -1  14  -2   66.41    7.73   1
   1  14   2   56.86    9.87   2
  -2 -14  -2   67.63    9.75   2
  -2 -14  -2   55.96    7.53   1
  -2 -14  -2   72.09   10.82   2
  -2  14  -2   66.19    7.90   2
  -2  14  -2   86.85   10.29   1
   2  14   2   77.43    8.92   1
   2  14   2   76.34   11.54   2
  -3 -14  -2   -2.06    6.89   1
  -3 -14  -2   10.84    6.97   2
  -3 -14  -2   -2.50    5.85   2
  -3  14  -2   12.26    6.15   1
  -3  14  -2    7.88    3.97   2
   3  14   2    3.56    6.59   1
  -4 -14  -2  143.49   14.13   1
  -4 -14  -2  188.88   14.95   2
  -4 -14  -2  198.28   17.27   2
  -4  14  -2  204.23   10.43   2
   4  14   2  199.90   15.05   1
  -4  14  -2  183.90   12.68   1
  -5 -14  -2   35.32   11.09   2
  -5 -14  -2   38.23    8.99   2
  -5 -14  -2   20.41    8.29   1
   5  14   2   34.19    9.07   1
  -5  14  -2   36.54    7.06   1
  -6 -14  -2   10.55   10.84   2
  -6 -14  -2   -4.39    7.89   1
  -6 -14  -2    3.05    8.20   2
  -6  14  -2    2.36    5.64   1
   6  14   2  -10.91    7.28   1
  -7 -14  -2   51.81   11.18   2
  -7 -14  -2   22.49    9.49   1
  -7 -14  -2   37.21   13.42   2
   7  14   2   46.75    9.79   1
  -7  14  -2   45.44    6.75   1
  -8 -14  -2   45.32   11.40   2
  -8 -14  -2   35.07   10.65   1
  -8 -14  -2   36.68   14.91   2
  -8  14  -2   31.93    6.36   1
   8  14   2   18.31    9.59   1
  -9 -14  -2   29.90   16.64   2
  -9 -14  -2   30.40   11.35   1
  -9 -14  -2   31.62   12.47   2
   9  14   2   54.48   11.73   1
  -9  14  -2   35.69    6.52   1
 -10 -14  -2    4.61   18.88   2
 -10 -14  -2  -22.29   12.04   2
 -10 -14  -2   -1.92   10.44   1
 -10  14  -2    6.34    8.64   2
  10  14   2    7.15   11.68   1
 -10  14  -2   -1.45    5.27   1
 -11 -14  -2    8.42   24.02   2
 -11 -14  -2    0.98   12.64   1
 -11 -14  -2  -18.40   14.99   2
 -11  14  -2    5.17   11.26   2
  11  14   2  -10.62   12.78   1
 -11 -15   2   -0.26   22.45   2
 -11 -15   2   11.92   14.35   1
 -11 -15   2    1.30   15.43   2
  11  15  -2   32.34   12.54   1
 -10 -15   2   93.74   22.53   2
 -10 -15   2   49.26   14.87   2
 -10 -15   2   98.22   15.55   1
  10  15  -2   53.98   11.97   1
  -9 -15   2   -2.74   17.42   2
  -9 -15   2  -10.05   11.83   2
  -9 -15   2   -3.31   10.55   1
   9  15  -2   -6.17    9.75   1
  -8 -15   2  116.25   13.87   1
  -8 -15   2   96.96   18.75   2
  -8 -15   2   91.05   14.37   2
   8  15  -2  104.06   12.96   1
  -7 -15   2   50.69   10.71   1
  -7 -15   2   58.81   16.07   2
  -7 -15   2   53.13   11.80   2
   7  15  -2   76.51   11.43   1
  -6 -15   2   46.36   10.40   2
  -6 -15   2   45.53   14.27   2
  -6 -15   2   51.64   10.52   1
   6  15  -2   73.04   10.05   1
  -6  15   2   56.42    8.14   1
  -5 -15   2  375.76   26.08   2
  -5 -15   2  408.61   21.83   1
  -5 -15   2  419.39   22.71   2
  -5  15   2  432.80   18.76   1
   5  15  -2  471.84   22.53   1
  -4 -15   2  182.68   16.86   2
  -4 -15   2  230.68   16.47   1
  -4 -15   2  165.81   15.72   2
  -4  15   2  245.28   13.70   2
   4  15  -2  262.44   16.56   1
  -3 -15   2  163.14   14.75   1
  -3 -15   2  164.40   15.76   2
  -3 -15   2  177.54   14.90   2
   3  15  -2  210.05   15.32   1
  -3  15   2  211.94   13.06   1
   3  15  -2  211.06   14.86   2
  -3  15   2  214.67   13.74   2
   2 -15  -2  232.31   14.12   1
  -2 -15   2  255.15   15.33   2
  -2 -15   2  251.95   15.38   2
  -2  15   2  321.34   17.38   2
  -2  15   2  317.23   15.87   1
   2  15  -2  303.69   17.14   1
   2  15  -2  282.58   16.01   2
  -1 -15   2  137.30   10.56   2
   1 -15  -2  121.31   11.69   1
  -1 -15   2  135.92   11.41   2
   1  15  -2  205.62   12.83   2
  -1  15   2  212.49   13.43   1
  -1  15   2  175.43   15.47   2
   1  15  -2  191.81   14.22   1
   0 -15  -2   75.38   10.89   1
   0 -15   2   68.07    6.84   2
   0 -15  -2   70.49    8.00   2
   0 -15   2   69.07    7.92   2
   0 -15  -2   80.96    7.95   2
   0  15   2  118.53   11.84   1
   0  15  -2  112.98   11.89   1
   0  15   2  108.26   14.72   2
   0  15  -2  117.30   10.33   2
  -1 -15  -2  227.82   14.65   1
  -1 -15  -2  230.85   13.30   2
  -1 -15  -2  227.87   12.78   2
  -1  15  -2  263.90   15.26   1
  -1  15  -2  246.61   13.24   2
   1  15   2  256.20   15.56   1
   1  15   2  257.43   19.43   2
  -2 -15  -2  424.37   18.74   2
  -2 -15  -2  414.73   19.83   1
  -2 -15  -2  390.08   19.04   2
  -2  15  -2  453.75   20.14   1
   2  15   2  456.61   25.30   2
  -2  15  -2  434.01   18.00   2
   2  15   2  413.43   20.66   1
  -3 -15  -2  188.93   13.99   2
  -3 -15  -2  163.93   14.66   2
  -3 -15  -2  146.08   14.32   1
   3  15   2  194.38   15.09   1
  -3  15  -2  187.39   10.72   2
  -3  15  -2  169.44   12.99   1
  -4 -15  -2  103.17   13.63   1
  -4 -15  -2  154.82   14.33   2
  -4 -15  -2  143.62   16.39   2
  -4  15  -2  238.07   14.40   1
   4  15   2  205.74   16.10   1
  -4  15  -2  239.75   11.79   2
  -5 -15  -2  268.16   21.76   2
  -5 -15  -2  250.87   18.25   2
  -5 -15  -2  232.84   17.18   1
   5  15   2  270.04   18.96   1
  -5  15  -2  321.95   16.22   1
  -5  15  -2  317.29   13.49   2
  -6 -15  -2   49.23   12.36   2
  -6 -15  -2   30.84   10.00   2
  -6 -15  -2   23.11    9.25   1
   6  15   2   48.24    9.94   1
  -6  15  -2   54.87    7.71   1
  -7 -15  -2  110.91   16.57   2
  -7 -15  -2  114.03   13.50   1
  -7 -15  -2  153.06   18.95   2
  -7  15  -2   96.61   10.57   1
   7  15   2  115.29   13.49   1
  -8 -15  -2  159.31   21.06   2
  -8 -15  -2  213.58   27.89   2
  -8 -15  -2  137.25   17.30   1
  -8  15  -2  142.15   11.53   1
   8  15   2  158.34   17.75   1
  -9 -15  -2   51.86   12.35   1
  -9 -15  -2   81.85   15.04   2
  -9 -15  -2   70.47   19.59   2
  -9  15  -2   65.08    7.50   1
   9  15   2   60.88   12.11   1
 -10 -15  -2   92.43   15.26   1
 -10 -15  -2   86.34   22.67   2
 -10 -15  -2   80.29   15.45   2
  10  15   2   87.50   14.71   1
 -10  15  -2  107.66   14.18   2
 -10  15  -2  102.95    9.73   1
 -10 -16   2   -6.63   14.27   2
 -10 -16   2   -1.46   19.12   2
 -10 -16   2   13.44   14.03   1
  10  16  -2    6.30   11.72   1
  -9 -16   2   33.06   17.51   2
  -9 -16   2   34.29   13.40   2
  -9 -16   2   29.76   12.59   1
   9  16  -2   29.40   11.58   1
  -8 -16   2   22.91   11.71   2
  -8 -16   2    8.09   15.88   2
  -8 -16   2   26.15   11.75   1
   8  16  -2    6.74    9.80   1
  -7 -16   2   -0.15   14.85   2
  -7 -16   2   14.05   10.35   1
  -7 -16   2    8.40   11.01   2
   7  16  -2    7.12    9.11   1
  -7  16   2    0.49    4.59   1
  -6 -16   2  114.90   13.60   2
  -6 -16   2  135.84   16.89   1
  -6 -16   2  110.89   15.83   2
  -6  16   2  126.98   10.16   1
   6  16  -2  135.94   16.44   1
  -5 -16   2   10.72    8.95   1
  -5 -16   2    4.90   11.35   2
  -5 -16   2    4.61    8.99   2
  -5  16   2   -5.49    5.51   1
   5  16  -2   14.04    8.46   1
  -5  16   2    2.21    6.19   2
  -4 -16   2  350.42   19.84   1
  -4 -16   2  278.90   21.84   2
  -4 -16   2  304.37   20.09   2
  -4  16   2  314.42   16.57   1
  -4  16   2  334.99   16.96   2
   4  16  -2  331.07   19.22   1
  -3 -16   2   48.14    9.17   2
  -3 -16   2   53.09   10.27   1
  -3 -16   2   65.89    9.34   2
  -3  16   2   72.43    9.20   2
   3  16  -2   46.82    8.64   1
  -3  16   2   70.31    8.51   1
  -2 -16   2   51.99    8.23   2
  -2 -16   2   39.56    7.61   2
   2 -16  -2   49.99    7.85   1
  -2  16   2   49.03    9.31   2
   2  16  -2   65.87    8.07   2
  -2  16   2   64.52    8.49   1
   2  16  -2   52.29    8.99   1
  -1 -16   2  109.41   11.42   2
   1 -16  -2  107.70   12.34   1
  -1 -16   2  106.73   10.09   2
  -1  16   2  124.50   12.66   1
   1  16  -2  130.23   11.79   2
   1  16  -2  122.11   13.18   1
  -1  16   2   97.28   11.52   2
   0 -16  -2   34.57    5.04   2
   0 -16  -2   38.26    5.13   2
   0 -16  -2   42.21    8.18   1
   0  16  -2   41.58    7.86   1
   0  16   2   39.76   10.30   2
   0  16   2   26.23    6.93   1
   0  16  -2   43.40    6.67   2
  -1 -16  -2   73.06    9.92   2
  -1 -16  -2   86.77   12.44   1
  -1 -16  -2   82.63   10.19   2
   1  16   2   96.84   10.91   1
  -1  16  -2   90.41    9.75   2
  -1  16  -2   98.26   12.27   1
   1  16   2   88.82   12.66   2
  -2 -16  -2   37.80    8.33   1
  -2 -16  -2   41.63    7.10   2
  -2 -16  -2   34.20    7.28   2
  -2  16  -2   44.93    6.11   2
   2  16   2   34.83    7.58   1
  -2  16  -2   54.55    8.51   1
  -3 -16  -2    7.01    7.72   2
  -3 -16  -2    3.87    6.91   2
  -3 -16  -2    9.36    7.97   1
  -3  16  -2   10.08    4.65   2
  -3  16  -2   14.40    6.44   1
   3  16   2    8.59    7.20   1
  -4 -16  -2   15.54    9.10   2
  -4 -16  -2   14.46    8.41   1
  -4 -16  -2    9.29    7.85   2
   4  16   2    7.47    6.89   1
  -4  16  -2   15.25    6.89   1
  -4  16  -2   18.53    4.72   2
  -5 -16  -2    6.27    8.46   2
  -5 -16  -2   11.90    8.22   1
  -5 -16  -2    3.61   10.56   2
  -5  16  -2   13.69    6.77   1
   5  16   2  -10.92    8.01   1
  -5  16  -2   14.19    4.53   2
  -6 -16  -2   34.79   12.38   2
  -6 -16  -2   21.05    9.28   2
  -6 -16  -2   25.71    8.88   1
  -6  16  -2   36.99    7.75   1
   6  16   2   40.46   10.61   1
  -7 -16  -2   46.30   11.93   2
  -7 -16  -2   35.14   11.09   1
  -7 -16  -2   64.60   15.59   2
   7  16   2   49.90   11.57   1
  -7  16  -2   43.58    7.71   1
  -8 -16  -2   18.53   15.64   2
  -8 -16  -2   -5.26   10.72   2
  -8 -16  -2   -3.97    9.47   1
   8  16   2   -1.30    9.10   1
  -8  16  -2    2.75    6.40   1
  -9 -16  -2  -25.97   12.42   2
  -9 -16  -2   -7.04   17.87   2
  -9 -16  -2    1.93   10.68   1
  -9  16  -2    7.66    6.28   1
   9  16   2   14.06   12.26   1
 -10 -16  -2    9.59   13.86   2
 -10 -16  -2   16.86   11.75   1
 -10 -16  -2    2.17   20.81   2
  10  16   2   34.59   14.61   1
 -10  16  -2   22.91    6.32   1
 -10 -17   2  -25.66   21.47   2
 -10 -17   2  -22.87   14.03   1
 -10 -17   2    5.15   15.74   2
  10  17  -2   11.91   12.45   1
  -9 -17   2    2.81   20.33   2
  -9 -17   2    8.45   12.52   1
  -9 -17   2  -14.57   12.69   2
   9  17  -2   18.32   12.53   1
  -8 -17   2  113.32   15.22   2
  -8 -17   2  163.85   20.75   1
  -8 -17   2  117.05   19.18   2
   8  17  -2  157.22   19.08   1
  -7 -17   2  220.36   27.05   2
  -7 -17   2  250.65   23.37   2
  -7 -17   2  264.56   21.25   1
   7  17  -2  244.88   20.60   1
  -7  17   2  261.42   13.30   1
  -6 -17   2   90.30   13.27   2
  -6 -17   2   67.80   15.74   2
  -6 -17   2  107.65   13.84   1
  -6  17   2  123.79   10.87   1
   6  17  -2  134.12   17.52   1
  -5 -17   2  146.30   21.23   2
  -5 -17   2  139.08   17.04   1
  -5 -17   2  127.09   17.92   2
  -5  17   2  119.71   11.46   1
  -5  17   2  112.32   12.59   2
   5  17  -2  126.49   16.23   1
  -4 -17   2  121.36   17.18   2
  -4 -17   2  133.17   16.05   1
  -4 -17   2  139.07   16.88   2
   4  17  -2  180.14   16.42   1
  -4  17   2  168.12   14.24   2
  -4  17   2  149.13   12.88   1
  -3 -17   2  342.45   19.67   2
  -3 -17   2  335.53   19.97   2
  -3  17   2  312.88   16.77   1
   3  17  -2  305.42   18.99   1
  -3  17   2  291.94   18.36   2
   2 -17  -2  238.40   15.78   1
  -2 -17   2  259.21   15.25   2
  -2 -17   2  251.40   16.33   2
  -2  17   2  222.51   15.06   1
   2  17  -2  223.59   16.79   1
  -2  17   2  225.90   17.26   2
   2  17  -2  225.63   15.65   2
  -1 -17   2  179.30   13.07   2
   1 -17  -2  187.53   14.72   1
  -1 -17   2  171.26   11.39   2
  -1  17   2  205.22   18.21   2
  -1  17   2  209.07   15.26   1
   1  17  -2  212.95   16.38   1
   1  17  -2  199.07   14.19   2
   0 -17  -2  170.45   14.97   1
   0  17   2  265.07   20.04   2
   0  17  -2  235.94   16.60   1
   0  17  -2  232.77   14.52   2
   0  17   2  244.37   16.58   1
  -1 -17  -2   93.82   10.28   2
  -1 -17  -2  107.54   11.07   2
  -1 -17  -2  104.02   13.71   1
  -1  17  -2  161.45   14.76   1
   1  17   2  171.16   15.15   1
  -1  17  -2  154.93   12.03   2
   1  17   2  165.74   19.68   2
  -2 -17  -2  844.94   30.96   2
  -2 -17  -2  785.62   30.88   2
  -2 -17  -2  773.76   32.44   1
   2  17   2  778.70   32.29   1
  -2  17  -2  772.09   29.23   2
  -2  17  -2  825.79   31.70   1
  -3 -17  -2  583.81   24.74   2
  -3 -17  -2  524.65   24.98   2
  -3 -17  -2  545.08   25.70   1
  -3  17  -2  592.09   24.89   1
  -3  17  -2  545.14   21.98   2
   3  17   2  559.19   26.14   1
  -4 -17  -2  141.01   15.72   2
  -4 -17  -2  154.25   17.12   2
  -4 -17  -2  129.90   15.56   1
  -4  17  -2  169.74   13.91   1
  -4  17  -2  176.08   10.89   2
   4  17   2  157.67   16.37   1
  -5 -17  -2  162.14   19.62   2
  -5 -17  -2  124.55   16.45   1
  -5 -17  -2  150.38   17.51   2
  -5  17  -2  141.24    9.68   2
   5  17   2  102.93   13.02   1
  -5  17  -2  145.32   13.23   1
  -6 -17  -2   76.73   14.91   2
  -6 -17  -2   53.48   11.80   2
  -6 -17  -2   38.22    9.76   1
  -6  17  -2   57.87    8.47   2
  -6  17  -2   62.56    8.81   1
   6  17   2   55.92   11.90   1
  -7 -17  -2  144.03   20.44   2
  -7 -17  -2  109.46   16.60   2
  -7 -17  -2   79.93   12.05   1
  -7  17  -2   87.48   11.56   1
   7  17   2   93.68   12.75   1
  -8 -17  -2   84.52   18.64   2
  -8 -17  -2   75.78   14.36   1
  -8 -17  -2   70.52   14.48   2
   8  17   2   60.90   13.10   1
  -8  17  -2   52.47    8.04   1
  -9 -17  -2   69.98   22.11   2
  -9 -17  -2   51.13   16.19   2
  -9 -17  -2   21.64   13.52   1
   9  17   2   71.30   14.91   1
  -9  17  -2   50.66    8.01   1
  -9 -18   2   40.82   13.92   1
  -9 -18   2   47.83   16.27   2
  -9 -18   2   43.45   23.30   2
   9  18  -2   27.97   13.32   1
  -8 -18   2   43.16   13.85   1
  -8 -18   2   22.43   17.98   2
  -8 -18   2    5.53   13.10   2
   8  18  -2   26.96   13.25   1
  -7 -18   2   41.37   17.38   2
  -7 -18   2   21.19   13.18   2
  -7 -18   2   31.60   11.66   1
   7  18  -2   35.72   11.24   1
  -7  18   2   32.94    6.38   1
  -6 -18   2   15.43   14.22   2
  -6 -18   2   17.07   11.23   1
  -6 -18   2   27.88   11.62   2
  -6  18   2   -0.65    6.34   1
   6  18  -2   14.31    9.75   1
  -6  18   2    9.32    7.62   2
  -5 -18   2   82.74   12.31   2
  -5 -18   2   94.18   14.51   2
  -5 -18   2   95.85   13.41   1
  -5  18   2   85.35   11.39   1
  -5  18   2   91.90   13.85   2
   5  18  -2   82.30   12.08   1
  -4 -18   2    9.33   10.15   1
  -4 -18   2   21.81   10.41   2
  -4 -18   2    1.94    9.39   2
  -4  18   2    0.94    6.68   1
  -4  18   2   14.70    8.63   2
   4  18  -2    3.16    9.23   1
  -3 -18   2   67.15   10.38   2
  -3 -18   2   84.68   10.48   2
  -3  18   2   57.48   11.02   2
   3  18  -2  101.34   12.45   1
  -3  18   2   82.78    9.58   1
  -2 -18   2   31.90    8.25   2
  -2 -18   2   29.31    7.20   2
   2 -18  -2   26.43    7.82   1
  -2  18   2   33.39    8.00   1
  -2  18   2   31.76   10.27   2
   2  18  -2   13.33    8.17   1
  -1 -18   2   -4.20    6.22   2
  -1 -18   2   -3.50    5.24   2
   1 -18  -2   -1.64    7.80   1
   1  18  -2   10.23    6.85   2
  -1  18   2   -9.38    7.13   1
   1  18  -2  -11.18    7.99   1
  -1  18   2  -13.45    9.53   2
   0 -18  -2   22.47    8.13   1
   0  18  -2   20.03    6.76   2
   0  18   2   16.95   11.39   2
   0  18  -2   19.19    8.70   1
   0  18   2   16.47    8.00   1
  -1 -18  -2   29.01    6.59   2
  -1 -18  -2   29.96    6.19   2
  -1 -18  -2   32.08    9.10   1
  -1  18  -2   26.17    6.74   2
  -1  18  -2   32.07    8.94   1
   1  18   2   29.19    8.95   1
  -2 -18  -2   19.39    8.53   1
  -2 -18  -2   15.50    7.05   2
  -2 -18  -2   12.93    6.91   2
  -2  18  -2   16.81    5.85   2
  -2  18  -2   12.08    7.99   1
   2  18   2   15.73    8.41   1
  -3 -18  -2   48.75   10.81   1
  -3 -18  -2   52.95    9.19   2
  -3 -18  -2   59.64    9.43   2
  -3  18  -2   44.24    8.82   1
   3  18   2   49.54   10.10   1
  -3  18  -2   47.21    6.64   2
  -4 -18  -2   61.80   11.43   2
  -4 -18  -2   31.15    9.42   2
  -4 -18  -2   40.10   10.95   1
  -4  18  -2   40.01    8.91   1
   4  18   2   52.91   11.30   1
  -4  18  -2   43.30    6.13   2
  -5 -18  -2   39.82    9.36   1
  -5 -18  -2   31.49   10.01   2
  -5 -18  -2   54.91   12.33   2
  -5  18  -2   63.32    8.93   2
   5  18   2   39.58   11.19   1
  -5  18  -2   53.49    9.14   1
  -6 -18  -2    9.78   13.28   2
  -6 -18  -2   -5.70   10.34   2
  -6 -18  -2    0.52   10.11   1
  -6  18  -2    4.95    7.33   1
  -6  18  -2    4.36    4.81   2
   6  18   2    2.99   10.11   1
  -7 -18  -2   -0.22   10.05   1
  -7 -18  -2   -3.85   14.96   2
  -7 -18  -2   10.11   11.51   2
  -7  18  -2   14.32    7.67   1
   7  18   2   17.55   11.05   1
  -8 -18  -2  -12.89   17.10   2
  -8 -18  -2   -5.59   14.05   2
  -8 -18  -2   39.84   13.68   1
   8  18   2   22.81   12.97   1
  -8  18  -2   20.22    7.75   1
  -9 -18  -2  -19.83   15.24   2
  -9 -18  -2  -15.91   12.23   1
  -9 -18  -2    3.64   21.83   2
  -9  18  -2    2.76    7.21   1
   9  18   2    2.61   13.71   1
  -9 -19   2   92.07   20.03   2
  -9 -19   2  116.72   25.94   2
  -9 -19   2   99.05   16.39   1
   9  19  -2   83.87   14.98   1
  -8 -19   2   46.86   20.13   2
  -8 -19   2    0.01   12.66   1
   8  19  -2   18.18   11.29   1
  -7 -19   2   44.71   14.86   2
  -7 -19   2   64.33   17.10   2
  -7 -19   2   44.86   12.18   1
   7  19  -2   53.38   11.81   1
  -7  19   2   61.59    7.55   1
  -6 -19   2   39.54   15.65   2
  -6 -19   2   19.77   12.26   1
  -6 -19   2   31.48   13.34   2
   6  19  -2   27.94   10.43   1
  -6  19   2   52.41    9.36   2
  -6  19   2   35.05    7.78   1
  -5 -19   2  144.31   18.76   1
  -5 -19   2  171.70   20.99   2
  -5 -19   2  171.08   22.83   2
   5  19  -2  175.53   18.57   1
  -5  19   2  174.81   13.83   1
  -5  19   2  147.68   16.42   2
  -4 -19   2  194.48   19.53   2
  -4 -19   2  178.05   19.53   2
   4  19  -2  182.69   18.18   1
  -4  19   2  145.25   14.33   1
  -4  19   2  155.79   17.28   2
  -3 -19   2  140.61   17.25   2
  -3 -19   2  151.90   15.12   2
  -3  19   2  136.00   18.52   2
  -3  19   2  160.10   15.18   1
   3  19  -2  188.01   17.28   1
   2 -19  -2  154.37   14.72   1
  -2 -19   2  120.29   14.47   2
  -2 -19   2  126.16   12.41   2
  -2  19   2  151.98   15.24   1
  -2  19   2  149.50   18.96   2
   2  19  -2  141.75   16.54   1
  -1 -19   2  303.28   15.53   2
   1 -19  -2  282.93   18.68   1
  -1 -19   2  289.47   13.77   2
  -1  19   2  256.62   22.09   2
   1  19  -2  276.29   17.66   2
  -1  19   2  282.37   18.38   1
   1  19  -2  259.75   19.49   1
   0 -19  -2   41.07    9.34   1
   0  19  -2   65.28   11.12   1
   0  19  -2   41.78    8.05   2
   0  19   2   55.54   10.09   1
  -1 -19  -2   97.69   10.27   2
  -1 -19  -2   96.00   11.28   2
  -1 -19  -2  112.25   15.78   1
  -1  19  -2  117.56   12.75   1
   1  19   2   68.86   10.05   1
  -1  19  -2   89.23   11.82   2
  -2 -19  -2  165.39   13.66   2
  -2 -19  -2  169.24   14.62   2
  -2 -19  -2  171.30   17.47   1
   2  19   2  127.41   16.99   1
  -2  19  -2  170.10   15.88   1
  -2  19  -2  138.94   12.62   2
  -3 -19  -2  333.50   19.86   2
  -3 -19  -2  378.77   20.64   2
  -3 -19  -2  365.10   22.78   1
  -3  19  -2  340.17   16.58   2
   3  19   2  317.05   21.21   1
  -3  19  -2  322.85   19.74   1
  -4 -19  -2  298.98   21.98   1
  -4 -19  -2  298.42   20.76   2
  -4 -19  -2  313.78   21.37   2
   4  19   2  262.50   20.01   1
  -4  19  -2  252.18   14.15   2
  -4  19  -2  253.70   17.63   1
  -5 -19  -2  193.17   20.46   1
  -5 -19  -2  201.52   21.38   2
  -5 -19  -2  192.74   19.98   2
   5  19   2  166.53   18.76   1
  -5  19  -2  168.62   15.89   1
  -5  19  -2  181.09   11.93   2
  -6 -19  -2    0.61   11.98   1
  -6 -19  -2   29.99   13.97   2
  -6 -19  -2   -7.67   10.52   2
   6  19   2    4.97   10.41   1
  -6  19  -2   12.13    5.57   2
  -6  19  -2   19.17    8.41   1
  -7 -19  -2   70.68   17.57   2
  -7 -19  -2   45.41   14.16   2
  -7 -19  -2   55.92   15.25   1
  -7  19  -2   65.35    9.60   1
   7  19   2   48.33   13.07   1
  -8 -19  -2    3.10   18.88   2
  -8 -19  -2    8.92   14.01   2
  -8 -19  -2   -0.85   11.98   1
   8  19   2   10.02   14.10   1
  -8  19  -2   18.36    8.40   1
  -8 -20   2   -7.42   15.20   2
  -8 -20   2   27.49   19.92   2
  -8 -20   2   -8.12   12.81   1
   8  20  -2  -14.75   12.55   1
  -7 -20   2   12.00   12.82   1
  -7 -20   2   32.98   17.79   2
  -7 -20   2   -0.70   15.24   2
  -7  20   2    0.98    6.66   1
   7  20  -2   -2.03   13.06   1
  -6 -20   2   -6.44   14.64   2
  -6 -20   2   -9.84   13.33   2
  -6 -20   2   -5.15   12.18   1
  -6  20   2   -1.38    7.57   1
   6  20  -2   -1.85   11.74   1
  -6  20   2  -15.71   10.30   2
  -5 -20   2   14.01   12.51   2
  -5 -20   2   -2.17   13.04   2
  -5  20   2   10.23    8.17   1
   5  20  -2   20.11   10.96   1
  -5  20   2    6.42   11.13   2
  -4 -20   2   19.62   10.87   2
  -4 -20   2   26.32   10.88   2
  -4  20   2   19.01   11.34   2
   4  20  -2   22.13   10.93   1
  -4  20   2    4.72    8.27   1
  -3 -20   2   73.18   11.37   2
  -3 -20   2   60.80    9.77   2
  -3  20   2   89.31   13.28   2
  -3  20   2   74.48   10.53   1
   3  20  -2   60.56   11.06   1
  -2 -20   2    7.71    6.82   2
  -2 -20   2    8.36    8.29   2
   2  20  -2   11.18    9.86   1
  -2  20   2    5.25    8.57   1
   1 -20  -2   43.94    9.76   1
  -1  20   2   29.84    9.32   1
   1  20  -2   43.48   10.68   1
   0 -20  -2   77.85   12.02   1
   0  20  -2   62.63   10.91   1
   0  20  -2   81.69    9.87   2
   0  20   2   97.61   12.35   1
  -1 -20  -2   36.90   10.09   1
  -1 -20  -2   42.82    7.16   2
  -1 -20  -2   36.41    6.50   2
   1  20   2   45.34   11.36   1
  -1  20  -2   54.34   11.72   1
  -1  20  -2   34.04    7.69   2
  -2 -20  -2   18.14    7.99   2
  -2 -20  -2   11.24    9.71   1
  -2 -20  -2   28.92    7.74   2
   2  20   2   15.29    9.35   1
  -2  20  -2   24.42    9.68   1
  -2  20  -2    9.76    6.51   2
  -3 -20  -2  208.12   20.38   1
  -3 -20  -2  197.18   17.75   2
  -3 -20  -2  203.56   16.37   2
   3  20   2  171.70   18.62   1
  -3  20  -2  190.44   17.31   1
  -3  20  -2  180.36   13.58   2
  -4 -20  -2   24.33   10.76   2
  -4 -20  -2   36.59   11.53   1
  -4 -20  -2   41.03   10.77   2
  -4  20  -2   31.97    6.94   2
  -4  20  -2   40.52    9.93   1
   4  20   2   29.91    9.76   1
  -5 -20  -2   36.88   13.99   1
  -5 -20  -2   46.44   13.48   2
  -5 -20  -2   28.62   11.93   2
  -5  20  -2   47.63   10.27   1
  -5  20  -2   22.03    5.99   2
   5  20   2    8.36   10.65   1
  -6 -20  -2   74.07   14.97   2
  -6 -20  -2   74.17   14.08   1
  -6 -20  -2   94.47   16.41   2
   6  20   2   70.22   13.02   1
  -6  20  -2  102.19   11.47   1
  -6  20  -2   73.44   10.08   2
  -7 -20  -2   32.26   16.40   2
  -7 -20  -2    2.76   13.99   1
  -7  20  -2    3.22    9.25   1
   7  20   2   18.38   13.00   1
  -8 -20  -2    8.32   16.45   1
  -8 -20  -2  -24.42   14.99   2
  -8 -20  -2   27.70   20.93   2
  -8  20  -2   36.87   10.19   1
  -7 -21   2   92.25   18.93   2
  -7 -21   2   54.57   17.56   2
  -7  21   2   89.02    9.67   1
   7  21  -2   63.64   14.58   1
  -6 -21   2   65.63   16.55   2
  -6 -21   2   67.87   16.71   2
   6  21  -2   68.10   14.43   1
  -6  21   2   67.76    9.98   1
  -5 -21   2   -3.19   12.30   2
  -5 -21   2   30.34   12.68   2
   5  21  -2   34.42   11.51   1
  -5  21   2   15.92    9.00   1
  -4 -21   2   40.25   12.26   2
  -4 -21   2   56.83   12.16   2
  -4  21   2   53.50    9.99   1
   4  21  -2   67.29   13.65   1
  -3 -21   2  -13.73    8.49   2
  -3 -21   2   -2.56    9.73   2
   3  21  -2    3.54   10.10   1
  -3  21   2  -13.29    8.38   1
  -2 -21   2   34.13    9.00   2
  -2 -21   2   28.00    7.42   2
  -2  21   2   43.83    9.96   1
   2  21  -2   51.14   11.37   1
   1 -21  -2   67.20   11.96   1
   1  21  -2   63.84   12.56   1
  -1  21   2   40.99    9.97   1
   0 -21  -2  133.06   18.15   1
   0  21  -2  129.01   18.07   1
   0  21   2  142.77   18.04   1
  -1 -21  -2   87.81   13.06   1
  -1  21  -2   64.35    9.72   2
  -1  21  -2   91.65   13.13   1
   1  21   2   97.88   14.10   1
  -2 -21  -2  149.68   19.92   1
  -2 -21  -2  131.51   13.14   2
  -2 -21  -2  141.96   14.97   2
  -2  21  -2  159.51   18.27   1
  -2  21  -2  149.06   14.65   2
   2  21   2  157.79   19.42   1
  -3 -21  -2  141.49   17.54   2
  -3 -21  -2  174.34   16.14   2
  -3 -21  -2  151.19   20.27   1
  -3  21  -2  113.79   13.05   2
   3  21   2   85.98   12.02   1
  -4 -21  -2   93.02   13.28   1
  -4 -21  -2  130.68   18.26   2
  -4 -21  -2  161.18   19.19   2
  -4  21  -2   97.33   12.41   2
   4  21   2  103.38   14.52   1
  -4  21  -2   98.11   12.39   1
  -5 -21  -2   15.83   11.90   2
  -5 -21  -2   -0.14   12.91   1
  -5 -21  -2   21.86   12.66   2
  -5  21  -2    0.87    6.37   2
   5  21   2   15.44   11.97   1
  -5  21  -2   33.06   10.90   1
  -6 -21  -2   21.68   15.61   2
  -6 -21  -2    4.00   12.13   1
  -6 -21  -2  -15.87   13.00   2
   6  21   2    4.38   12.27   1
  -6  21  -2   -0.39    9.85   1
  -7 -21  -2   26.00   18.08   2
  -7 -21  -2   -3.97   13.03   1
  -7 -21  -2    4.41   15.19   2
  -7  21  -2   -7.99    9.69   1
  -6 -22   2  -14.93   14.99   2
  -6 -22   2   43.73   15.89   2
  -6  22   2   -3.39    9.28   1
   6  22  -2  -12.37   13.62   1
  -5 -22   2   17.62   13.33   2
  -5 -22   2  -17.40   12.53   2
   5  22  -2   -8.15   11.99   1
  -5  22   2    4.97    9.11   1
  -4 -22   2   13.01   12.15   2
  -4 -22   2   28.85   11.47   2
   4  22  -2   16.46   13.09   1
  -4  22   2    4.03    9.76   1
  -3 -22   2    4.47   10.59   2
  -3 -22   2   17.20    9.02   2
  -3  22   2    8.77    9.46   1
   3  22  -2  -18.59   11.47   1
  -2 -22   2   38.79    9.15   2
  -2 -22   2   29.00    7.19   2
  -2  22   2   40.00   10.83   1
   2  22  -2   27.13   12.83   1
  -1  22   2   -6.11    9.42   1
   1  22  -2   -1.23   10.08   1
   0 -22  -2   39.54   11.20   1
   0  22   2   48.56   12.39   1
   0  22  -2   45.19   12.74   1
  -1 -22  -2   10.30   11.57   1
   1  22   2    3.00    9.92   1
  -1  22  -2    4.65   10.03   1
  -2 -22  -2  -12.80   11.07   1
  -2 -22  -2   -2.22    8.23   2
  -2 -22  -2   -1.30    7.05   2
   2  22   2   -8.24   10.26   1
  -2  22  -2    7.71    9.83   1
  -2  22  -2    5.47    8.22   2
  -3 -22  -2   -7.63    9.97   2
  -3 -22  -2   14.16   11.65   1
  -3 -22  -2   21.38    9.43   2
  -3  22  -2   11.70   11.15   1
  -3  22  -2   -9.64    7.62   2
   3  22   2    4.61   12.09   1
  -4 -22  -2   -7.04   12.61   1
  -4 -22  -2   -9.04   10.67   2
  -4 -22  -2  -18.30   10.89   2
  -4  22  -2   12.38   11.00   1
   4  22   2   11.31   12.09   1
  -5 -22  -2   -5.12   12.28   1
  -5 -22  -2   18.24   13.15   2
  -5 -22  -2   23.71   13.49   2
   5  22   2  -13.63   11.17   1
  -5  22  -2    4.39   10.99   1
  -5  22  -2  -16.61    6.92   2
  -6 -22  -2   22.75   16.30   1
  -6 -22  -2   -7.38   14.01   2
  -6 -22  -2   13.79   16.09   2
  -6  22  -2  -16.65    6.73   2
  -6  22  -2   22.22   11.11   1
  -5 -23   2   35.45   13.69   2
  -5 -23   2   11.04   15.27   2
   5  23  -2   22.45   13.45   1
  -5  23   2   10.64   10.99   1
  -4 -23   2  281.82   24.08   2
  -4 -23   2  293.49   22.33   2
  -4  23   2  236.59   20.59   1
   4  23  -2  225.51   25.16   1
  -3 -23   2   85.79   12.79   2
  -3 -23   2  116.62   14.92   2
   3  23  -2   88.19   14.74   1
  -3  23   2   75.55   12.25   1
   2  23  -2   51.65   13.57   1
  -2  23   2   53.47   12.30   1
  -1  23   2  121.04   15.00   1
   1  23  -2  122.92   16.48   1
   0 -23  -2   71.61   13.86   1
   0  23  -2   50.80   12.08   1
   0  23   2   34.86   12.30   1
  -1 -23  -2   34.45   13.09   1
  -1  23  -2   24.18   11.98   1
   1  23   2   42.31   11.93   1
  -2 -23  -2   28.35    9.00   2
  -2 -23  -2   29.47   13.17   1
  -2 -23  -2   39.67    8.07   2
  -2  23  -2   11.62   11.15   1
   2  23   2    6.50   11.57   1
  -3 -23  -2   70.23   10.58   2
  -3 -23  -2   64.76   16.25   1
  -3 -23  -2   48.53   11.71   2
   3  23   2   61.51   14.55   1
  -3  23  -2   59.15   12.18   1
  -4 -23  -2  169.53   19.95   2
  -4 -23  -2  144.13   21.52   2
  -4 -23  -2  108.33   18.45   1
   4  23   2  113.05   16.57   1
  -4  23  -2  143.25   19.20   1
  -4  23  -2  102.89   11.18   2
  -5 -23  -2   51.55   17.55   1
  -5 -23  -2   28.46   13.97   2
  -5 -23  -2   13.42   14.22   2
  -5  23  -2   11.43    8.34   2
  -5  23  -2   37.33   11.76   1
  -4 -24   2   40.52   12.88   2
  -4 -24   2   40.36   14.07   2
  -4  24   2   10.30   12.28   1
  -3 -24   2   26.92    9.11   2
  -3 -24   2    9.41   11.38   2
  -3  24   2   15.32   11.97   1
   3  24  -2   48.06   15.33   1
   2  24  -2   89.24   16.74   1
  -2  24   2   69.33   13.39   1
   1  24  -2   14.14   12.75   1
  -1  24   2    3.29   11.41   1
   0  24  -2   30.89   14.59   1
   0  24   2   43.09   13.08   1
  -1 -24  -2   21.15   13.07   1
   1  24   2    6.84   12.34   1
  -1  24  -2    3.98   12.42   1
  -2 -24  -2   26.99   13.94   1
   2  24   2   20.77   12.99   1
  -2  24  -2   22.02   12.12   1
  -3 -24  -2    9.73    9.63   2
  -3 -24  -2    3.05   10.80   2
  -3 -24  -2    8.71   14.84   1
  -3  24  -2   20.37   12.98   1
   3  24   2   21.87   13.23   1
 -14   0   3   -9.67   15.06   2
 -13   0   3   -4.05   11.86   2
 -12   0   3  148.64   20.36   2
 -11   0   3    8.28    8.79   2
 -10   0   3   31.47    8.59   2
  -9   0   3  191.73   15.06   2
   8   0  -3  311.78   13.17   1
  -7   0   3  522.23   20.85   2
   7   0  -3  490.80   18.01   1
   6   0  -3  817.97   27.35   1
  -6   0   3  816.97   29.43   2
  -5   0   3  186.97    9.79   2
   5   0  -3  183.95    7.60   1
  -4   0   3   10.17    3.15   2
   4   0  -3   22.26    3.15   1
   4   0  -3   12.68    2.66   2
  -3   0   3   81.08    6.00   2
   3   0  -3   86.83    5.31   2
  -2   0   3 1420.64   45.96   2
   2   0  -3 1365.82   45.62   2
   1   0  -3   18.78    2.91   2
  -1   0   3   18.57    3.17   2
   0   0   3 3334.97  106.76   2
   0   0  -3 3306.99  106.68   2
  -1   0  -3  716.01   25.19   2
   1   0   3  734.46   25.24   2
   2   0   3 2507.04   80.29   2
  -2   0  -3 2429.74   80.26   2
   3   0   3 1608.63   54.14   2
  -3   0  -3 1646.98   54.36   2
  -4   0  -3  297.66   14.21   2
   4   0   3  263.02   13.71   2
  -5   0  -3   86.30   10.56   2
  -5   0  -3  112.62    7.98   1
  -6   0  -3   39.98    7.50   2
  -7   0  -3 1305.83   47.33   2
  -7   0  -3 1279.59   44.24   1
  -8   0  -3    0.50    8.89   2
  -8   0  -3    5.28    5.52   1
  -9   0  -3  131.73   11.16   1
  -9   0  -3  122.46   18.58   2
 -10   0  -3   36.17    7.68   1
 -10   0  -3   45.46   13.27   2
 -11   0  -3   93.25   12.80   1
 -11   0  -3  112.49   17.89   2
 -12   0  -3   23.13    9.21   1
 -12   0  -3   18.61   16.20   2
 -13   0  -3   63.93   21.99   2
 -13   0  -3   37.45   10.29   1
 -14  -1   3   32.90   16.55   2
 -14  -1   3   65.34   23.75   2
 -14   1   3   23.96   15.78   2
 -13  -1   3   70.82   13.96   2
 -13   1   3   60.16   13.96   2
 -12  -1   3   86.42   13.64   2
 -12   1   3   82.55   12.44   2
 -11  -1   3   33.32   10.04   2
 -11   1   3   50.71   10.47   2
 -10  -1   3  481.89   24.38   2
 -10   1   3  521.97   24.64   2
  -9  -1   3 1244.54   45.34   2
   9   1  -3 1188.36   41.09   1
  -9   1   3 1244.40   44.00   2
  -8  -1   3 2985.11   98.83   2
  -8   1   3 2976.44   97.32   2
   8   1  -3 2927.34   95.34   1
   7  -1  -3  655.01   22.38   1
  -7  -1   3  669.36   25.75   2
  -7   1   3  663.11   24.81   2
   7   1  -3  632.86   22.69   1
  -6  -1   3  447.57   18.19   2
   6  -1  -3  427.55   15.14   1
   6   1  -3  527.63   19.30   1
  -6   1   3  575.35   21.16   2
   5  -1  -3  305.51   10.81   1
  -5  -1   3  308.37   13.45   2
   5   1  -3  308.37   11.58   1
  -5   1   3  305.76   12.97   2
   4  -1  -3  627.98   21.85   2
   4  -1  -3  641.76   21.16   1
  -4  -1   3  656.30   23.11   2
  -4   1   3  598.97   21.88   2
   4   1  -3  639.04   21.02   1
   4   1  -3  615.76   21.67   2
   3  -1  -3  680.44   24.58   2
  -3  -1   3  786.34   25.63   2
   3   1  -3  807.57   26.41   2
  -3   1   3  737.49   26.38   2
  -2  -1   3  810.81   26.86   2
   2  -1  -3  750.61   26.22   2
   2   1  -3  750.04   24.98   2
  -2   1   3  708.52   24.95   2
  -1  -1   3  996.01   33.25   2
   1  -1  -3  979.09   32.94   2
   1   1  -3  838.09   29.04   2
  -1   1   3  881.15   29.24   2
   0  -1   3  457.71   16.33   2
   0  -1  -3  423.44   16.12   2
   0   1   3  536.42   19.23   2
   0   1  -3  532.52   19.02   2
  -1  -1  -3 2009.10   66.72   2
   1  -1   3 2081.74   66.57   2
  -1   1  -3 2225.16   72.52   2
   1   1   3 2244.41   72.73   2
   2  -1   3 1057.15   37.03   2
  -2  -1  -3 1145.24   37.59   2
   2   1   3 1200.62   38.90   2
  -2   1  -3 1079.42   38.29   2
  -3  -1  -3  781.71   27.92   2
   3  -1   3  759.52   27.11   2
  -3   1  -3  836.82   28.95   2
   3   1   3  802.57   29.33   2
   4  -1   3  995.68   36.64   2
  -4  -1  -3 1095.92   37.99   2
  -4  -1  -3 1115.85   36.50   1
   4   1   3 1031.52   38.52   2
  -4   1  -3 1162.64   38.43   2
  -5  -1  -3   68.75   10.61   2
  -5  -1  -3   88.47    7.62   1
  -5   1  -3   74.55    7.80   2
  -6  -1  -3  359.99   15.21   1
  -6  -1  -3  327.78   18.24   2
  -6   1  -3  349.95   15.07   1
  -6   1  -3  368.70   18.19   2
  -7  -1  -3  106.68    9.84   1
  -7  -1  -3  104.79   14.52   2
  -7   1  -3  108.47   13.84   2
  -7   1  -3  120.02    9.67   1
  -8  -1  -3   68.61    9.72   1
  -8  -1  -3   73.23   11.39   2
  -8   1  -3   69.48    9.44   1
  -8   1  -3   71.61   10.97   2
  -9  -1  -3    9.04   11.78   2
  -9  -1  -3   20.79    6.45   1
  -9   1  -3   18.20   10.42   2
  -9   1  -3   29.55    6.49   1
 -10  -1  -3   72.63    9.03   1
 -10  -1  -3   42.38   13.25   2
 -10   1  -3   50.24   13.69   2
 -10   1  -3   52.54    8.03   1
 -11  -1  -3   23.14    8.10   1
 -11  -1  -3    7.13   14.76   2
 -11   1  -3   19.15   14.40   2
 -11   1  -3   14.79    7.42   1
 -12  -1  -3   33.77   17.36   2
 -12  -1  -3   18.73    8.96   1
 -12   1  -3   10.76    8.68   1
 -12   1  -3   14.66   15.57   2
 -13  -1  -3   10.82   10.06   1
 -13  -1  -3    7.31   20.47   2
 -13   1  -3    3.52    9.68   1
 -13   1  -3   19.09   19.41   2
 -13  -2   3   15.19   13.00   2
 -13   2   3    0.13   12.04   2
 -12  -2   3   32.61   12.34   2
 -12   2   3   40.47   11.07   2
 -11  -2   3   52.46   11.00   2
 -11   2   3   59.43   10.69   2
 -10  -2   3  217.51   18.08   2
 -10   2   3  196.09   15.80   2
  10   2  -3  164.24   11.30   1
  -9  -2   3  917.62   35.70   2
  -9   2   3  969.71   34.73   2
   9   2  -3  866.29   32.10   1
  -8  -2   3  203.98   11.96   1
  -8  -2   3  261.56   15.42   2
  -8   2   3  245.99   13.56   2
   8   2  -3  195.61   10.92   1
  -7  -2   3  216.90   13.35   2
  -7  -2   3  205.82   10.75   1
   7   2  -3  178.32    9.53   1
  -7   2   3  192.36   11.42   2
  -6  -2   3  411.38   17.66   2
  -6   2   3  372.43   15.15   2
   6   2  -3  345.71   13.84   1
  -5  -2   3   90.41    7.98   2
  -5   2   3   68.75    6.52   2
   5   2  -3   53.64    5.22   1
  -4  -2   3  496.08   18.81   2
   4   2  -3  526.14   18.01   1
   4   2  -3  500.12   18.63   2
  -4   2   3  510.45   18.48   2
  -3  -2   3 1755.18   57.65   2
   3  -2  -3 1746.02   56.51   2
   3   2  -3 1709.01   56.28   2
   3   2  -3 1731.35   55.84   1
  -3   2   3 1716.03   56.06   2
   2  -2  -3  927.77   31.81   2
  -2  -2   3  996.85   32.71   2
  -2   2   3  922.93   31.24   2
   2   2  -3  938.38   31.44   2
  -1  -2   3 1787.86   58.09   2
   1  -2  -3 1764.36   57.74   2
   1   2  -3 1964.25   63.93   2
  -1   2   3 1962.71   63.87   2
   0  -2   3  805.42   27.17   2
   0  -2  -3  780.29   27.16   2
   0   2  -3  671.71   23.44   2
   0   2   3  681.95   23.72   2
   1  -2   3 1260.33   40.28   2
  -1  -2  -3 1159.73   40.56   2
  -1   2  -3 1217.05   39.83   2
   1   2   3 1174.00   40.22   2
  -2  -2  -3  447.54   18.19   2
   2  -2   3  479.71   17.49   2
  -2  -2  -3  488.68   17.36   1
   2   2   3  529.74   20.57   2
  -2   2  -3  557.87   19.81   2
  -3  -2  -3  936.15   34.14   2
  -3  -2  -3  996.55   33.09   1
   3  -2   3  969.85   32.91   2
  -3   2  -3  931.47   31.47   2
   3   2   3  883.50   32.39   2
  -4  -2  -3  408.69   18.29   2
  -4  -2  -3  420.85   16.49   1
  -4   2  -3  412.19   16.78   2
   4   2   3  375.00   18.08   2
  -5  -2  -3  232.55   11.52   1
  -5  -2  -3  229.77   14.55   2
  -5   2  -3  220.33   12.59   2
  -6  -2  -3  817.00   32.95   2
  -6  -2  -3  856.14   30.14   1
  -6   2  -3  842.70   31.07   2
  -6   2  -3  791.86   28.73   1
  -7  -2  -3  507.44   24.57   2
  -7  -2  -3  486.02   20.18   1
  -7   2  -3  463.94   22.17   2
  -7   2  -3  485.45   19.03   1
  -8  -2  -3    1.64    9.62   2
  -8  -2  -3    4.78    5.65   1
  -8   2  -3    7.92    5.38   1
  -8   2  -3    8.96    8.28   2
  -9  -2  -3   43.58    7.41   1
  -9  -2  -3   32.68   12.80   2
  -9   2  -3   70.31    9.92   1
  -9   2  -3   61.11   11.55   2
 -10  -2  -3  175.16   13.78   1
 -10  -2  -3  172.00   18.79   2
 -10   2  -3  149.80   22.16   2
 -10   2  -3  189.47   13.12   1
 -11  -2  -3   89.27   17.49   2
 -11  -2  -3   65.94    9.62   1
 -11   2  -3   61.26   15.12   2
 -11   2  -3   60.52    8.92   1
 -12  -2  -3   62.98   18.54   2
 -12  -2  -3   56.54   10.16   1
 -12   2  -3   91.28   17.27   2
 -12   2  -3   61.62    9.88   1
 -13  -2  -3   72.34   12.57   1
 -13  -2  -3   70.41   22.56   2
 -13   2  -3   37.39   19.51   2
 -13   2  -3   55.02   10.89   1
 -13  -3   3   33.66   14.82   2
 -13   3   3   16.42   12.10   2
 -12  -3   3  -19.02   10.24   2
 -12   3   3    5.09    9.90   2
 -11  -3   3  -10.83    9.23   2
  11   3  -3   16.26    6.35   1
 -11   3   3   12.80    8.89   2
 -10  -3   3  328.77   16.85   1
 -10  -3   3  352.46   21.26   2
 -10   3   3  395.40   20.50   2
  10   3  -3  403.52   17.53   1
  -9  -3   3 1136.01   40.73   1
  -9  -3   3 1195.76   43.64   2
  -9   3   3 1171.50   41.65   2
   9   3  -3 1139.06   39.91   1
  -8  -3   3  321.90   15.38   1
  -8  -3   3  361.55   18.32   2
  -8   3   3  371.33   16.75   2
   8   3  -3  342.94   15.15   1
  -7  -3   3  119.24   11.36   2
  -7  -3   3  118.03    9.06   1
   7   3  -3   99.55    7.88   1
  -7   3   3   98.54    9.12   2
  -6  -3   3   24.57    4.97   1
  -6  -3   3   40.60    5.97   2
  -6   3   3   30.38    4.55   2
   6   3  -3   25.89    4.25   1
  -5  -3   3  131.54    9.40   2
   5   3  -3  148.21    7.84   1
  -5   3   3  150.98    8.30   2
   5   3  -3  157.27    8.78   2
  -4  -3   3 1401.10   47.19   2
   4   3  -3 1386.29   44.93   1
  -4   3   3 1367.60   44.90   2
   4   3  -3 1335.21   45.40   2
   3  -3  -3  686.38   22.49   2
  -3  -3   3  671.47   24.26   2
  -3   3   3  627.48   21.33   2
   3   3  -3  600.86   21.79   2
   3   3  -3  613.69   21.36   1
  -2  -3   3  727.06   25.46   2
   2  -3  -3  724.32   24.29   2
  -2   3   3  697.83   23.65   2
   2   3  -3  676.52   23.95   2
  -1  -3   3 1327.74   44.72   2
   1  -3  -3 1370.89   44.32   2
   1   3  -3 1178.73   40.26   2
  -1   3   3 1240.64   40.24   2
   0  -3  -3  768.09   26.15   2
   0  -3  -3  751.07   25.53   1
   0  -3   3  746.20   26.03   2
   0   3  -3  812.77   28.38   2
   0   3   3  853.22   28.69   2
  -1  -3  -3 4417.23  144.67   1
   1  -3   3 4650.86  144.70   2
  -1  -3  -3 4506.99  145.24   2
   1   3   3 4203.73  134.52   2
  -1   3  -3 4162.88  133.95   2
  -2  -3  -3  945.61   32.92   2
   2  -3   3  920.54   31.55   2
  -2  -3  -3  955.40   32.04   1
  -2   3  -3 1030.44   35.72   2
   2   3   3 1099.44   37.01   2
   3  -3   3  706.63   24.65   2
  -3  -3  -3  708.02   26.67   2
  -3  -3  -3  731.37   25.42   1
  -3   3  -3  723.14   25.45   2
   3   3   3  716.18   27.03   2
  -4  -3  -3  117.47    8.62   1
  -4  -3  -3  105.64   10.68   2
   4   3   3   86.97   11.10   2
  -4   3  -3  110.55    8.72   2
  -5  -3  -3   93.58   11.48   2
  -5  -3  -3  106.20    8.60   1
  -5   3  -3   53.02    6.45   2
  -6  -3  -3  683.81   24.96   1
  -6  -3  -3  635.67   27.86   2
  -6   3  -3  777.08   29.47   2
  -7  -3  -3  167.14   11.56   1
  -7  -3  -3  168.81   16.43   2
  -7   3  -3  221.33   11.50   1
  -7   3  -3  191.65   14.85   2
  -8  -3  -3  132.65   18.67   2
  -8  -3  -3  138.99   11.54   1
  -8   3  -3   99.00   14.59   2
  -8   3  -3  127.54    9.91   1
  -9  -3  -3  282.10   24.35   2
  -9  -3  -3  267.98   15.69   1
  -9   3  -3  235.39   13.45   1
  -9   3  -3  243.19   19.68   2
 -10  -3  -3   24.72   14.15   2
 -10  -3  -3   13.42    7.36   1
 -10   3  -3   42.04   12.93   2
 -10   3  -3   27.97    7.09   1
 -11  -3  -3   46.11    9.13   1
 -11  -3  -3   38.82   16.58   2
 -11   3  -3   38.61    8.35   1
 -11   3  -3   36.31   14.28   2
 -12  -3  -3   20.11   17.98   2
 -12  -3  -3   -4.73    9.40   1
 -12   3  -3    7.24   14.69   2
 -12   3  -3    6.98    8.42   1
 -13  -3  -3   56.04   22.44   2
 -13   3  -3   40.76   19.18   2
 -13  -4   3    8.48   13.94   2
 -13  -4   3   21.73   19.72   2
 -13   4   3  -14.87   11.32   2
 -12  -4   3    5.29   10.85   2
 -12   4   3   -1.70    9.85   2
 -11  -4   3   16.25   10.19   2
  11   4  -3   22.26    7.10   1
 -11   4   3   26.08    9.05   2
 -10  -4   3   95.81   11.83   2
 -10  -4   3   75.30    8.98   1
  10   4  -3  111.31   10.45   1
 -10   4   3  114.84   13.51   2
  -9   4   3  131.00   12.02   2
   9   4  -3  104.03   10.32   1
  -8  -4   3  234.75   13.28   1
  -8  -4   3  252.92   16.10   2
   8   4  -3  285.50   13.89   1
  -8   4   3  301.06   14.76   2
  -7  -4   3  265.40   13.47   1
  -7  -4   3  287.31   15.54   2
  -7   4   3  284.41   13.54   2
   7   4  -3  292.57   13.13   1
  -6  -4   3  519.88   19.96   1
  -6  -4   3  507.70   21.13   2
   6   4  -3  514.97   19.45   1
  -6   4   3  533.89   19.61   2
  -5  -4   3  623.51   22.47   1
  -5  -4   3  596.01   23.22   2
  -5   4   3  606.56   21.53   2
   5   4  -3  618.21   21.79   1
   5   4  -3  606.55   22.47   2
  -4  -4   3  591.43   22.25   2
   4   4  -3  609.07   21.90   2
  -4   4   3  567.88   20.89   2
   4   4  -3  624.04   21.38   1
   3  -4  -3 1022.40   34.30   2
   3  -4  -3 1123.80   34.47   1
  -3  -4   3 1051.87   36.53   2
   3   4  -3 1200.80   39.78   1
  -3   4   3 1186.56   39.39   2
   2  -4  -3  264.06    9.94   2
  -2  -4   3  257.18   11.74   2
   2  -4  -3  279.14    9.95   1
   2   4  -3  316.33   12.60   1
  -2   4   3  332.64   12.52   2
   2   4  -3  307.10   12.82   2
   1  -4  -3 1857.86   58.33   1
   1  -4  -3 1798.38   58.56   2
  -1  -4   3 1749.95   59.08   2
   1   4  -3 1980.47   65.65   2
  -1   4   3 2040.07   65.48   2
   0  -4   3   67.14    6.40   2
   0  -4  -3   80.28    5.45   1
   0  -4  -3   79.80    6.48   2
   0   4   3  110.37    7.41   2
   0   4  -3   94.47    6.60   2
  -1  -4  -3 2191.33   72.66   1
   1  -4   3 2248.09   72.45   2
  -1  -4  -3 2275.05   73.30   2
  -1   4  -3 2186.10   73.63   2
   1   4   3 2359.87   74.57   2
   2  -4   3 1280.78   42.16   2
  -2  -4  -3 1259.89   43.77   2
  -2  -4  -3 1317.46   43.07   1
   2   4   3 1159.20   39.52   2
  -2   4  -3 1121.18   38.04   2
  -3  -4  -3 1771.50   57.47   1
  -3  -4  -3 1717.14   58.54   2
   3  -4   3 1713.84   56.07   2
  -3   4  -3 1650.24   55.17   2
   3   4   3 1706.01   57.05   2
  -4  -4  -3 2706.81   86.94   1
  -4  -4  -3 2609.45   88.26   2
   4   4   3 2603.30   87.55   2
  -4   4  -3 2662.43   85.68   2
  -5  -4  -3  860.99   33.11   2
  -5  -4  -3  848.60   30.55   1
  -5   4  -3  865.16   31.05   2
  -6  -4  -3  404.94   21.43   2
  -6  -4  -3  406.47   17.53   1
  -6   4  -3  372.25   17.25   2
  -7  -4  -3  134.68   16.81   2
  -7  -4  -3  124.84   11.04   1
  -7   4  -3  182.11   13.65   2
  -8  -4  -3  171.93   12.49   1
  -8  -4  -3  170.44   19.26   2
  -8   4  -3  167.77   10.69   1
  -8   4  -3  148.14   15.34   2
  -9  -4  -3  371.80   27.01   2
  -9  -4  -3  356.74   18.29   1
  -9   4  -3  358.59   16.60   1
  -9   4  -3  354.66   21.67   2
 -10  -4  -3   95.41   16.13   2
 -10  -4  -3   81.53    9.69   1
 -10   4  -3  123.93   18.88   2
 -10   4  -3   93.63   11.70   1
 -11  -4  -3  225.09   29.45   2
 -11  -4  -3  202.17   16.11   1
 -11   4  -3  205.08   14.61   1
 -11   4  -3  239.66   24.52   2
 -12  -4  -3   43.31   19.06   2
 -12  -4  -3   38.81   10.39   1
 -12   4  -3   80.45   17.68   2
 -12   4  -3   58.40    9.56   1
 -13  -4  -3  115.46   25.69   2
 -13  -4  -3  114.37   14.44   1
 -13   4  -3  104.47   11.37   1
 -13   4  -3  134.89   21.57   2
 -13  -5   3   61.82   23.17   2
 -13  -5   3   89.72   16.58   2
 -13   5   3  123.80   15.51   2
 -12  -5   3   -9.93   11.82   2
  12   5  -3   25.33    7.84   1
 -12   5   3   13.93   10.29   2
 -11  -5   3   -5.81    9.64   2
 -11  -5   3  -12.55    7.72   1
  11   5  -3    8.41    6.87   1
 -11   5   3   -3.50    7.97   2
 -10  -5   3   30.19    7.69   1
 -10  -5   3   29.04    9.42   2
 -10   5   3   37.06    7.96   2
  10   5  -3   43.60    7.03   1
  -9  -5   3 1058.32   40.58   2
  -9  -5   3 1051.98   38.21   1
   9   5  -3 1049.65   37.32   1
  -9   5   3 1041.82   37.76   2
  -8  -5   3  119.81   13.25   2
  -8  -5   3   98.27   10.68   1
  -8   5   3  162.32   11.18   2
   8   5  -3  156.45   10.79   1
  -7  -5   3   35.52    7.14   2
  -7  -5   3   17.89    5.86   1
  -7   5   3   44.93    5.50   2
   7   5  -3   50.33    6.09   1
  -6  -5   3  704.98   27.25   2
  -6  -5   3  712.65   26.23   1
  -6   5   3  684.46   24.48   2
   6   5  -3  702.00   25.02   1
  -5  -5   3 1647.98   54.25   1
  -5  -5   3 1589.46   54.88   2
   5   5  -3 1588.72   51.31   1
  -5   5   3 1511.40   50.53   2
   5   5  -3 1526.71   51.75   2
  -4  -5   3  180.04   10.62   2
   4   5  -3  210.33    9.73   1
   4   5  -3  210.53   10.38   2
  -4   5   3  183.76    8.81   2
   3  -5  -3 2736.02   87.22   1
  -3   5   3 2639.09   85.60   2
   3   5  -3 2682.75   86.26   1
   2  -5  -3 2016.50   66.44   2
  -2  -5   3 2068.18   68.18   2
   2  -5  -3 2140.61   66.76   1
  -2   5   3 2185.58   67.52   2
   2   5  -3 1970.76   67.93   2
   2   5  -3 2076.10   67.85   1
   1  -5  -3  331.45   12.64   2
  -1  -5   3  327.00   13.51   2
   1  -5  -3  331.58   12.43   1
  -1   5   3  246.58   10.33   1
  -1   5   3  275.47   11.41   2
   1   5  -3  264.69   11.37   2
   0  -5  -3  713.57   25.26   2
   0  -5  -3  724.28   24.77   1
   0  -5   3  714.53   25.05   2
   0   5  -3  825.18   28.43   2
   0   5   3  821.41   28.77   2
   0   5   3  831.24   28.11   1
  -1  -5  -3 1493.93   50.67   2
   1  -5   3 1510.49   49.63   2
  -1  -5  -3 1538.48   50.17   1
  -1   5  -3 1408.14   48.19   2
   1   5   3 1486.10   48.50   1
   1   5   3 1492.46   49.34   2
  -2  -5  -3  641.23   25.20   2
   2  -5   3  707.10   23.10   2
  -2  -5  -3  701.84   24.52   1
   2   5   3  730.47   25.56   1
  -2   5  -3  716.39   24.94   2
   2   5   3  712.44   26.87   2
  -3  -5  -3 1118.87   40.76   2
  -3  -5  -3 1204.96   39.77   1
  -3   5  -3 1192.34   40.72   2
   3   5   3 1219.72   41.55   1
   3   5   3 1246.87   43.13   2
  -4  -5  -3  637.68   23.70   1
  -4  -5  -3  634.29   25.68   2
   4   5   3  654.48   25.63   2
   4   5   3  600.54   22.94   1
  -4   5  -3  569.39   21.99   2
  -5  -5  -3  870.30   31.21   1
  -5  -5  -3  863.98   33.68   2
  -5   5  -3  760.99   27.55   2
  -6  -5  -3   39.78    8.85   2
  -6  -5  -3   37.69    6.86   1
  -6   5  -3   45.21    6.53   2
  -7  -5  -3   88.54   11.81   2
  -7  -5  -3   80.47   10.14   1
  -7   5  -3   77.59   11.32   2
  -8  -5  -3  188.14   21.62   2
  -8  -5  -3  204.80   13.56   1
  -8   5  -3  163.99   14.52   2
  -8   5  -3  170.56   10.94   1
  -9  -5  -3  214.59   24.32   2
  -9  -5  -3  198.71   14.28   1
  -9   5  -3  193.50   12.36   1
  -9   5  -3  190.13   17.64   2
 -10  -5  -3  146.23   18.95   2
 -10  -5  -3  129.19   13.48   1
 -10   5  -3  137.16   19.11   2
 -10   5  -3  143.98   12.31   1
 -11  -5  -3   52.83   17.50   2
 -11  -5  -3   39.29    9.66   1
 -11   5  -3   59.22   14.20   2
 -11   5  -3   37.09    7.88   1
 -12  -5  -3   14.56   10.72   1
 -12  -5  -3  -11.12   18.06   2
 -12   5  -3   16.22   15.88   2
 -12   5  -3    9.44    8.00   1
 -13  -6   3  -18.65   13.44   2
 -13  -6   3    8.91   21.12   2
 -13   6   3   -1.18   11.52   2
 -12  -6   3   28.67   12.87   2
 -12   6   3   49.76   10.84   2
  12   6  -3   72.04    9.84   1
 -11  -6   3   77.73   13.68   2
 -11  -6   3   79.52   10.89   1
  11   6  -3   70.10    9.12   1
 -11   6   3   62.61   10.05   2
 -10  -6   3    6.29    7.61   1
 -10  -6   3   16.97    9.08   2
  10   6  -3   41.35    7.34   1
  -9  -6   3  116.09   12.36   1
  -9  -6   3  124.55   15.35   2
  -9   6   3  156.12   12.31   2
   9   6  -3  149.34   11.78   1
  -8  -6   3  175.71   12.83   1
  -8  -6   3  180.48   15.22   2
  -8   6   3  183.08   11.51   2
   8   6  -3  181.42   11.96   1
  -7  -6   3  186.02   12.69   1
  -7  -6   3  232.43   14.67   2
   7   6  -3  217.09   12.18   1
  -7   6   3  228.38   11.39   2
  -6  -6   3  697.14   27.56   2
  -6  -6   3  722.88   26.65   1
  -6   6   3  707.58   25.19   2
   6   6  -3  739.81   26.31   1
  -5  -6   3 1547.55   51.33   1
  -5  -6   3 1480.46   51.86   2
  -5   6   3 1579.81   50.83   2
   5   6  -3 1451.69   52.18   2
   5   6  -3 1628.03   52.00   1
  -4  -6   3  348.14   15.61   2
  -4   6   3  435.27   16.05   2
   4   6  -3  431.59   17.58   2
   4   6  -3  466.71   17.28   1
   3  -6  -3 1412.79   46.00   1
  -3  -6   3 1435.54   48.24   2
   3   6  -3 1492.85   50.69   2
  -3   6   3 1522.51   49.55   2
   3   6  -3 1530.14   50.44   1
  -2  -6   3 1713.11   55.29   2
   2  -6  -3 1694.81   53.73   1
   2  -6  -3 1562.81   53.00   2
  -2   6   3 1581.63   53.64   1
  -2   6   3 1747.10   54.29   2
   2   6  -3 1634.03   54.86   2
   1  -6  -3  743.99   25.19   2
  -1  -6   3  734.36   26.06   2
   1  -6  -3  729.74   25.17   1
  -1   6   3  735.16   25.53   1
   1   6  -3  755.20   26.38   2
   1   6  -3  777.70   26.42   1
  -1   6   3  726.15   26.13   2
   0  -6  -3   93.32    7.30   2
   0  -6  -3   90.14    6.57   1
   0  -6   3   89.96    7.17   2
   0   6  -3  132.86    7.88   2
   0   6   3  128.07    8.89   2
   0   6   3  135.53    7.43   1
   1  -6   3  247.85   10.28   2
  -1  -6  -3  221.56   11.61   2
  -1  -6  -3  235.59   10.80   1
   1   6   3  282.51   14.02   2
  -1   6  -3  306.29   12.39   2
   1   6   3  310.51   12.67   1
  -2  -6  -3  977.80   33.05   1
   2  -6   3  961.51   31.08   2
  -2  -6  -3  918.34   33.75   2
   2   6   3 1034.45   34.75   1
  -2   6  -3  986.96   33.90   2
   2   6   3  998.56   36.10   2
  -3  -6  -3  410.86   18.44   2
  -3  -6  -3  431.70   17.15   1
   3   6   3  332.54   17.48   2
   3   6   3  353.28   14.85   1
  -3   6  -3  346.96   13.78   2
  -4  -6  -3  945.07   32.41   1
  -4  -6  -3  868.32   34.07   2
   4   6   3  904.07   31.18   1
  -4   6  -3  810.97   29.76   2
   4   6   3  879.17   33.67   2
  -5  -6  -3  720.75   31.07   2
  -5  -6  -3  818.72   28.82   1
  -5   6  -3  845.09   29.75   2
   5   6   3  834.19   31.03   1
  -6  -6  -3  178.51   16.23   2
  -6  -6  -3  141.29   11.80   1
  -6   6  -3  214.08   12.28   2
  -7  -6  -3   75.99   11.80   2
  -7  -6  -3   57.19    7.85   1
  -7   6  -3  108.77   11.69   2
  -8  -6  -3  330.10   16.77   1
  -8  -6  -3  286.62   24.50   2
  -8   6  -3  355.82   19.08   2
  -9  -6  -3  283.75   26.23   2
  -9  -6  -3  233.76   15.76   1
  -9   6  -3  229.27   13.36   1
  -9   6  -3  233.94   18.28   2
 -10  -6  -3   58.48   15.94   2
 -10  -6  -3   68.30    9.57   1
 -10   6  -3   76.31   12.48   2
 -10   6  -3   73.94    8.41   1
 -11  -6  -3  140.64   20.37   2
 -11  -6  -3  138.11   15.74   1
 -11   6  -3  154.28   21.38   2
 -11   6  -3  126.44   13.06   1
 -12  -6  -3   58.80   21.30   2
 -12  -6  -3   57.67   12.03   1
 -12   6  -3   57.54    9.28   1
 -12   6  -3   70.52   16.57   2
 -13  -7   3   20.90   15.00   2
 -13  -7   3   14.50   22.40   2
  13   7  -3   34.65   10.73   1
 -13   7   3   39.73   11.88   2
 -12  -7   3   29.67   12.90   2
 -12  -7   3   48.57   20.86   2
 -12   7   3   61.91   10.98   2
  12   7  -3   81.31   10.60   1
 -11  -7   3   74.94   13.43   2
 -11  -7   3   63.44   10.75   1
 -11   7   3  114.56   11.45   2
  11   7  -3  102.04   13.72   1
 -10  -7   3   71.79   11.46   2
 -10  -7   3   89.51   10.39   1
 -10   7   3   81.73   12.44   2
  10   7  -3   94.83   11.94   1
  -9  -7   3  111.48   13.06   1
  -9  -7   3  126.54   15.66   2
  -9   7   3  132.64   11.74   2
   9   7  -3  146.12   12.24   1
  -8  -7   3  133.81   14.44   2
  -8  -7   3  123.38   12.39   1
   8   7  -3   79.83   10.43   1
  -8   7   3  103.64    9.48   2
  -7  -7   3  102.38   11.08   1
  -7  -7   3  118.29   12.65   2
  -7   7   3  101.98    8.30   2
   7   7  -3  105.02    9.88   1
  -6  -7   3  245.83   14.53   2
  -6  -7   3  233.89   13.37   1
   6   7  -3  227.68   11.89   1
  -6   7   3  212.16    9.96   2
  -5  -7   3  424.22   19.19   2
  -5  -7   3  456.48   18.54   1
   5   7  -3  544.20   20.12   1
   5   7  -3  502.23   20.50   2
  -5   7   3  506.29   18.37   2
  -4  -7   3  161.06   10.27   1
  -4  -7   3  157.22   10.82   2
   4  -7  -3  151.60    6.46   1
  -4   7   3  211.63    9.59   2
   4   7  -3  228.08   11.67   2
   4   7  -3  237.32   11.35   1
  -3  -7   3 3618.26  117.40   2
   3  -7  -3 3610.81  115.32   1
  -3   7   3 3611.67  118.37   1
  -3   7   3 3829.77  118.88   2
   3   7  -3 3634.58  119.99   2
   3   7  -3 3761.77  119.89   1
   2  -7  -3 1961.69   63.61   1
  -2  -7   3 1969.08   65.15   2
  -2   7   3 1977.79   63.68   1
   2   7  -3 1879.70   64.71   2
  -2   7   3 2033.51   64.14   2
   1  -7  -3   97.69    6.34   2
  -1  -7   3   88.63    7.73   2
   1  -7  -3   83.17    6.29   1
   1   7  -3  105.52    7.70   1
  -1   7   3  106.76    8.02   2
  -1   7   3  113.77    6.74   1
   1   7  -3  108.77    7.79   2
   0  -7  -3  833.09   29.27   2
   0  -7  -3  840.61   29.00   1
   0  -7   3  843.35   29.08   2
   0   7  -3  722.44   25.18   2
   0   7   3  700.74   24.84   1
   0   7   3  697.27   25.68   2
   1  -7   3  208.07    9.54   2
  -1  -7  -3  222.49   10.58   1
  -1  -7  -3  197.07   11.42   2
  -1   7  -3  257.21   11.28   2
   1   7   3  264.73   11.61   1
   1   7   3  237.83   13.29   2
  -2  -7  -3  673.69   24.52   1
  -2  -7  -3  667.00   25.46   2
   2   7   3  588.66   23.13   2
  -2   7  -3  549.51   20.28   2
   2   7   3  554.52   21.13   1
  -3  -7  -3 1478.32   52.44   2
  -3  -7  -3 1572.21   51.60   1
   3   7   3 1678.63   55.57   1
   3   7   3 1680.91   57.28   2
  -3   7  -3 1594.17   54.13   2
  -4  -7  -3  353.21   15.77   1
  -4  -7  -3  350.29   18.18   2
  -4   7  -3  328.10   14.06   2
   4   7   3  356.62   15.63   1
   4   7   3  349.80   19.13   2
  -5  -7  -3  208.85   16.43   2
  -5  -7  -3  221.01   12.98   1
   5   7   3  159.21   11.69   1
  -5   7  -3  183.27   10.09   2
  -6  -7  -3   88.22    9.10   1
  -6  -7  -3   92.41   11.29   2
   6   7   3   77.24   10.35   1
  -6   7  -3   86.03    9.40   2
  -7  -7  -3   84.73   12.68   2
  -7  -7  -3   77.13    8.96   1
  -7   7  -3   74.36   10.46   2
  -8  -7  -3   87.09   11.75   1
  -8  -7  -3   93.39   14.34   2
  -8   7  -3   78.18    9.26   2
  -9  -7  -3  305.21   17.84   1
  -9  -7  -3  342.43   26.73   2
  -9   7  -3  393.77   20.85   2
  -9   7  -3  353.14   16.96   1
 -10  -7  -3   15.79    8.55   1
 -10  -7  -3    0.96   14.38   2
 -10   7  -3   30.06   10.25   2
 -10   7  -3    2.26    6.46   1
 -11  -7  -3   53.01   17.39   2
 -11  -7  -3   38.64   11.01   1
 -11   7  -3   36.01   13.10   2
 -11   7  -3   13.47    7.75   1
 -12  -7  -3   11.10   12.25   2
 -12  -7  -3    6.59   11.27   1
 -12  -7  -3   43.40   21.14   2
 -12   7  -3   -2.46    7.86   1
 -12   7  -3   29.08   15.33   2
 -13  -8   3   29.71   14.84   2
 -13  -8   3    4.13   21.30   2
 -13   8   3   -7.16   10.01   2
  13   8  -3   20.52   10.25   1
 -12  -8   3   26.37   18.98   2
 -12  -8   3   18.40   10.72   1
 -12  -8   3   -0.89   12.20   2
 -12   8   3   25.99   10.05   2
  12   8  -3   14.46    9.30   1
 -11  -8   3   21.30    9.87   1
 -11  -8   3   37.20   12.39   2
 -11  -8   3   10.00   16.00   2
 -11   8   3   38.44    8.72   2
  11   8  -3   43.43    9.20   1
 -10  -8   3    8.80    8.23   1
 -10  -8   3    3.22    9.51   2
  10   8  -3   19.53    8.16   1
 -10   8   3   12.26    6.95   2
  -9  -8   3   55.77    9.25   1
  -9  -8   3   63.61   10.43   2
   9   8  -3   50.25    8.08   1
  -9   8   3   47.52    6.88   2
  -8  -8   3   41.01    7.99   2
  -8  -8   3   45.54    8.76   1
  -8   8   3   69.34    8.64   2
   8   8  -3   60.24    8.44   1
  -7  -8   3  223.38   15.61   2
  -7  -8   3  211.70   14.27   1
  -7   8   3  201.24   10.38   2
   7   8  -3  213.86   12.82   1
  -6  -8   3  237.53   15.17   2
  -6  -8   3  248.02   14.14   1
   6   8  -3  195.39   11.77   1
  -6   8   3  197.11    9.42   2
  -5  -8   3  152.11   12.03   2
  -5  -8   3  159.74   11.21   1
  -5   8   3  102.64    6.74   2
   5   8  -3  120.80   10.06   2
   5   8  -3  117.73    9.20   1
  -4  -8   3  886.64   32.21   2
  -4  -8   3  929.12   31.93   1
   4  -8  -3  823.48   28.92   1
  -4   8   3  909.85   31.81   2
   4   8  -3  955.82   33.73   2
   4   8  -3  993.05   33.58   1
  -3  -8   3 1856.58   60.86   2
   3  -8  -3 1763.29   58.57   1
  -3   8   3 1721.86   58.46   1
   3   8  -3 1871.62   60.15   1
   3   8  -3 1793.92   60.14   2
  -3   8   3 1827.73   58.92   2
   2  -8  -3  705.62   24.54   1
  -2  -8   3  720.34   26.32   2
   2   8  -3  653.19   23.81   2
  -2   8   3  629.02   22.57   1
  -2   8   3  632.05   23.11   2
   2   8  -3  669.88   23.85   1
   1  -8  -3  273.04   11.20   2
  -1  -8   3  269.07   12.52   2
   1  -8  -3  265.54   11.38   1
   1   8  -3  220.52   10.78   1
   1   8  -3  206.62   10.58   2
  -1   8   3  188.63   10.82   2
  -1   8   3  216.55    9.87   1
   0  -8   3  826.00   29.29   2
   0  -8  -3  858.43   29.60   2
   0  -8  -3  845.69   29.33   1
   0   8  -3  836.22   29.30   2
   0   8  -3  816.22   29.57   1
   0   8   3  838.39   30.00   2
   0   8   3  847.44   29.18   1
  -1  -8  -3  351.48   15.76   2
  -1  -8  -3  362.58   15.15   1
   1  -8   3  372.11   13.84   2
   1   8   3  304.01   15.42   2
  -1   8  -3  296.24   12.78   2
   1   8   3  302.68   13.34   1
  -2  -8  -3  322.24   15.24   2
  -2  -8  -3  322.20   14.39   1
   2   8   3  326.92   16.73   2
   2   8   3  313.40   14.12   1
  -2   8  -3  307.51   13.03   2
  -3  -8  -3  584.54   22.22   1
  -3  -8  -3  561.81   23.45   2
   3   8   3  544.06   23.69   2
  -3   8  -3  493.56   19.17   2
   3   8   3  547.91   20.80   1
  -4  -8  -3  948.42   33.99   1
  -4  -8  -3  941.85   35.83   2
  -4   8  -3  859.35   31.11   2
   4   8   3  938.49   36.03   2
   4   8   3  935.66   33.06   1
  -5  -8  -3  171.81   15.94   2
  -5  -8  -3  145.91   11.54   1
   5   8   3  135.24   11.73   1
  -5   8  -3  162.61    9.53   2
  -6  -8  -3  183.46   12.92   1
  -6  -8  -3  185.71   18.18   2
  -6   8  -3  252.62   12.79   2
   6   8   3  245.75   14.98   1
  -7  -8  -3  202.98   13.82   1
  -7  -8  -3  179.46   21.00   2
   7   8   3  196.33   14.93   1
  -7   8  -3  216.95   12.90   2
  -8  -8  -3  321.77   24.99   2
  -8  -8  -3  312.12   17.35   1
  -8   8  -3  294.63   16.48   2
  -9  -8  -3   62.40   14.94   2
  -9  -8  -3   53.42    9.13   1
  -9   8  -3   49.76    9.52   2
 -10  -8  -3  239.23   29.48   2
 -10  -8  -3  279.94   18.44   1
 -10   8  -3  263.47   15.09   1
 -10   8  -3  292.82   20.13   2
 -11  -8  -3   73.72   11.92   1
 -11  -8  -3   76.34   20.03   2
 -11   8  -3   80.23   13.57   2
 -11   8  -3   73.49    9.12   1
 -12  -8  -3  113.56   23.47   2
 -12  -8  -3   93.89   15.06   2
 -12  -8  -3  130.12   18.03   1
 -12   8  -3  105.55   16.77   2
 -12   8  -3  117.65   13.65   1
 -13  -9   3   31.95   25.53   2
 -13  -9   3   47.61   16.58   2
 -13   9   3   41.62   11.57   2
  13   9  -3   31.56   11.56   1
 -12  -9   3   51.88   14.04   2
 -12  -9   3   68.48   12.59   1
 -12  -9   3   46.99   20.09   2
 -12   9   3   58.10   10.26   2
  12   9  -3   57.97   11.09   1
 -11  -9   3  104.72   13.01   1
 -11  -9   3  115.77   20.26   2
 -11  -9   3  110.32   15.21   2
  11   9  -3   97.49   11.62   1
 -11   9   3   98.25   14.21   2
 -10  -9   3   94.22   13.02   2
 -10  -9   3   91.75   11.22   1
  10   9  -3   95.56   13.68   1
 -10   9   3   79.09   12.17   2
  -9  -9   3   26.72    9.20   2
  -9  -9   3   25.97    8.52   1
  -9   9   3   28.27    6.35   2
   9   9  -3   39.33    8.25   1
  -8  -9   3  120.48   13.57   1
  -8  -9   3  130.71   15.18   2
   8   9  -3  142.20   12.95   1
  -8   9   3  139.13    9.76   2
  -7  -9   3  126.66   14.16   2
  -7  -9   3  128.63   12.64   1
   7   9  -3  175.47   12.66   1
  -7   9   3  193.05    9.87   2
  -6  -9   3   30.19    6.81   1
  -6  -9   3   38.00    7.67   2
   6   9  -3   46.22    6.45   1
  -6   9   3   68.79    6.25   2
  -5  -9   3   99.50   11.49   2
  -5  -9   3   95.01   10.43   1
  -5   9   3  143.41    7.81   2
   5   9  -3  162.35   10.87   1
   5   9  -3  143.83   11.27   2
  -4  -9   3 1103.44   39.25   2
  -4  -9   3 1151.40   39.02   1
   4  -9  -3 1033.35   36.02   1
  -4   9   3 1021.38   34.52   2
   4   9  -3 1077.55   36.40   1
   4   9  -3 1025.99   36.45   2
  -4   9   3  999.92   34.08   1
   3  -9  -3 2685.77   88.32   1
  -3  -9   3 2804.38   90.51   2
   3   9  -3 2824.07   92.00   2
   3   9  -3 2810.21   91.93   1
  -3   9   3 2730.87   90.43   1
  -3   9   3 2863.93   90.70   2
  -2  -9   3  846.03   30.97   2
   2  -9  -3  872.52   29.39   1
   2   9  -3  808.51   29.57   2
   2   9  -3  818.07   29.66   1
  -2   9   3  821.11   28.91   2
  -2   9   3  857.97   28.63   1
   1  -9  -3  869.04   29.43   2
  -1  -9   3  897.17   30.86   2
   1  -9  -3  878.83   30.10   1
   1  -9  -3  834.55   28.80   2
  -1   9   3  977.61   34.64   2
   1   9  -3 1020.49   34.90   1
   1   9  -3  989.83   34.62   2
  -1   9   3  991.70   34.12   1
   0  -9  -3 1660.95   55.14   1
   0  -9   3 1639.64   54.92   2
   0  -9  -3 1676.47   55.16   2
   0   9  -3 1563.23   53.54   2
   0   9   3 1631.50   54.31   2
   0   9  -3 1592.82   53.96   1
   0   9   3 1630.95   53.62   1
   1  -9   3   80.33    6.50   2
  -1  -9  -3   86.66    9.14   2
  -1  -9  -3   74.29    8.04   1
   1  -9   3   93.11    6.10   2
  -1   9  -3   94.32    7.93   2
   1   9   3  100.11   11.20   2
  -1   9  -3  100.80    8.51   1
   1   9   3   90.27    8.34   1
  -2  -9  -3  121.67   10.71   2
  -2  -9  -3  121.25    9.26   1
  -2   9  -3  126.23    8.16   2
   2   9   3  110.67   12.79   2
   2   9   3  120.56    9.14   1
  -3  -9  -3  372.44   16.01   1
  -3  -9  -3  334.36   17.50   2
   3   9   3  397.14   20.36   2
   3   9   3  368.79   16.54   1
  -3   9  -3  359.65   14.77   2
  -4  -9  -3  256.51   16.25   2
  -4  -9  -3  231.46   13.23   1
   4   9   3  244.17   13.19   1
   4   9   3  286.10   18.61   2
  -4   9  -3  200.52   10.88   2
  -5  -9  -3  143.98   11.89   1
  -5  -9  -3  169.17   16.24   2
   5   9   3  168.17   13.13   1
  -5   9  -3  191.70   10.32   2
  -6  -9  -3   47.20    7.47   1
  -6  -9  -3   58.56   10.63   2
  -6   9  -3   51.70    6.20   2
  -7  -9  -3   85.79   12.04   1
  -7  -9  -3  108.18   14.17   2
   7   9   3  109.03   13.43   1
  -7   9  -3  122.65   10.72   2
  -8  -9  -3   56.24    8.65   1
  -8  -9  -3   81.12   13.91   2
   8   9   3  108.48   14.24   1
  -8   9  -3  114.28   12.43   2
  -9  -9  -3    3.21   13.86   2
  -9  -9  -3   25.29    8.53   1
  -9   9  -3   45.07    8.98   2
 -10  -9  -3   81.55   17.67   2
 -10  -9  -3   63.23   11.08   1
 -10   9  -3   54.21   10.81   2
 -10   9  -3   56.97    7.90   1
 -11  -9  -3    4.74   10.45   1
 -11  -9  -3    5.77   19.43   2
 -11  -9  -3    1.95   11.60   2
 -11   9  -3    6.01    7.56   1
 -11   9  -3   -9.03   11.88   2
 -12  -9  -3    7.27   21.09   2
 -12  -9  -3   -8.79   11.56   1
 -12  -9  -3  -18.96   12.83   2
 -12   9  -3    2.36   15.37   2
 -12   9  -3    2.47    7.98   1
 -12 -10   3  -10.07   13.25   2
 -12 -10   3    3.38   11.50   1
 -12 -10   3    3.61   23.06   2
 -12  10   3   -0.72    8.85   2
  12  10  -3    8.31    9.71   1
 -11 -10   3   -4.36   11.54   2
 -11 -10   3   35.10   19.22   2
 -11 -10   3   11.23   11.06   1
  11  10  -3   20.12    9.14   1
 -11  10   3    9.33    7.65   2
 -10 -10   3   -9.23    9.03   1
 -10 -10   3   21.84   16.96   2
 -10  10   3   -9.11    6.02   2
  10  10  -3   -5.28    8.07   1
  -9 -10   3   -5.02    9.17   2
  -9 -10   3   -5.37    8.21   1
  -9  10   3    1.20    5.16   2
   9  10  -3    2.02    7.48   1
  -8 -10   3   -3.27    8.02   2
  -8 -10   3   -4.79    7.52   1
  -8  10   3   -4.58    4.43   2
   8  10  -3   -7.84    6.62   1
  -7 -10   3   43.57    8.59   2
  -7 -10   3   42.41    8.85   1
  -7  10   3   47.80    6.80   2
   7  10  -3   42.47    7.74   1
  -6 -10   3    5.24    6.79   1
  -6 -10   3   16.15    6.61   2
  -6  10   3   34.01    4.08   2
   6  10  -3   22.56    6.60   1
  -5 -10   3  255.18   14.86   1
  -5 -10   3  247.09   15.54   2
  -5  10   3  244.29    9.96   1
   5  10  -3  258.18   14.52   2
  -5  10   3  244.14   10.81   2
   5  10  -3  263.51   13.85   1
  -4 -10   3  151.88   11.30   1
  -4 -10   3  105.01   11.73   2
  -4  10   3   31.71    4.66   2
  -4  10   3   47.38    5.61   1
  -3 -10   3 2310.83   76.55   2
   3 -10  -3 2277.05   74.44   1
  -3  10   3 2243.78   72.70   2
   3  10  -3 2154.76   73.92   2
   3  10  -3 2261.29   74.08   1
  -3  10   3 2254.20   72.63   1
   2 -10  -3  597.58   21.28   1
  -2 -10   3  575.87   22.93   2
   2  10  -3  533.60   21.11   2
   2  10  -3  553.87   21.38   1
  -2  10   3  512.73   20.61   2
  -2  10   3  569.58   20.25   1
  -1 -10   3  502.46   19.38   2
   1 -10  -3  490.70   17.50   2
   1 -10  -3  484.66   18.46   1
   1 -10  -3  455.45   16.80   2
  -1  10   3  529.73   21.41   2
  -1  10   3  545.24   20.68   1
   1  10  -3  563.23   21.15   2
   1  10  -3  549.30   21.44   1
   0 -10  -3 1329.57   45.03   2
   0 -10  -3 1294.45   45.14   1
   0 -10  -3 1281.12   44.09   2
   0 -10   3 1375.33   44.99   2
   0 -10   3 1387.03   44.88   2
   0  10  -3 1369.78   45.93   1
   0  10  -3 1324.31   45.34   2
   0  10   3 1310.39   46.23   2
   0  10   3 1346.68   45.58   1
  -1 -10  -3  238.27   11.98   1
   1 -10   3  237.76    9.76   2
  -1 -10  -3  233.33   12.57   2
   1 -10   3  217.04    9.26   2
  -1  10  -3  255.31   13.10   1
   1  10   3  283.36   13.29   1
  -1  10  -3  267.16   12.41   2
   1  10   3  275.97   15.56   2
  -2 -10  -3   72.04    8.97   1
  -2 -10  -3   98.49   10.30   2
   2  10   3  131.54   13.66   2
  -2  10  -3  119.89    8.45   2
   2  10   3  111.02    9.69   1
  -2  10  -3  121.36    9.31   1
  -3 -10  -3   18.81    4.92   1
  -3 -10  -3   26.35    6.92   2
  -3  10  -3   45.09    5.10   2
   3  10   3   50.43    9.63   2
   3  10   3   49.76    6.75   1
  -4 -10  -3   34.55    5.95   1
  -4 -10  -3   44.87    8.20   2
   4  10   3   74.80   11.02   2
   4  10   3   68.67    9.77   1
  -4  10  -3   65.00    7.29   2
  -5 -10  -3  228.12   14.63   1
  -5 -10  -3  259.98   18.90   2
   5  10   3  221.87   14.12   1
  -5  10  -3  221.06   11.29   2
  -6 -10  -3   23.66   10.18   2
  -6 -10  -3   35.31    7.87   1
   6  10   3   45.55    9.30   1
  -6  10  -3   69.64    6.73   2
  -7 -10  -3  263.64   16.80   1
  -7 -10  -3  292.11   23.62   2
  -7  10  -3  291.59   14.33   2
   7  10   3  257.28   17.19   1
  -8 -10  -3  415.23   21.54   1
  -8 -10  -3  441.87   28.58   2
  -8  10  -3  448.50   19.87   2
   8  10   3  451.49   22.84   1
  -9 -10  -3  375.33   30.35   2
  -9 -10  -3  325.10   20.23   1
  -9  10  -3  341.67   18.76   2
 -10 -10  -3  124.30   19.31   2
 -10 -10  -3  146.61   19.21   2
 -10 -10  -3  120.82   16.39   1
 -10  10  -3  139.86   12.46   1
 -10  10  -3  117.27   12.51   2
 -11 -10  -3  118.63   17.14   1
 -11 -10  -3   96.03   13.65   2
 -11 -10  -3  116.46   21.70   2
 -11  10  -3  108.44   12.82   1
 -11  10  -3  107.10   14.05   2
 -12 -10  -3   53.85   13.16   1
 -12 -10  -3   33.15   13.75   2
 -12 -10  -3   18.04   22.51   2
 -12  10  -3   45.97   15.01   2
 -12  10  -3   60.85    9.22   1
 -12 -11   3   17.16   20.84   2
 -12 -11   3   35.98   15.01   2
 -12 -11   3   26.29   13.10   1
  12  11  -3   69.92   11.93   1
 -12  11   3   29.21   10.08   2
 -11 -11   3   19.17   18.28   2
 -11 -11   3   24.42   11.76   1
 -11 -11   3   18.22   13.12   2
  11  11  -3   43.69   10.46   1
 -11  11   3   52.66    8.99   2
 -10 -11   3  115.17   13.37   1
 -10 -11   3  106.06   14.79   2
 -10 -11   3  103.79   18.54   2
  10  11  -3  117.68   15.70   1
 -10  11   3  106.63   12.33   2
  -9 -11   3   46.64    9.97   1
  -9 -11   3   40.55   10.27   2
  -9 -11   3   62.78   16.71   2
   9  11  -3   77.84   10.01   1
  -9  11   3   44.13    6.62   2
  -8 -11   3    7.44    8.49   2
  -8 -11   3    9.98   12.30   2
  -8 -11   3   10.92    8.25   1
   8  11  -3   18.41    7.93   1
  -8  11   3   -1.20    4.57   2
  -7 -11   3    4.69    7.89   2
  -7 -11   3    0.06    7.10   1
   7  11  -3    3.12    6.49   1
  -7  11   3    1.13    3.81   2
  -6 -11   3  266.17   17.13   2
  -6 -11   3  236.40   16.07   1
  -6  11   3  268.58   11.36   2
   6  11  -3  244.82   14.87   1
  -5 -11   3   16.44    7.16   2
  -5 -11   3   15.72    6.33   1
  -5  11   3   19.13    3.52   1
   5  11  -3   18.12    5.72   2
  -5  11   3   13.75    4.18   2
   5  11  -3   17.29    6.40   1
  -4 -11   3 1025.32   37.21   2
  -4 -11   3 1023.48   36.98   1
   4 -11  -3  963.92   33.92   1
   4  11  -3 1100.92   38.93   1
   4  11  -3 1070.67   38.85   2
  -4  11   3 1090.06   36.74   2
  -4  11   3 1088.16   36.67   1
   3 -11  -3 2397.62   80.17   1
  -3 -11   3 2540.07   82.41   2
  -3  11   3 2589.11   82.69   1
   3  11  -3 2528.41   84.02   1
   3  11  -3 2504.72   83.96   2
  -3  11   3 2522.69   82.52   2
  -2 -11   3  922.72   33.54   2
   2 -11  -3  924.56   32.03   1
  -2  11   3  910.29   32.96   2
  -2  11   3  988.06   32.92   1
   2  11  -3  898.89   33.58   2
   2  11  -3  958.37   33.95   1
  -1 -11   3  285.58   13.67   2
   1 -11  -3  273.42   12.59   1
  -1 -11   3  247.57   14.19   2
   1 -11  -3  259.65   10.42   2
   1 -11  -3  274.82   11.05   2
   1  11  -3  250.91   12.53   2
  -1  11   3  232.36   12.00   1
  -1  11   3  229.55   13.24   2
   1  11  -3  250.45   12.96   1
   0 -11   3  834.16   29.08   2
   0 -11   3  763.97   28.82   2
   0 -11  -3  838.62   29.66   1
   0 -11  -3  827.44   28.40   2
   0 -11  -3  854.24   29.33   2
   0  11  -3  769.13   28.93   1
   0  11   3  791.68   28.74   1
   0  11   3  794.72   29.68   2
   0  11  -3  782.01   28.38   2
  -1 -11  -3  502.54   20.85   2
  -1 -11  -3  533.52   19.83   2
  -1 -11  -3  523.80   20.78   1
   1  11   3  510.51   20.31   1
  -1  11  -3  482.29   20.08   1
  -1  11  -3  479.55   19.34   2
   1  11   3  522.28   22.40   2
  -2 -11  -3  512.16   21.01   1
  -2 -11  -3  519.09   20.16   2
  -2 -11  -3  487.49   21.46   2
  -2  11  -3  567.07   21.99   1
   2  11   3  531.83   22.35   1
   2  11   3  601.90   25.60   2
  -2  11  -3  530.43   20.95   2
  -3 -11  -3  102.36   11.80   2
  -3 -11  -3   75.84   10.39   1
   3  11   3  138.46   16.00   2
  -3  11  -3  126.28   10.01   1
  -3  11  -3  130.86    9.03   2
   3  11   3  133.67   11.19   1
  -4 -11  -3  767.10   31.46   2
  -4 -11  -3  765.68   29.67   1
   4  11   3  838.35   35.40   2
   4  11   3  834.36   31.53   1
  -4  11  -3  788.41   28.64   2
  -5 -11  -3  384.15   21.67   2
  -5 -11  -3  347.30   18.38   1
   5  11   3  391.41   19.07   1
  -5  11  -3  378.60   15.82   2
  -6 -11  -3   42.18   11.65   2
  -6 -11  -3   28.97    7.88   1
   6  11   3   17.61    8.66   1
  -6  11  -3   28.19    5.51   2
  -7 -11  -3   54.87   12.60   2
  -7 -11  -3   57.44    9.38   1
  -7  11  -3   64.32    9.46   2
   7  11   3   64.85    9.22   1
  -8 -11  -3  105.27   15.93   2
  -8 -11  -3   97.61   11.54   1
  -8 -11  -3  153.93   16.25   2
   8  11   3  116.57   15.19   1
  -8  11  -3   89.15   11.49   2
  -9 -11  -3   18.87   14.74   2
  -9 -11  -3   13.34    9.92   2
  -9 -11  -3    2.03    9.34   1
  -9  11  -3   13.99    8.19   2
   9  11   3   10.72    9.66   1
 -10 -11  -3  -14.81   16.24   2
 -10 -11  -3   -9.98    9.85   2
 -10 -11  -3   -6.31    9.65   1
 -10  11  -3   -1.79    9.16   2
 -11 -11  -3   -2.34   11.09   1
 -11 -11  -3    1.61   12.19   2
 -11 -11  -3    6.33   20.28   2
 -11  11  -3    5.53   11.84   2
 -11  11  -3    3.08    7.70   1
 -12 -12   3   14.12   15.14   2
 -12 -12   3   19.42   13.69   1
 -12 -12   3   14.37   25.41   2
 -12  12   3   22.38    9.61   2
  12  12  -3   24.73   12.06   1
 -11 -12   3    0.92   11.65   1
 -11 -12   3   20.13   21.51   2
 -11 -12   3  -11.45   12.07   2
 -11  12   3    6.48    7.74   2
  11  12  -3   21.40   10.52   1
 -10 -12   3   25.26   10.94   1
 -10 -12   3   23.11   11.40   2
 -10 -12   3   -6.33   15.33   2
  10  12  -3   12.47    9.67   1
 -10  12   3    9.14    6.52   2
  -9 -12   3   36.87   11.89   2
  -9 -12   3   40.30   11.01   1
  -9 -12   3   59.76   17.87   2
  -9  12   3   41.37    6.48   2
   9  12  -3   49.34    9.35   1
  -8 -12   3   29.44   10.49   2
  -8 -12   3   65.14   15.52   2
  -8 -12   3   46.43   10.29   1
  -8  12   3   29.51    5.20   2
   8  12  -3   30.89    8.89   1
  -7 -12   3    5.33   12.80   2
  -7 -12   3   16.61    8.84   1
  -7 -12   3   10.58    8.55   2
   7  12  -3    1.02    7.09   1
  -6 -12   3  185.19   16.14   2
  -6 -12   3  162.62   15.02   1
  -6 -12   3  209.02   19.20   2
   6  12  -3  192.91   14.37   1
  -5 -12   3   62.38   11.81   2
  -5 -12   3   56.68    8.43   2
  -5 -12   3   86.28    9.95   1
  -5  12   3   68.07    7.63   2
  -5  12   3   72.56    6.82   1
   5  12  -3   66.47    8.27   1
  -4 -12   3  278.31   16.40   2
   4 -12  -3  238.82   11.76   1
  -4 -12   3  228.04   19.01   2
  -4 -12   3  251.37   15.48   1
  -4  12   3  265.82   12.73   2
   4  12  -3  272.23   15.24   2
   4  12  -3  274.70   15.13   1
  -4  12   3  273.29   12.34   1
  -3 -12   3  386.01   21.24   2
  -3 -12   3  434.25   19.50   2
   3 -12  -3  390.91   16.37   1
   3  12  -3  356.83   16.57   2
  -3  12   3  326.17   14.66   1
   3  12  -3  353.54   16.69   1
  -3  12   3  323.65   15.06   2
  -2 -12   3  139.68   11.78   2
  -2 -12   3  129.01   13.09   2
   2 -12  -3  145.09    9.47   1
   2  12  -3  161.87   11.67   1
  -2  12   3  148.09   11.41   2
  -2  12   3  165.88   10.22   1
   2  12  -3  165.04   11.33   2
   1 -12  -3  299.46   14.19   1
   1 -12  -3  297.33   11.60   2
   1 -12  -3  313.05   11.96   2
  -1 -12   3  321.02   15.44   2
  -1 -12   3  322.94   14.96   2
  -1  12   3  387.82   16.38   1
  -1  12   3  358.29   17.40   2
   1  12  -3  375.03   16.48   2
   1  12  -3  383.94   17.40   1
   0 -12  -3  294.26   12.74   2
   0 -12   3  304.19   13.29   2
   0 -12  -3  300.48   14.46   1
   0 -12   3  310.17   13.82   2
   0 -12  -3  295.16   13.85   2
   0  12   3  363.31   18.41   2
   0  12  -3  364.55   15.85   2
   0  12  -3  348.34   16.56   1
   0  12   3  362.77   16.34   1
  -1 -12  -3  970.95   33.30   2
  -1 -12  -3  957.18   34.36   1
  -1 -12  -3  930.43   34.15   2
  -1  12  -3 1045.50   36.32   1
   1  12   3  955.63   37.76   2
  -1  12  -3 1010.47   35.33   2
   1  12   3 1020.24   36.35   1
  -2 -12  -3  173.40   12.47   2
  -2 -12  -3  142.00   11.98   1
  -2 -12  -3  169.56   11.10   2
   2  12   3  162.05   12.32   1
  -2  12  -3  196.89   10.77   2
   2  12   3  179.17   16.81   2
  -2  12  -3  197.70   12.09   1
  -3 -12  -3   90.39   11.48   1
  -3 -12  -3  108.20   10.91   2
  -3 -12  -3  119.38   12.86   2
   3  12   3  111.14   12.86   2
  -3  12  -3  128.70    9.42   2
   3  12   3  112.59   11.62   1
  -3  12  -3  154.44   10.91   1
  -4 -12  -3   49.14    9.22   2
  -4 -12  -3   28.10    7.84   1
  -4 -12  -3   48.94    7.89   2
   4  12   3   28.11    7.63   1
  -4  12  -3   24.77    6.42   1
  -4  12  -3   27.93    5.01   2
   4  12   3    8.40   10.47   2
  -5 -12  -3   91.73   10.43   1
  -5 -12  -3   90.56   11.77   2
  -5 -12  -3   84.00   12.73   2
   5  12   3   86.46   12.37   1
  -5  12  -3   83.63    8.25   2
  -6 -12  -3  368.03   23.54   2
  -6 -12  -3  307.29   18.27   1
  -6 -12  -3  301.25   18.69   2
   6  12   3  315.20   18.91   1
  -6  12  -3  356.15   15.07   2
  -7 -12  -3    9.50    8.27   1
  -7 -12  -3   31.98    9.19   2
  -7 -12  -3   51.04   12.87   2
  -7  12  -3   58.92    6.94   2
   7  12   3   46.76    8.81   1
  -8 -12  -3   73.04   11.34   1
  -8 -12  -3  101.80   16.90   2
  -8 -12  -3  118.95   16.74   2
   8  12   3  102.31   12.59   1
  -8  12  -3  102.08   11.74   2
  -9 -12  -3   62.21   11.75   1
  -9 -12  -3   78.60   16.96   2
  -9 -12  -3   68.35   12.63   2
  -9  12  -3   83.83   10.07   2
   9  12   3  109.24   13.75   1
 -10 -12  -3   10.85   11.28   1
 -10 -12  -3  -11.92   10.49   2
 -10 -12  -3    5.79   17.49   2
 -10  12  -3    7.04    9.08   2
 -11 -12  -3  196.61   20.06   1
 -11 -12  -3  150.84   24.28   2
 -11 -12  -3  119.34   17.41   2
 -11  12  -3  187.76   20.30   2
 -11  12  -3  161.40   12.03   1
 -11  12  -3  140.03   14.19   1
 -11 -13   3   15.70   14.44   2
 -11 -13   3   25.15   22.11   2
 -11 -13   3   53.85   14.14   1
 -11  13   3   47.92    8.92   2
  11  13  -3   46.81   11.82   1
 -10 -13   3   81.08   15.20   2
 -10 -13   3   56.10   19.68   2
 -10 -13   3   86.65   13.85   1
  10  13  -3  129.95   17.33   1
 -10  13   3   80.64    8.57   2
  -9 -13   3  276.83   31.91   2
  -9 -13   3  259.25   23.11   2
  -9 -13   3  258.65   20.45   1
  -9  13   3  240.68   13.79   2
   9  13  -3  275.46   19.35   1
  -8 -13   3  293.04   29.01   2
  -8 -13   3  248.54   21.70   2
  -8 -13   3  284.00   19.51   1
   8  13  -3  315.82   19.67   1
  -7 -13   3  162.55   18.27   2
  -7 -13   3  181.11   16.33   1
  -7 -13   3  184.49   24.98   2
   7  13  -3  215.99   16.12   1
  -6 -13   3   30.69    8.71   1
  -6 -13   3   21.36   12.83   2
  -6 -13   3   40.13    9.66   2
  -6  13   3   50.54    5.84   1
   6  13  -3   37.91    8.32   1
  -5 -13   3   16.14    7.24   1
  -5 -13   3   13.27    8.10   2
  -5 -13   3   13.94   10.45   2
  -5  13   3   26.43    5.30   2
  -5  13   3   24.41    4.84   1
   5  13  -3   21.76    7.30   1
   4 -13  -3  562.59   21.65   1
  -4 -13   3  549.04   27.87   2
  -4 -13   3  609.93   25.75   2
   4  13  -3  596.30   24.75   2
  -4  13   3  575.22   22.29   2
   4  13  -3  606.18   24.77   1
  -4  13   3  588.19   22.28   1
  -3 -13   3  113.08   14.59   2
   3 -13  -3  115.05    9.46   1
  -3 -13   3  125.75   12.93   2
   3  13  -3  103.58   11.60   1
  -3  13   3  110.41    9.22   1
  -3  13   3  105.09   10.38   2
   3  13  -3  104.95   11.10   2
  -2 -13   3  210.02   14.44   2
   2 -13  -3  174.63   11.28   1
  -2 -13   3  196.49   13.33   2
   2  13  -3  215.03   13.42   1
  -2  13   3  182.45   13.01   2
   2  13  -3  229.69   12.91   2
  -2  13   3  195.80   11.83   1
  -1 -13   3  231.14   13.43   2
  -1 -13   3  223.65   13.37   2
   1 -13  -3  246.90   12.75   1
  -1  13   3  290.81   15.82   2
   1  13  -3  265.98   14.20   2
  -1  13   3  295.14   14.30   1
   1  13  -3  278.85   15.27   1
   0 -13   3  105.33    9.35   2
   0 -13   3   86.92    8.03   2
   0 -13  -3   99.25    9.89   1
   0 -13  -3   98.48    8.96   2
   0 -13  -3   94.61    7.90   2
   0  13   3  152.74   10.96   1
   0  13  -3  144.49   10.52   2
   0  13  -3  132.83   11.30   1
   0  13   3  135.59   13.95   2
  -1 -13  -3  245.66   12.79   2
  -1 -13  -3  254.57   14.15   1
  -1 -13  -3  250.74   13.89   2
  -1  13  -3  203.86   12.84   1
   1  13   3  207.63   13.09   1
   1  13   3  205.39   16.47   2
  -1  13  -3  201.16   11.74   2
  -2 -13  -3   48.79    6.51   2
  -2 -13  -3   52.55    7.51   2
  -2 -13  -3   52.06    7.85   1
  -2  13  -3   67.74    8.61   2
   2  13   3   55.69   10.48   2
  -2  13  -3   71.53    7.67   1
   2  13   3   75.37    8.84   1
  -3 -13  -3   70.67    9.51   2
  -3 -13  -3   84.51    9.52   1
  -3 -13  -3   77.63   10.96   2
   3  13   3  105.26   13.26   2
   3  13   3   92.60   11.71   1
  -3  13  -3  115.67   10.56   1
  -3  13  -3  101.56    9.03   2
  -4 -13  -3   53.88    8.76   1
  -4 -13  -3   75.78    8.99   2
  -4 -13  -3   56.73    9.55   2
  -4  13  -3   80.78   10.17   1
   4  13   3   70.54    8.77   1
  -5 -13  -3   81.51   11.98   2
  -5 -13  -3   65.83    8.81   2
  -5 -13  -3   65.95    9.21   1
  -5  13  -3   67.65    8.41   2
  -5  13  -3   77.14   10.29   1
   5  13   3   71.61    9.46   1
  -6 -13  -3  270.27   17.68   1
  -6 -13  -3  329.72   23.60   2
  -6 -13  -3  263.31   18.34   2
  -6  13  -3  296.53   13.52   2
   6  13   3  270.73   17.95   1
  -6  13  -3  262.45   15.00   1
  -7 -13  -3   73.71   14.76   2
  -7 -13  -3   41.67    9.33   1
  -7 -13  -3   57.06   10.18   2
  -7  13  -3   41.82    7.37   1
   7  13   3   47.64    9.06   1
  -7  13  -3   41.73    6.65   2
  -8 -13  -3   15.41    9.70   1
  -8 -13  -3   12.11   14.53   2
  -8 -13  -3   37.44   10.30   2
   8  13   3   64.44   11.36   1
  -8  13  -3   53.06    7.70   1
  -8  13  -3   48.33    7.63   2
  -9 -13  -3   -2.00   10.08   1
  -9 -13  -3   -0.01   10.53   2
  -9 -13  -3    9.69   15.98   2
  -9  13  -3   15.83    6.36   1
   9  13   3   -4.73   10.29   1
 -10 -13  -3   -3.61   11.96   2
 -10 -13  -3   22.48   10.72   1
 -10 -13  -3   15.25   18.90   2
 -10  13  -3   27.62    6.75   1
 -10  13  -3   39.06   10.14   2
 -11 -13  -3   19.10   12.38   1
 -11 -13  -3   47.19   22.29   2
 -11 -13  -3   11.27   14.30   2
 -11  13  -3   18.69    6.71   1
 -11  13  -3   23.36   12.95   2
 -11  13  -3   18.65    8.61   1
 -11 -14   3   47.27   16.98   2
 -11 -14   3   23.23   20.30   2
 -11 -14   3    2.09   13.13   1
  11  14  -3   20.02   11.73   1
 -11  14   3   -4.83    7.95   2
 -10 -14   3   35.50   12.96   1
 -10 -14   3   46.80   20.61   2
 -10 -14   3   24.11   13.33   2
  10  14  -3   25.79   11.84   1
  -9 -14   3   18.32   11.95   2
  -9 -14   3   22.86   11.22   1
  -9 -14   3   29.21   18.05   2
   9  14  -3   22.80    9.47   1
  -8 -14   3   64.19   12.78   2
  -8 -14   3  102.46   19.70   2
  -8 -14   3   92.08   13.23   1
   8  14  -3   66.79   10.33   1
  -7 -14   3  108.82   15.66   1
  -7 -14   3   88.94   16.21   2
  -7 -14   3  108.62   12.77   2
   7  14  -3  111.59   14.75   1
  -6 -14   3   21.50    8.68   2
  -6 -14   3   23.18   14.29   2
  -6 -14   3   47.58   10.16   1
  -6  14   3   33.86    5.68   2
   6  14  -3   33.43    8.04   1
  -6  14   3   42.55    4.97   1
  -5 -14   3  156.30   21.26   2
  -5 -14   3  203.09   16.15   1
  -5 -14   3  216.52   17.71   2
   5  14  -3  216.53   15.84   1
  -5  14   3  218.89   11.70   1
  -5  14   3  206.63   12.01   2
  -4 -14   3  307.49   19.05   2
  -4 -14   3  262.92   21.99   2
  -4  14   3  256.32   13.84   2
   4  14  -3  270.78   16.66   1
   4  14  -3  248.19   16.53   2
  -3 -14   3  247.21   18.33   2
  -3 -14   3  271.96   16.70   2
   3 -14  -3  263.32   13.70   1
   3  14  -3  289.52   16.92   1
  -3  14   3  284.93   14.55   1
   3  14  -3  290.70   16.25   2
  -3  14   3  290.07   15.16   2
   2 -14  -3  188.89   12.17   1
  -2 -14   3  217.52   14.96   2
  -2 -14   3  217.11   14.42   2
   2  14  -3  211.92   14.10   1
  -2  14   3  190.63   12.26   1
   2  14  -3  180.97   13.01   2
  -2  14   3  170.27   13.55   2
   1 -14  -3   81.45    9.94   1
  -1 -14   3  103.76   10.27   2
  -1 -14   3   86.94   10.67   2
  -1  14   3   64.71    8.99   2
   1  14  -3   81.99   11.31   1
  -1  14   3   80.28   10.14   1
   1  14  -3   78.90   10.19   2
   0 -14   3  150.02   10.47   2
   0 -14   3  155.49    9.12   2
   0 -14  -3  142.09    9.32   2
   0 -14  -3  146.91   10.01   2
   0 -14  -3  153.06   11.68   1
   0  14  -3  179.78   11.66   2
   0  14   3  156.13   15.49   2
   0  14   3  174.08   12.38   1
   0  14  -3  174.68   13.18   1
  -1 -14  -3  585.87   24.09   2
  -1 -14  -3  630.53   23.59   2
  -1 -14  -3  630.11   25.07   1
  -1  14  -3  713.38   26.55   2
  -1  14  -3  714.27   27.84   1
   1  14   3  688.63   27.94   1
   1  14   3  704.19   30.59   2
  -2 -14  -3   27.45    7.14   2
  -2 -14  -3   23.98    6.19   2
  -2 -14  -3   19.76    6.64   1
   2  14   3   43.91   10.51   2
  -2  14  -3   46.64    7.19   1
  -2  14  -3   53.80    6.15   2
   2  14   3   35.89    6.95   1
  -3 -14  -3   82.04    9.79   2
  -3 -14  -3   80.71   11.78   2
  -3 -14  -3   94.61   10.33   1
   3  14   3   94.20   13.52   2
  -3  14  -3  111.19   11.23   1
   3  14   3  117.06   11.15   1
  -3  14  -3  113.73    9.52   2
  -4 -14  -3  163.78   14.52   1
  -4 -14  -3  148.59   16.78   2
  -4 -14  -3  171.40   14.82   2
  -4  14  -3  205.13   11.47   2
   4  14   3  171.97   15.35   1
  -4  14  -3  199.37   13.20   1
  -5 -14  -3  148.28   15.30   2
  -5 -14  -3  131.23   14.48   2
  -5 -14  -3  108.59   13.85   1
   5  14   3  137.90   15.69   1
  -5  14  -3  154.33   12.22   1
  -5  14  -3  170.21   10.78   2
  -6 -14  -3  129.21   19.61   2
  -6 -14  -3  100.01   11.89   1
  -6 -14  -3  106.59   12.17   2
  -6  14  -3  100.52   11.04   1
  -6  14  -3  111.45    9.53   2
   6  14   3   80.32   10.24   1
  -7 -14  -3   29.29    9.82   1
  -7 -14  -3   66.21   14.03   2
  -7 -14  -3   54.89   11.36   2
   7  14   3   64.37   11.62   1
  -7  14  -3   57.47    7.85   1
  -7  14  -3   63.54    9.59   2
  -8 -14  -3   33.64   10.87   2
  -8 -14  -3   10.77    9.74   1
  -8 -14  -3   57.70   15.42   2
  -8  14  -3   43.27    7.82   2
   8  14   3   34.58   10.14   1
  -8  14  -3   40.46    7.33   1
  -9 -14  -3   22.44   18.13   2
  -9 -14  -3    9.89   11.28   2
  -9 -14  -3    8.98   10.59   1
  -9  14  -3   19.33    7.74   2
   9  14   3    2.78   10.75   1
  -9  14  -3   22.10    6.59   1
 -10 -14  -3    8.44   12.70   2
 -10 -14  -3   53.08   21.86   2
 -10 -14  -3   14.73   12.06   1
 -10  14  -3   42.37   10.17   2
 -10  14  -3   46.68    7.31   1
  10  14   3   37.41   14.18   1
 -11 -15   3    9.12   14.97   2
 -11 -15   3   19.71   22.62   2
  11  15  -3   41.97   14.12   1
 -10 -15   3   46.46   22.53   2
 -10 -15   3   44.74   13.05   1
 -10 -15   3   13.37   14.02   2
  10  15  -3   34.20   12.99   1
  -9 -15   3   74.38   21.31   2
  -9 -15   3   69.77   14.92   2
  -9 -15   3   76.56   13.98   1
   9  15  -3   77.17   12.32   1
  -8 -15   3   39.27   17.68   2
  -8 -15   3   36.46   11.83   1
  -8 -15   3   33.31   11.63   2
   8  15  -3   31.28   10.83   1
  -7 -15   3  120.44   17.22   1
  -7 -15   3  100.80   17.66   2
  -7 -15   3  135.15   19.63   2
   7  15  -3  125.83   15.77   1
  -6 -15   3   68.09   14.53   2
  -6 -15   3   83.33   11.24   1
  -6 -15   3   89.33   11.80   2
   6  15  -3  111.12   14.66   1
  -6  15   3   94.09    8.52   1
  -5 -15   3  316.02   20.77   2
  -5 -15   3  291.05   24.57   2
  -5  15   3  304.53   14.70   1
  -5  15   3  291.81   15.30   2
   5  15  -3  321.73   18.75   1
  -4 -15   3  277.71   19.08   2
  -4 -15   3  214.82   21.46   2
   4  15  -3  343.73   19.85   1
  -4  15   3  377.63   17.35   2
   4  15  -3  369.29   20.04   2
  -3 -15   3  130.13   14.49   2
   3 -15  -3  127.29   11.22   1
  -3  15   3  154.94   12.63   2
  -3  15   3   91.50   11.19   1
   3  15  -3  119.75   13.53   1
   3  15  -3  127.04   13.05   2
   2 -15  -3   29.77    6.54   1
  -2 -15   3   28.35    7.64   2
  -2 -15   3   25.20    7.72   2
   2  15  -3   16.18    6.18   2
  -2  15   3   32.26    7.84   2
  -2  15   3   17.31    6.54   1
   2  15  -3   29.08    8.07   1
  -1 -15   3  293.59   15.55   2
   1 -15  -3  284.47   15.34   1
  -1 -15   3  267.67   14.56   2
  -1  15   3  316.96   16.25   1
  -1  15   3  307.96   18.56   2
   1  15  -3  315.96   17.39   1
   1  15  -3  268.49   15.67   2
   0 -15   3   15.60    4.50   2
   0 -15  -3   18.46    6.53   1
   0 -15  -3   19.52    4.62   2
   0 -15  -3   17.46    5.12   2
   0 -15   3    6.20    5.06   2
   0  15  -3   34.02    6.31   2
   0  15   3   38.06    9.35   2
   0  15  -3   26.90    7.76   1
   0  15   3   51.58    8.11   1
  -1 -15  -3   23.56    6.32   2
  -1 -15  -3   13.63    5.54   2
  -1 -15  -3   12.00    6.80   1
  -1  15  -3    8.34    5.25   2
  -1  15  -3    5.25    6.34   1
   1  15   3    5.69    9.13   2
   1  15   3    4.40    7.18   1
  -2 -15  -3   46.07    7.91   2
  -2 -15  -3   39.58    8.51   1
  -2 -15  -3   41.31    7.29   2
  -2  15  -3   71.36    9.09   1
   2  15   3   45.61    8.54   1
   2  15   3   35.26   11.60   2
  -2  15  -3   61.01    6.84   2
  -3 -15  -3  162.49   14.05   2
  -3 -15  -3  142.31   14.43   1
  -3 -15  -3  170.43   15.53   2
  -3  15  -3  190.62   13.46   1
  -3  15  -3  175.11   11.33   2
   3  15   3  137.66   14.75   1
   3  15   3  197.27   21.72   2
  -4 -15  -3   16.20    8.20   1
  -4 -15  -3   22.32    9.44   2
  -4 -15  -3   12.33    7.43   2
  -4  15  -3   24.32    5.64   2
   4  15   3   19.17    8.20   1
  -4  15  -3   23.99    6.97   1
  -5 -15  -3   73.23   11.80   2
  -5 -15  -3   80.85   10.56   1
  -5 -15  -3   56.61    9.65   2
  -5  15  -3  100.78    9.41   2
   5  15   3   86.73   11.60   1
  -5  15  -3   92.04   11.41   1
  -6 -15  -3   -6.52   10.74   2
  -6 -15  -3   -1.79    8.72   1
  -6 -15  -3   -6.08    8.44   2
   6  15   3   -8.22    8.75   1
  -6  15  -3    9.63    5.28   2
  -6  15  -3    9.25    6.57   1
  -7 -15  -3   28.07    9.59   1
  -7 -15  -3   35.58   10.65   2
  -7 -15  -3   55.15   14.34   2
  -7  15  -3   60.68    8.25   1
  -7  15  -3   50.01    6.94   2
   7  15   3   43.62   10.14   1
  -8 -15  -3   26.43   10.52   1
  -8 -15  -3   36.59   12.54   2
  -8 -15  -3   34.15   15.57   2
  -8  15  -3   45.63    7.44   2
  -8  15  -3   34.62    7.62   1
   8  15   3   37.97   11.52   1
  -9 -15  -3   34.50   12.28   2
  -9 -15  -3   19.61   17.80   2
  -9 -15  -3   33.29   11.42   1
   9  15   3   29.04   11.60   1
  -9  15  -3   50.83    8.54   2
  -9  15  -3   37.57    7.58   1
 -10 -15  -3  180.87   21.32   1
 -10 -15  -3  182.49   26.25   2
 -10 -15  -3  153.91   24.30   2
  10  15   3  190.98   23.44   1
 -10  15  -3  178.76   17.06   2
 -10  15  -3  175.00   13.16   1
 -10 -16   3   28.65   13.86   1
 -10 -16   3   22.30   16.64   2
 -10 -16   3    9.72   22.89   2
  10  16  -3    0.09   12.53   1
  -9 -16   3    6.56   11.86   1
  -9 -16   3   -0.88   12.52   2
  -9 -16   3   24.95   19.71   2
   9  16  -3   -3.69   10.73   1
  -8 -16   3    5.35   12.55   2
  -8 -16   3   10.28   15.35   2
  -8 -16   3    2.39   10.48   1
   8  16  -3    1.70   10.14   1
  -7 -16   3    4.49   15.40   2
  -7 -16   3   27.16   11.76   2
  -7 -16   3   24.78   11.33   1
   7  16  -3   18.54    9.83   1
  -6 -16   3   13.69    8.57   1
  -6 -16   3   10.84   10.40   2
  -6 -16   3   14.92   14.16   2
  -6  16   3   15.09    5.55   1
  -6  16   3   25.88    6.90   2
   6  16  -3   25.42   10.10   1
  -5 -16   3  345.21   25.60   2
  -5 -16   3  323.28   22.09   2
  -5  16   3  322.64   16.23   2
   5  16  -3  315.69   19.42   1
  -5  16   3  295.54   15.34   1
  -4 -16   3  101.32   11.83   2
  -4 -16   3   77.24   12.84   2
  -4  16   3   91.15    9.17   1
   4  16  -3   72.94    9.27   2
  -4  16   3  101.56   12.35   2
   4  16  -3  104.04   11.58   1
  -3 -16   3  109.47   15.06   2
   3 -16  -3   87.30   11.43   1
  -3 -16   3   83.20   10.44   2
   3  16  -3  106.25   13.76   2
  -3  16   3  115.34   13.34   2
   3  16  -3  106.42   11.52   1
  -3  16   3   82.84   11.49   1
   2 -16  -3   73.42    8.45   1
  -2 -16   3   86.62    9.50   2
  -2 -16   3   65.39    8.66   2
  -2  16   3   73.48    8.46   1
   2  16  -3   56.63    8.02   2
  -2  16   3   71.23    9.80   2
   2  16  -3   86.30   10.40   1
  -1 -16   3  171.77   13.39   2
   1 -16  -3  171.82   13.58   1
  -1 -16   3  177.82   12.01   2
   1  16  -3  158.94   14.58   1
   1  16  -3  127.88   12.61   2
  -1  16   3  167.11   16.23   2
  -1  16   3  130.64   13.05   1
   0 -16  -3    1.20    6.26   1
   0 -16  -3   12.30    4.87   2
   0 -16  -3    7.11    4.67   2
   0  16   3   10.35    9.46   2
   0  16   3    0.70    6.83   1
   0  16  -3    6.89    6.88   1
   0  16  -3    8.90    5.69   2
  -1 -16  -3  206.01   12.54   2
  -1 -16  -3  193.31   14.70   1
  -1 -16  -3  191.47   12.86   2
  -1  16  -3  250.37   14.29   2
   1  16   3  267.54   20.80   2
  -1  16  -3  256.74   16.65   1
   1  16   3  237.00   16.68   1
  -2 -16  -3  123.51   13.84   1
  -2 -16  -3  134.85   13.21   2
  -2 -16  -3  132.64   12.47   2
  -2  16  -3  134.58   13.77   1
   2  16   3  118.23   14.68   1
  -2  16  -3  151.76   11.27   2
   2  16   3  160.12   20.33   2
  -3 -16  -3   66.08   10.07   2
  -3 -16  -3   72.36    9.67   2
  -3 -16  -3   83.95   10.70   1
  -3  16  -3   76.39    9.92   1
  -3  16  -3   77.16    9.66   2
   3  16   3   56.87    9.93   1
  -4 -16  -3   58.15   10.28   1
  -4 -16  -3   50.36    9.33   2
  -4 -16  -3   48.44   10.77   2
  -4  16  -3   67.74    8.82   1
   4  16   3   45.07    9.15   1
  -4  16  -3   56.20    6.70   2
  -5 -16  -3  182.94   17.96   2
  -5 -16  -3  206.65   20.82   2
  -5 -16  -3  179.41   16.67   1
  -5  16  -3  218.65   14.67   1
  -5  16  -3  222.78   12.58   2
   5  16   3  202.65   17.87   1
  -6 -16  -3   51.85   11.06   2
  -6 -16  -3   56.50   11.65   1
  -6 -16  -3   62.27   13.36   2
  -6  16  -3   78.01    9.48   1
   6  16   3   43.33   10.53   1
  -6  16  -3   76.53    9.75   2
  -7 -16  -3   70.08   13.07   2
  -7 -16  -3   45.27   10.96   1
  -7 -16  -3   83.05   15.70   2
  -7  16  -3   75.89   10.29   2
   7  16   3   75.99   12.56   1
  -7  16  -3   66.50    9.15   1
  -8 -16  -3   24.66   12.86   2
  -8 -16  -3   40.77   17.47   2
  -8 -16  -3   32.31   11.99   1
  -8  16  -3   34.16    7.27   2
  -8  16  -3   33.96    7.66   1
   8  16   3   31.29   10.91   1
  -9 -16  -3  -10.41   18.72   2
  -9 -16  -3    2.28   13.30   2
  -9 -16  -3   11.08   12.27   1
  -9  16  -3   28.58    7.97   2
  -9  16  -3   13.48    7.57   1
   9  16   3   23.41   12.32   1
 -10 -16  -3    6.47   12.18   1
 -10 -16  -3   26.74   15.42   2
 -10 -16  -3   42.08   23.81   2
 -10  16  -3   56.29   10.62   2
  10  16   3   34.16   14.93   1
 -10  16  -3   28.45    7.79   1
 -10 -17   3    6.04   17.15   2
 -10 -17   3   20.56   24.89   2
  10  17  -3   36.52   14.50   1
  -9 -17   3   30.71   13.96   2
  -9 -17   3   23.94   20.47   2
   9  17  -3   44.47   11.88   1
  -8 -17   3   88.89   13.35   1
  -8 -17   3  114.17   16.12   2
  -8 -17   3  124.00   20.45   2
   8  17  -3  113.41   14.41   1
  -7 -17   3   88.36   17.36   2
  -7 -17   3   68.64   13.14   2
   7  17  -3   89.85   12.93   1
  -6 -17   3   37.94   12.15   2
  -6 -17   3   53.58   15.52   2
  -6  17   3   48.69    8.19   2
   6  17  -3   47.68   10.74   1
  -6  17   3   47.82    6.97   1
  -5 -17   3  206.33   20.23   2
  -5 -17   3  192.15   22.39   2
  -5  17   3  197.51   13.30   1
  -5  17   3  188.04   14.41   2
   5  17  -3  197.50   17.25   1
  -4 -17   3  115.91   17.73   2
  -4 -17   3  126.47   17.33   2
  -4  17   3  161.91   14.54   2
   4  17  -3  144.30   16.08   1
  -4  17   3  151.00   12.91   1
   3 -17  -3   92.16   12.48   1
  -3 -17   3  111.77   15.54   2
  -3 -17   3  108.78   15.34   2
  -3  17   3  108.25   12.32   1
   3  17  -3  136.66   14.85   2
   3  17  -3  112.56   14.89   1
  -3  17   3  116.66   15.14   2
   2 -17  -3   50.00    8.42   1
  -2 -17   3   53.00    8.20   2
  -2 -17   3   64.49    8.97   2
   2  17  -3   47.02    8.84   1
  -2  17   3   50.82   10.12   2
  -2  17   3   57.26    8.52   1
   2  17  -3   45.78    8.01   2
   1 -17  -3  710.26   28.42   1
  -1 -17   3  676.13   26.03   2
  -1 -17   3  694.37   27.06   2
   1  17  -3  688.95   29.60   1
  -1  17   3  689.60   28.68   1
   1  17  -3  691.79   28.31   2
  -1  17   3  730.32   30.80   2
   0 -17  -3  365.76   15.50   2
   0 -17  -3  370.30   19.65   1
   0 -17  -3  388.27   15.49   2
   0  17  -3  350.19   18.90   2
   0  17   3  400.56   20.81   1
   0  17  -3  415.70   21.03   1
   0  17   3  437.36   24.67   2
  -1 -17  -3  147.63   11.98   2
  -1 -17  -3  145.76   14.32   1
  -1 -17  -3  138.98   11.90   2
  -1  17  -3  169.76   15.64   1
   1  17   3  198.84   20.68   2
   1  17   3  187.85   15.81   1
  -1  17  -3  180.42   13.21   2
  -2 -17  -3  132.87   12.98   2
  -2 -17  -3  118.46   14.14   1
  -2 -17  -3  121.62   13.43   2
   2  17   3  127.60   14.98   1
  -2  17  -3  102.87   14.13   1
  -2  17  -3  103.97   11.31   2
   2  17   3  127.80   15.40   2
  -3 -17  -3   96.26   11.68   1
  -3 -17  -3  101.79   14.15   2
  -3 -17  -3   81.40    9.87   2
  -3  17  -3   83.24   10.45   1
   3  17   3   78.32   11.02   1
  -3  17  -3   96.87   10.29   2
  -4 -17  -3   20.25    9.26   1
  -4 -17  -3   28.11   10.34   2
  -4 -17  -3    8.28    8.58   2
  -4  17  -3   10.18    7.67   1
  -4  17  -3   12.32    5.40   2
   4  17   3    1.08    7.85   1
  -5 -17  -3   32.19   12.25   2
  -5 -17  -3   11.78   10.01   1
  -5 -17  -3   15.31    9.75   2
  -5  17  -3   24.07    5.93   2
   5  17   3    6.52    9.04   1
  -5  17  -3   15.60    7.91   1
  -6 -17  -3   48.89   11.86   2
  -6 -17  -3   34.91   11.35   1
  -6 -17  -3   44.10   13.81   2
   6  17   3   20.70    9.21   1
  -6  17  -3   36.60    6.41   2
  -6  17  -3   34.72    8.40   1
  -7 -17  -3   53.90   12.29   2
  -7 -17  -3   50.68   15.50   2
  -7 -17  -3   52.10   12.53   1
   7  17   3   47.43   11.65   1
  -7  17  -3   64.39    9.41   1
  -7  17  -3   69.14    7.69   2
  -8 -17  -3   52.88   18.85   2
  -8 -17  -3   66.96   14.01   1
  -8 -17  -3   31.12   13.01   2
  -8  17  -3   64.19    9.24   1
  -8  17  -3   60.48    7.91   2
   8  17   3   84.54   14.10   1
  -9 -17  -3   43.06   14.52   1
  -9 -17  -3   44.67   15.84   2
  -9 -17  -3   79.63   21.79   2
   9  17   3   30.45   13.38   1
  -9  17  -3   54.53    9.13   1
  -9 -18   3   44.33   21.61   2
  -9 -18   3   39.43   17.05   2
   9  18  -3   55.00   15.15   1
  -8 -18   3   34.57   17.69   2
  -8 -18   3    0.89   12.99   2
   8  18  -3   -0.45   10.59   1
  -7 -18   3   19.88   13.25   2
  -7 -18   3    8.88   15.56   2
  -7  18   3   29.95    5.88   1
   7  18  -3   47.32   12.55   1
  -6 -18   3  209.27   23.34   2
  -6 -18   3  225.88   26.20   2
  -6  18   3  239.91   15.73   2
   6  18  -3  206.17   19.87   1
  -6  18   3  210.29   13.74   1
  -5 -18   3   98.57   15.19   2
  -5 -18   3   56.80   12.26   2
  -5  18   3   70.80    8.70   1
   5  18  -3   77.30   11.32   1
  -5  18   3   73.29   10.10   2
  -4 -18   3  198.48   19.59   2
  -4 -18   3  233.71   20.93   2
  -4  18   3  249.51   15.64   1
  -4  18   3  235.02   17.49   2
   4  18  -3  222.88   18.36   1
  -3 -18   3   37.81    9.89   2
   3 -18  -3   23.35    8.16   1
  -3 -18   3   49.94    9.98   2
   3  18  -3   46.52   10.45   1
  -3  18   3   46.37    9.87   2
   3  18  -3   38.31    9.01   2
  -3  18   3   34.70    8.18   1
  -2 -18   3  238.52   15.52   2
   2 -18  -3  255.45   16.64   1
  -2 -18   3  255.58   17.19   2
  -2  18   3  252.72   19.37   2
   2  18  -3  217.76   16.75   2
   2  18  -3  262.97   18.42   1
  -2  18   3  246.42   16.42   1
   1 -18  -3  146.32   15.21   1
  -1 -18   3  164.41   11.41   2
  -1 -18   3  170.27   13.40   2
   1  18  -3  189.94   16.60   1
  -1  18   3  170.99   18.79   2
   1  18  -3  176.97   14.98   2
  -1  18   3  171.82   15.40   1
   0 -18  -3   92.95   11.40   1
   0  18   3   49.93   12.02   2
   0  18  -3   70.12    8.88   2
   0  18  -3   72.15   10.16   1
   0  18   3   48.05    8.94   1
  -1 -18  -3   23.80    6.70   2
  -1 -18  -3   15.52    7.79   1
  -1 -18  -3   22.24    6.44   2
  -1  18  -3   19.07    8.36   1
  -1  18  -3   26.16    6.91   2
   1  18   3   27.74    8.84   1
   1  18   3   29.77   12.46   2
  -2 -18  -3   79.21   10.11   1
  -2 -18  -3  107.87   12.97   2
  -2 -18  -3  113.30   12.93   2
   2  18   3  120.57   15.63   1
  -2  18  -3  136.51   14.84   1
  -2  18  -3  112.68   11.58   2
  -3 -18  -3  131.20   16.00   1
  -3 -18  -3  136.50   15.11   2
  -3 -18  -3  120.60   14.78   2
  -3  18  -3  129.88   11.81   2
   3  18   3  122.74   16.67   1
  -3  18  -3  139.31   15.04   1
  -4 -18  -3   76.81   11.59   1
  -4 -18  -3   90.48   12.34   2
  -4 -18  -3   90.54   11.29   2
   4  18   3   66.54   10.54   1
  -4  18  -3   87.64   10.95   1
  -4  18  -3   91.44   10.56   2
  -5 -18  -3   94.59   14.32   2
  -5 -18  -3   99.02   13.54   1
  -5 -18  -3   93.43   13.13   2
   5  18   3   78.93   11.89   1
  -5  18  -3  105.73   10.67   2
  -5  18  -3  103.15   11.51   1
  -6 -18  -3   91.49   15.50   2
  -6 -18  -3   69.16   13.24   1
  -6 -18  -3   57.93   12.88   2
  -6  18  -3   77.70   10.67   1
  -6  18  -3   92.75   10.45   2
   6  18   3   72.25   11.37   1
  -7 -18  -3  187.48   23.37   2
  -7 -18  -3  183.37   20.37   1
  -7 -18  -3  224.09   28.35   2
  -7  18  -3  156.25   15.39   1
   7  18   3  140.87   19.61   1
  -7  18  -3  146.84   11.98   2
  -8 -18  -3   47.21   19.34   2
  -8 -18  -3   45.19   15.43   2
  -8 -18  -3   29.89   13.06   1
  -8  18  -3   48.93    7.54   2
   8  18   3   49.23   13.47   1
  -8  18  -3   36.84    9.40   1
  -9 -18  -3   23.91   22.34   2
  -9 -18  -3   27.22   13.00   1
  -9  18  -3   30.36    9.05   1
  -9 -19   3   79.90   23.93   2
  -9 -19   3   45.79   18.56   2
   9  19  -3   22.43   13.27   1
  -8 -19   3   90.64   20.80   2
  -8 -19   3   11.14   15.88   2
   8  19  -3   27.61   13.30   1
  -7 -19   3   45.80   16.70   2
  -7 -19   3  -15.05   13.94   2
  -7  19   3   11.71    6.09   1
   7  19  -3    2.16   11.43   1
  -6 -19   3   26.22   13.77   2
  -6 -19   3   30.77   15.49   2
   6  19  -3   21.00   11.34   1
  -6  19   3   20.38    7.27   1
  -6  19   3   42.37   10.02   2
  -5 -19   3   31.96   13.18   2
  -5 -19   3   52.47   12.50   2
  -5  19   3   43.08    8.58   1
  -5  19   3   51.71   10.80   2
   5  19  -3   43.67   11.59   1
  -4 -19   3  175.83   20.31   2
  -4 -19   3  175.16   19.70   2
  -4  19   3  186.68   17.79   2
  -4  19   3  160.01   14.88   1
   4  19  -3  152.16   17.81   1
  -3 -19   3  245.76   19.10   2
  -3 -19   3  254.23   18.41   2
   3  19  -3  303.74   20.88   1
  -3  19   3  309.40   18.68   1
  -3  19   3  275.93   20.64   2
  -2 -19   3   32.13    7.32   2
   2 -19  -3   43.37    9.11   1
  -2 -19   3   22.18    8.55   2
   2  19  -3   33.93    8.76   2
  -2  19   3   22.41    8.61   1
   2  19  -3   21.56   10.25   1
  -2  19   3   17.30   10.95   2
   1 -19  -3   -1.00    8.25   1
  -1 -19   3    0.96    6.51   2
  -1 -19   3   -1.15    5.37   2
  -1  19   3   -7.74    7.69   1
  -1  19   3   -3.61   10.69   2
   1  19  -3    5.65    7.38   2
   1  19  -3    0.71    8.55   1
   0 -19  -3   72.80   11.60   1
   0  19   3   92.40   12.17   1
   0  19  -3   92.54   13.60   2
   0  19   3   80.99   14.11   2
   0  19  -3   92.94   11.91   1
  -1 -19  -3   90.97   11.42   2
  -1 -19  -3   62.31   10.02   1
  -1 -19  -3   80.86   10.48   2
   1  19   3   61.57   10.53   1
  -1  19  -3   62.87    8.32   2
  -1  19  -3   50.82   10.57   1
   1  19   3   60.73   14.76   2
  -2 -19  -3  149.58   17.29   1
  -2 -19  -3  156.76   14.52   2
  -2 -19  -3  166.34   14.28   2
  -2  19  -3  129.30   16.04   1
  -2  19  -3  139.74   13.01   2
   2  19   3  126.32   16.97   1
  -3 -19  -3  104.36   15.40   2
  -3 -19  -3  105.64   14.79   2
  -3 -19  -3   93.19   12.71   1
  -3  19  -3   72.88   11.57   1
  -3  19  -3   74.48    8.39   2
   3  19   3   88.03   12.78   1
  -4 -19  -3   54.73   11.21   2
  -4 -19  -3   50.63   11.24   1
  -4 -19  -3   55.41   10.41   2
  -4  19  -3   58.50   10.71   1
  -4  19  -3   53.49    7.70   2
   4  19   3   51.15   11.18   1
  -5 -19  -3   -4.34   11.87   2
  -5 -19  -3    8.95   11.35   1
  -5 -19  -3   20.63   11.20   2
  -5  19  -3   18.30    6.48   2
  -5  19  -3   32.72    9.45   1
   5  19   3    2.34   10.26   1
  -6 -19  -3   19.35   14.98   2
  -6 -19  -3   18.33   11.84   2
  -6 -19  -3   -3.84   11.19   1
   6  19   3   -0.57    9.81   1
  -6  19  -3   13.93    9.07   1
  -6  19  -3   -8.28    5.44   2
  -7 -19  -3   57.17   16.53   2
  -7 -19  -3   41.19   14.42   1
  -7 -19  -3   18.05   13.30   2
   7  19   3   20.25   10.78   1
  -7  19  -3   31.38    9.68   1
  -7  19  -3   12.27    6.39   2
  -8 -19  -3   -4.40   11.28   1
  -8 -19  -3   -8.19   14.55   2
  -8 -19  -3   34.13   21.44   2
   8  19   3   -5.57   12.53   1
  -8  19  -3   -4.54    6.70   2
  -8  19  -3    8.09    9.68   1
  -8 -20   3    9.84   20.20   2
  -8 -20   3   34.72   18.25   2
   8  20  -3   23.34   14.56   1
  -7 -20   3    5.44   14.30   2
  -7 -20   3   31.07   17.62   2
  -7  20   3   16.45    6.53   1
   7  20  -3   20.83   12.84   1
  -6 -20   3   79.79   16.50   2
  -6 -20   3   70.19   16.64   2
  -6  20   3   88.10   11.96   2
   6  20  -3   67.58   13.60   1
  -6  20   3   84.31    9.29   1
  -5 -20   3  302.80   26.20   2
  -5 -20   3  314.68   24.98   2
  -5  20   3  298.22   20.96   2
  -5  20   3  252.65   17.63   1
   5  20  -3  274.96   22.69   1
  -4 -20   3  151.38   20.39   2
  -4 -20   3  151.26   20.02   2
  -4  20   3  126.12   15.67   1
   4  20  -3  131.86   18.36   1
  -4  20   3  138.06   18.94   2
  -3 -20   3   21.59    8.78   2
  -3 -20   3   19.74   10.05   2
  -3  20   3   14.76    8.86   1
   3  20  -3   16.11   10.24   1
  -3  20   3   26.96   11.55   2
  -2 -20   3  130.12   12.78   2
   2 -20  -3  126.00   15.53   1
  -2 -20   3  135.05   15.58   2
   2  20  -3  153.04   17.37   2
   2  20  -3  140.63   18.03   1
  -2  20   3  152.85   20.36   2
  -2  20   3  158.21   16.28   1
   1 -20  -3  217.13   18.08   1
  -1  20   3  236.85   23.87   2
  -1  20   3  220.23   18.69   1
   1  20  -3  219.37   19.57   1
   1  20  -3  213.94   17.43   2
   0 -20  -3  150.14   17.40   1
   0  20   3  208.89   23.14   2
   0  20  -3  200.32   19.09   1
   0  20  -3  187.10   16.32   2
   0  20   3  195.66   18.56   1
  -1 -20  -3  204.26   13.80   2
  -1 -20  -3  209.09   12.90   2
  -1 -20  -3  206.70   18.89   1
  -1  20  -3  198.09   15.75   2
  -1  20  -3  189.84   18.34   1
   1  20   3  211.66   19.73   1
  -2 -20  -3  169.72   14.28   2
  -2 -20  -3  197.74   15.61   2
  -2 -20  -3  174.79   19.05   1
   2  20   3  147.95   18.40   1
  -2  20  -3  167.12   14.30   2
  -2  20  -3  157.49   17.98   1
  -3 -20  -3   59.19   12.65   1
  -3 -20  -3   70.10   10.54   2
  -3 -20  -3   50.57   10.08   2
   3  20   3   31.65   10.49   1
  -3  20  -3   38.15    7.73   2
  -3  20  -3   48.75   10.92   1
  -4 -20  -3   25.64   12.12   1
  -4 -20  -3   42.96   11.10   2
  -4 -20  -3   19.60   10.88   2
  -4  20  -3   58.26   10.57   1
   4  20   3   68.13   12.64   1
  -4  20  -3   54.28    8.10   2
  -5 -20  -3   18.47   12.08   1
  -5 -20  -3   24.45   12.04   2
  -5 -20  -3   23.10   12.56   2
  -5  20  -3   23.17    6.94   2
   5  20   3   14.59   12.57   1
  -5  20  -3   21.09    9.41   1
  -6 -20  -3   85.50   16.59   2
  -6 -20  -3   73.51   14.34   2
  -6 -20  -3   51.81   12.12   1
   6  20   3   45.22   12.05   1
  -6  20  -3   56.56    7.52   2
  -6  20  -3   62.61   11.09   1
  -7 -20  -3   11.30   14.33   2
  -7 -20  -3   24.37   13.70   1
  -7 -20  -3   25.17   19.07   2
  -7  20  -3   12.38    6.69   2
  -7  20  -3   12.91   10.06   1
   7  20   3   10.07   11.56   1
  -7 -21   3   34.85   18.98   2
  -7 -21   3   88.76   18.28   2
  -7  21   3   65.20   12.60   2
   7  21  -3   43.81   13.94   1
  -7  21   3   61.57    8.65   1
  -6 -21   3   67.60   16.28   2
  -6 -21   3   59.73   16.85   2
  -6  21   3   98.75   14.15   1
   6  21  -3   56.14   14.14   1
  -6  21   3   64.87   12.74   2
  -5 -21   3   19.61   13.45   2
  -5 -21   3  -18.29   12.52   2
  -5  21   3   -8.14   11.70   2
  -5  21   3    3.48    8.75   1
   5  21  -3    8.09   12.11   1
  -4 -21   3   17.20   11.12   2
  -4 -21   3   19.16   11.85   2
  -4  21   3   -3.09    8.66   1
  -4  21   3   -3.20   11.96   2
   4  21  -3   16.79   11.46   1
  -3 -21   3    6.23   10.35   2
  -3 -21   3  -10.01    8.88   2
   3  21  -3   20.92   11.79   1
  -3  21   3   31.36   13.55   2
  -3  21   3   12.72    9.36   1
   2 -21  -3   37.07   10.67   1
  -2 -21   3   12.02    9.04   2
  -2 -21   3   25.80    7.50   2
  -2  21   3   32.84   13.87   2
   2  21  -3   34.05   11.98   1
  -2  21   3   22.90    9.69   1
   1 -21  -3    2.62   10.15   1
   1  21  -3  -14.00    8.23   2
  -1  21   3    0.09    8.87   1
   1  21  -3    5.06   10.43   1
  -1  21   3   -5.60   13.37   2
   0 -21  -3    3.08   10.45   1
   0  21   3   -5.80   10.14   1
   0  21  -3    1.41   10.46   1
   0  21  -3    2.52    8.22   2
  -1 -21  -3  107.30   11.20   2
  -1 -21  -3   78.73   12.33   1
   1  21   3   61.08   12.15   1
  -1  21  -3   74.01   12.13   1
  -1  21  -3   63.96    9.92   2
  -2 -21  -3   58.81   11.69   1
  -2 -21  -3   85.49   12.66   2
  -2 -21  -3   75.43   10.03   2
   2  21   3   51.59   12.00   1
  -2  21  -3   55.26   11.16   1
  -2  21  -3   61.00    9.22   2
  -3 -21  -3  124.12   16.29   2
  -3 -21  -3  111.72   17.09   2
  -3 -21  -3   95.18   15.26   1
   3  21   3   88.18   14.36   1
  -3  21  -3   72.60   11.43   1
  -3  21  -3   77.63    9.60   2
  -4 -21  -3   72.41   14.41   1
  -4 -21  -3   49.39   12.04   2
  -4 -21  -3   53.80   11.71   2
  -4  21  -3   48.41   11.22   1
  -4  21  -3   22.37    7.70   2
   4  21   3   34.17   12.29   1
  -5 -21  -3   -6.36   11.85   2
  -5 -21  -3  -12.96   10.80   1
  -5 -21  -3    9.06   12.55   2
  -5  21  -3   -3.96    7.03   2
  -5  21  -3   -1.16    9.87   1
   5  21   3    6.30   12.87   1
  -6 -21  -3    8.15   12.80   1
  -6 -21  -3  -10.13   13.83   2
  -6 -21  -3   11.84   14.74   2
  -6  21  -3   16.58   10.58   1
  -6  21  -3    0.44    7.12   2
   6  21   3    0.77   13.04   1
  -6 -22   3  -30.47   14.45   2
  -6 -22   3   27.39   17.35   2
   6  22  -3   -0.18   12.65   1
  -6  22   3  -23.63   13.47   2
  -6  22   3   -8.21    8.98   1
  -5 -22   3   35.32   13.48   2
  -5 -22   3    1.38   13.81   2
  -5  22   3    4.48    9.61   1
   5  22  -3   31.34   13.86   1
  -5  22   3  -19.21   13.21   2
  -4 -22   3   71.65   14.07   2
  -4 -22   3   62.78   13.33   2
   4  22  -3   71.43   14.12   1
  -4  22   3   78.68   12.14   1
  -4  22   3   53.08   15.06   2
  -3 -22   3   -3.01    8.47   2
  -3 -22   3   11.77   11.27   2
  -3  22   3  -10.52   13.87   2
  -3  22   3  -12.88    9.70   1
   3  22  -3    9.89   10.79   1
  -2 -22   3   -1.84    7.03   2
  -2 -22   3   -4.00    8.84   2
  -2  22   3   15.81    9.89   1
   2  22  -3   22.05   11.18   1
   1 -22  -3    5.84   10.88   1
   1  22  -3    4.95    9.50   2
   1  22  -3   13.88   11.18   1
  -1  22   3   13.51    9.99   1
   0 -22  -3   81.89   13.19   1
   0  22  -3   58.00   10.91   2
   0  22  -3   91.10   14.17   1
   0  22   3   67.61   12.44   1
  -1 -22  -3   56.16   12.81   1
  -1  22  -3   71.79   10.46   2
  -1  22  -3   68.87   12.71   1
   1  22   3   65.80   13.47   1
  -2 -22  -3   39.39   12.20   1
  -2 -22  -3   47.05    8.19   2
  -2 -22  -3   50.78    9.73   2
  -2  22  -3   32.70    9.78   2
  -2  22  -3   54.89   11.64   1
   2  22   3   41.60   12.87   1
  -3 -22  -3   23.75   13.69   1
  -3 -22  -3   18.23   10.30   2
  -3 -22  -3   31.22    9.71   2
  -3  22  -3    1.17   10.67   1
   3  22   3    2.20   11.71   1
  -3  22  -3   -2.46    8.02   2
  -4 -22  -3   34.31   12.16   2
  -4 -22  -3   24.41   12.18   2
  -4 -22  -3   42.56   14.71   1
  -4  22  -3    5.27    7.74   2
   4  22   3   26.22   13.39   1
  -4  22  -3    9.03   10.90   1
  -5 -22  -3   22.55   12.87   2
  -5 -22  -3   40.20   13.40   1
  -5 -22  -3    6.11   13.30   2
   5  22   3   22.14   12.95   1
  -5  22  -3   -1.68    8.08   2
  -5  22  -3   49.31   11.97   1
  -5 -23   3   78.86   15.80   2
  -5 -23   3   34.23   16.00   2
   5  23  -3   13.89   13.48   1
  -5  23   3   54.36   11.84   1
  -4 -23   3  135.73   20.17   2
  -4  23   3   69.65   12.61   1
   4  23  -3   75.40   15.68   1
  -3 -23   3   22.31    9.60   2
  -3 -23   3   18.43   11.68   2
  -3  23   3   23.50   11.10   1
   3  23  -3   50.30   14.68   1
  -2 -23   3  129.67   11.38   2
  -2  23   3  100.79   13.98   1
   1 -23  -3   26.65   11.52   1
   1  23  -3   63.63   13.74   1
  -1  23   3   52.00   13.08   1
   0 -23  -3   25.73   12.00   1
   0  23   3   46.13   12.32   1
   0  23  -3   10.44   10.10   2
   0  23  -3   19.36   12.75   1
  -1 -23  -3   39.36   13.45   1
   1  23   3   54.88   13.73   1
  -1  23  -3   28.93   12.04   1
  -1  23  -3   33.82   10.51   2
  -2 -23  -3   33.58   13.59   1
  -2 -23  -3   35.94    9.20   2
  -2 -23  -3   28.48    7.96   2
  -2  23  -3   14.61    9.48   2
   2  23   3   14.17   13.66   1
  -2  23  -3   26.85   12.39   1
  -3 -23  -3   81.04   11.45   2
  -3 -23  -3   76.73   12.39   2
  -3 -23  -3   98.14   17.01   1
  -3  23  -3   61.42   14.50   1
  -3  23  -3   53.43   10.77   2
   3  23   3   75.13   16.17   1
  -4 -23  -3   54.37   13.86   2
  -4 -23  -3   51.92   16.74   1
  -4 -23  -3   59.93   13.99   2
  -4  23  -3   32.05    9.76   2
  -4  23  -3   54.12   13.74   1
   4  23   3   40.73   15.02   1
  -3 -24   3   43.03   12.46   2
  -3 -24   3   60.33   10.25   2
  -3  24   3   53.16   14.09   1
   3  24  -3   57.93   15.30   1
  -2  24   3   19.33   12.51   1
   2  24  -3    4.30   13.73   1
  -1  24   3   39.69   13.72   1
   1  24  -3   25.38   14.11   1
   0 -24  -3   14.53   12.48   1
   0  24  -3    4.25   12.24   1
   0  24   3    7.16   12.59   1
  -1 -24  -3   34.10   15.11   1
   1  24   3   27.23   14.06   1
  -1  24  -3    5.47   12.78   1
  -2 -24  -3   32.63   15.47   1
   2  24   3   12.04   13.84   1
  -2  24  -3    3.93   10.67   2
  -2  24  -3   13.26   13.06   1
  -3 -24  -3   35.77   15.57   1
 -13   0   4   17.67   12.56   2
 -12   0   4   -2.82    9.79   2
 -11   0   4  329.29   21.67   2
 -10   0   4  795.26   32.87   2
   9   0  -4  644.63   24.11   1
  -9   0   4  736.23   28.89   2
  -8   0   4  906.35   33.30   2
   8   0  -4  845.23   29.67   1
   7   0  -4  828.56   27.75   1
  -7   0   4  814.61   30.60   2
   6   0  -4  615.95   21.53   1
  -6   0   4  647.32   24.26   2
   5   0  -4  916.72   30.22   1
   5   0  -4  905.30   31.08   2
  -5   0   4  908.64   32.22   2
   4   0  -4 1573.51   52.04   2
  -4   0   4 1584.99   52.79   2
   3   0  -4 1904.92   62.11   2
  -3   0   4 1892.64   62.62   2
  -2   0   4  234.72   10.95   2
   2   0  -4  231.28   10.42   2
  -1   0   4  245.00   11.26   2
   1   0  -4  239.65   10.71   2
   0   0  -4 7083.74  230.11   2
   0   0   4 7338.44  230.31   2
  -1   0  -4   83.45    7.73   2
   1   0   4   74.91    8.18   2
  -2   0  -4 3037.44  100.64   2
   2   0   4 3152.98  100.66   2
  -3   0  -4 9644.25  313.30   2
   3   0   4 9999.99  313.26   2
   4   0   4 1774.24   60.75   2
  -4   0  -4 1840.37   61.19   2
   5   0   4    5.64    5.75   2
  -5   0  -4    2.90    4.33   1
  -5   0  -4    0.27    5.46   2
  -6   0  -4  117.97    9.61   1
  -6   0  -4   91.95   12.91   2
  -7   0  -4  803.01   29.67   1
  -7   0  -4  804.67   33.09   2
  -8   0  -4  121.99   11.12   1
  -8   0  -4  110.50   13.50   2
  -9   0  -4  327.30   23.84   2
  -9   0  -4  309.22   16.65   1
 -10   0  -4  249.09   25.19   2
 -10   0  -4  272.05   16.20   1
 -11   0  -4   43.58   16.24   2
 -11   0  -4   44.08    9.26   1
 -12   0  -4   46.84   10.58   1
 -12   0  -4   71.93   17.71   2
 -13  -1   4    0.85   12.09   2
 -13   1   4  -14.96   11.13   2
 -12  -1   4   21.33   10.69   2
 -12   1   4   -7.14    9.47   2
 -11  -1   4  204.16   19.07   2
 -11   1   4  167.96   17.36   2
 -10  -1   4  938.02   37.42   2
 -10   1   4  935.29   36.07   2
  10   1  -4  878.04   31.56   1
  -9  -1   4  117.93   14.00   2
   9   1  -4   65.50    8.08   1
   8  -1  -4  607.59   21.79   1
  -8  -1   4  668.50   26.35   2
  -8   1   4  714.84   27.30   2
   8   1  -4  653.10   24.11   1
   7  -1  -4  492.96   16.64   1
  -7  -1   4  451.37   20.35   2
   7   1  -4  453.06   17.14   1
  -7   1   4  486.76   19.98   2
   6  -1  -4  472.67   16.18   1
  -6  -1   4  461.95   19.46   2
  -6   1   4  461.85   18.69   2
   6   1  -4  443.81   16.35   1
  -5  -1   4  405.20   17.72   2
   5  -1  -4  440.28   15.99   2
   5  -1  -4  443.59   15.00   1
   5   1  -4  412.11   15.03   1
   5   1  -4  388.78   15.91   2
  -5   1   4  439.54   17.01   2
   4  -1  -4  260.47   10.52   2
  -4  -1   4  232.11   11.91   2
   4   1  -4  229.11    9.49   1
   4   1  -4  213.65   10.36   2
  -4   1   4  231.02   11.06   2
   3  -1  -4  140.42    7.41   2
  -3  -1   4  120.15    8.48   2
   3   1  -4  122.45    7.59   2
  -3   1   4  121.26    8.20   2
  -2  -1   4   77.63    6.98   2
   2  -1  -4   79.81    6.31   2
  -2   1   4   63.77    6.96   2
   2   1  -4   80.67    6.46   2
   1  -1  -4   90.64    6.64   2
  -1  -1   4   69.14    7.32   2
   1   1  -4   62.87    6.37   2
  -1   1   4   80.06    7.16   2
   0  -1  -4   49.98    6.58   2
   0   1   4   45.09    5.13   2
   1  -1   4  102.46    8.69   2
  -1  -1  -4  123.16    8.70   2
   1   1   4  109.06    8.71   2
  -1   1  -4  105.46    8.23   2
   2  -1   4   39.71    5.56   2
  -2  -1  -4   55.48    8.02   2
   2   1   4   27.12    5.29   2
   3  -1   4  543.55   21.84   2
  -3  -1  -4  578.94   22.31   2
  -3   1  -4  665.73   24.10   2
   3   1   4  595.15   24.21   2
  -4  -1  -4  226.47   11.35   1
  -4  -1  -4  217.90   13.43   2
   4  -1   4  200.63   12.71   2
   4   1   4  199.91   13.94   2
  -4   1  -4  248.90   13.20   2
  -5  -1  -4  132.73    9.38   1
  -5  -1  -4  116.12   12.14   2
   5   1   4  130.89   12.52   2
  -5   1  -4  127.38   11.09   2
  -6  -1  -4  148.82   10.47   1
  -6  -1  -4  122.08   14.00   2
  -6   1  -4  105.67   12.88   2
  -6   1  -4  128.69    9.62   1
  -7  -1  -4  193.21   12.36   1
  -7  -1  -4  169.61   16.89   2
  -7   1  -4  214.80   12.45   1
  -7   1  -4  183.09   16.74   2
  -8  -1  -4   43.02   10.85   2
  -8  -1  -4   55.75    7.63   1
  -8   1  -4   59.28    7.42   1
  -8   1  -4   48.64   10.57   2
  -9  -1  -4   38.40    7.66   1
  -9  -1  -4   36.22   12.12   2
  -9   1  -4   68.07   12.68   2
  -9   1  -4   80.05   11.09   1
 -10  -1  -4   69.98   15.49   2
 -10  -1  -4   84.88    9.99   1
 -10   1  -4   91.14   12.33   1
 -10   1  -4   62.57   14.08   2
 -11  -1  -4    1.00    8.06   1
 -11  -1  -4    6.99   15.60   2
 -11   1  -4    4.32    8.14   1
 -11   1  -4   -2.74   13.89   2
 -12  -1  -4    3.95   17.06   2
 -12  -1  -4    1.32    9.42   1
 -12   1  -4   29.52   16.52   2
 -12   1  -4   13.21    9.46   1
 -13  -2   4   31.76   13.33   2
 -13   2   4   51.67   13.00   2
 -12  -2   4   19.49   11.05   2
 -12   2   4   47.36   10.98   2
 -11  -2   4  166.54   18.42   2
  11   2  -4  150.19   10.72   1
 -11   2   4  155.52   16.84   2
 -10  -2   4  870.14   35.68   2
 -10   2   4  758.96   30.67   2
  10   2  -4  695.13   26.55   1
  -9  -2   4  423.05   21.58   2
   9   2  -4  388.59   16.47   1
  -9   2   4  401.33   19.79   2
  -8  -2   4  321.35   17.52   2
  -8   2   4  253.74   14.56   2
   8   2  -4  248.36   11.77   1
  -7  -2   4  525.11   22.21   2
  -7   2   4  645.23   24.26   2
   7   2  -4  600.33   22.07   1
  -6  -2   4  386.15   17.33   2
   6   2  -4  326.07   13.26   1
  -6   2   4  351.35   15.15   2
  -5  -2   4  395.42   17.28   2
   5  -2  -4  412.46   13.87   1
   5   2  -4  429.68   15.75   1
   5   2  -4  425.21   16.68   2
  -5   2   4  419.10   17.05   2
   4  -2  -4  468.28   17.06   2
  -4  -2   4  490.64   19.03   2
  -4   2   4  526.43   19.76   2
   4   2  -4  532.57   18.88   1
   4   2  -4  523.74   19.66   2
   3  -2  -4 1986.01   67.24   2
  -3  -2   4 2163.40   68.55   2
   3   2  -4 2063.58   67.59   2
  -3   2   4 2058.81   67.57   2
  -2  -2   4 2374.28   78.60   2
   2  -2  -4 2429.27   78.03   2
  -2   2   4 2386.82   76.55   2
   2   2  -4 2294.66   76.47   2
   1  -2  -4 1757.39   57.27   2
  -1  -2   4 1720.98   57.59   2
   1   2  -4 1703.94   58.03   2
  -1   2   4 1817.93   58.29   2
   0  -2   4  222.61   11.35   2
   0  -2  -4  239.63   11.12   2
   0   2   4  158.65    9.47   2
   0   2  -4  145.48    8.81   2
  -1  -2  -4 2486.14   81.05   2
   1  -2   4 2461.06   80.72   2
   1   2   4 2587.28   83.63   2
  -1   2  -4 2521.19   83.22   2
  -2  -2  -4  483.32   18.78   2
   2  -2   4  433.05   17.99   2
  -2   2  -4  394.04   16.71   2
   2   2   4  436.33   17.80   2
   3  -2   4 1975.08   65.23   2
  -3  -2  -4 1917.83   66.15   2
  -3  -2  -4 2035.65   65.22   1
  -3   2  -4 2018.36   67.64   2
   3   2   4 2066.98   68.48   2
  -4  -2  -4  794.80   30.24   2
   4  -2   4  793.33   28.76   2
  -4  -2  -4  810.79   28.73   1
  -4   2  -4  784.46   29.03   2
   4   2   4  789.20   30.22   2
  -5  -2  -4  189.09   14.03   2
  -5  -2  -4  214.29   11.45   1
  -5   2  -4  270.07   14.63   2
   5   2   4  302.53   16.52   2
  -6  -2  -4  749.78   31.15   2
  -6  -2  -4  762.98   28.21   1
  -6   2  -4  810.26   31.47   2
  -7  -2  -4  618.04   24.26   1
  -7  -2  -4  590.96   27.77   2
  -7   2  -4  580.83   23.01   1
  -7   2  -4  601.38   26.34   2
  -8  -2  -4  118.89   11.55   1
  -8  -2  -4  112.10   13.64   2
  -8   2  -4   88.81   11.11   2
  -8   2  -4   91.50   10.09   1
  -9  -2  -4   78.58   14.19   2
  -9  -2  -4   93.86    9.87   1
  -9   2  -4   98.12   11.15   1
  -9   2  -4   87.39   13.35   2
 -10  -2  -4  205.24   15.26   1
 -10  -2  -4  194.55   25.45   2
 -10   2  -4  148.32   21.78   2
 -10   2  -4  171.24   14.14   1
 -11  -2  -4   90.93   17.77   2
 -11  -2  -4  114.01   14.23   1
 -11   2  -4   95.47   10.79   1
 -11   2  -4  103.82   15.88   2
 -12  -2  -4   86.75   11.76   1
 -12  -2  -4   77.61   19.92   2
 -12   2  -4   92.51   11.47   1
 -12   2  -4   91.75   18.50   2
 -13  -3   4   32.98   13.34   2
 -13   3   4   58.13   13.09   2
 -12  -3   4   -3.29   10.82   2
 -12   3   4  -16.22    9.03   2
 -11  -3   4   41.50   10.67   2
  11   3  -4   37.73    6.69   1
 -11   3   4   34.87    9.40   2
 -10  -3   4  129.54   16.24   2
 -10   3   4  127.44   14.36   2
  10   3  -4   99.79    9.85   1
  -9  -3   4   29.52    7.91   2
   9   3  -4   27.02    5.67   1
  -9   3   4   37.66    7.53   2
  -8  -3   4  103.08   12.63   2
   8   3  -4   89.40    8.51   1
  -8   3   4  110.74   10.80   2
  -7  -3   4  190.36   13.24   2
   7   3  -4  169.31    9.42   1
  -7   3   4  171.59   11.25   2
  -6  -3   4  100.13   10.30   2
  -6   3   4  106.77    8.76   2
   6   3  -4   92.11    7.15   1
  -5  -3   4   17.17    4.89   2
  -5   3   4   15.74    4.13   2
   5   3  -4   22.85    4.27   2
   5   3  -4   20.34    3.79   1
  -4  -3   4  112.25    9.15   2
   4  -3  -4  113.03    6.12   2
   4   3  -4  103.38    6.80   1
   4   3  -4  111.21    7.90   2
  -4   3   4   89.44    7.66   2
  -3  -3   4  326.21   14.01   2
   3  -3  -4  295.79   11.85   2
   3   3  -4  303.60   12.87   2
  -3   3   4  292.06   12.71   2
  -2  -3   4  297.35   12.89   2
   2  -3  -4  269.46   11.50   2
  -2   3   4  294.88   12.85   2
   2   3  -4  295.06   12.78   2
  -1  -3   4 1189.93   40.24   2
   1  -3  -4 1174.56   39.72   2
   1   3  -4 1197.55   40.74   2
  -1   3   4 1211.06   40.84   2
   0  -3  -4 1089.75   36.97   2
   0  -3   4 1069.36   37.01   2
   0   3  -4 1057.90   36.49   2
   0   3   4 1078.13   36.81   2
   1  -3   4 1548.53   50.27   2
  -1  -3  -4 1461.62   50.66   2
  -1   3  -4 1466.75   48.89   2
   1   3   4 1459.14   49.45   2
  -2  -3  -4 1447.78   50.36   2
   2  -3   4 1513.33   49.47   2
  -2  -3  -4 1489.33   49.49   1
  -2   3  -4 1399.25   48.07   2
   2   3   4 1471.29   49.15   2
  -3  -3  -4  164.99   11.70   2
  -3  -3  -4  163.94    9.84   1
   3  -3   4  174.66   10.20   2
   3   3   4  164.11   12.62   2
  -3   3  -4  168.96   10.35   2
   4  -3   4   68.26    8.06   2
  -4  -3  -4   60.56    7.82   1
  -4  -3  -4   72.64   10.53   2
   4   3   4   61.48    8.45   2
  -4   3  -4   69.19    8.85   2
  -5  -3  -4    5.14    6.42   2
  -5  -3  -4   13.84    5.18   1
  -5   3  -4    4.57    5.37   2
   5   3   4   15.10    7.15   2
  -6  -3  -4  305.61   19.22   2
  -6  -3  -4  330.59   15.74   1
  -6   3  -4  305.81   16.40   2
  -7  -3  -4   50.10   10.33   2
  -7  -3  -4   32.25    6.76   1
  -7   3  -4   45.78    8.40   2
  -8  -3  -4   16.70    6.87   1
  -8  -3  -4   12.41   10.60   2
  -8   3  -4   14.43    8.66   2
  -8   3  -4   26.21    6.17   1
  -9  -3  -4   25.56    7.79   1
  -9  -3  -4   18.23   12.53   2
  -9   3  -4   36.25   10.52   2
  -9   3  -4   48.47    7.35   1
 -10  -3  -4  140.44   14.06   1
 -10  -3  -4  128.73   18.03   2
 -10   3  -4  141.11   13.15   1
 -10   3  -4  107.75   15.01   2
 -11  -3  -4   24.40    8.99   1
 -11  -3  -4   30.39   15.88   2
 -11   3  -4   37.30   14.25   2
 -11   3  -4   38.57    9.01   1
 -12  -3  -4   -3.53    9.55   1
 -12  -3  -4    6.43   18.39   2
 -12   3  -4   39.08   15.80   2
 -12   3  -4   -1.85    9.18   1
 -13  -4   4  145.08   18.59   2
 -13   4   4  191.52   22.68   2
 -12  -4   4   65.25   13.39   2
 -12   4   4   90.47   12.50   2
  12   4  -4   86.24   11.46   1
 -11  -4   4   73.73   12.42   2
  11   4  -4   45.15    7.43   1
 -11   4   4   27.30    8.95   2
 -10  -4   4   87.46   10.78   2
  10   4  -4   94.08    9.91   1
 -10   4   4   64.12    9.28   2
  -9  -4   4  170.66   16.08   2
  -9   4   4  116.56   12.25   2
   9   4  -4  112.79   10.12   1
  -8  -4   4  288.18   17.35   2
   8   4  -4  304.96   14.27   1
  -8   4   4  323.39   15.79   2
  -7  -4   4  430.58   20.10   2
  -7   4   4  523.13   21.08   2
   7   4  -4  542.31   20.14   1
  -6  -4   4  392.71   18.13   2
   6   4  -4  364.95   15.58   2
  -6   4   4  335.20   15.13   2
   6   4  -4  359.93   14.59   1
  -5  -4   4  642.99   24.89   2
   5   4  -4  631.98   22.15   1
  -5   4   4  594.40   22.32   2
   5   4  -4  606.20   22.85   2
   4  -4  -4 3029.12   95.39   1
  -4  -4   4 3081.53   98.11   2
   4  -4  -4 2873.94   95.58   2
   4   4  -4 2935.38   97.18   2
  -4   4   4 2981.46   96.73   2
   4   4  -4 3045.13   96.69   1
   3  -4  -4  181.77    8.06   2
  -3  -4   4  186.33   10.83   2
   3  -4  -4  193.83    7.88   1
   3   4  -4  266.55   12.54   2
   3   4  -4  294.61   12.16   1
  -3   4   4  279.49   12.27   2
  -2  -4   4  790.68   28.53   2
   2  -4  -4  798.61   27.27   2
   2  -4  -4  802.36   26.88   1
  -2   4   4  955.61   31.78   2
   2   4  -4  869.92   31.71   2
  -1  -4   4  302.58   13.70   2
   1  -4  -4  324.41   12.23   1
   1  -4  -4  301.98   12.90   2
   1   4  -4  357.67   14.84   2
  -1   4   4  358.96   14.94   2
   0  -4  -4  860.52   30.28   2
   0  -4   4  869.29   30.29   2
   0  -4  -4  857.33   29.52   1
   0   4  -4  810.59   28.10   2
   0   4   4  778.36   28.32   2
  -1  -4  -4  134.24    9.62   2
  -1  -4  -4  130.95    8.24   1
   1  -4   4  150.09    9.04   2
  -1   4  -4  172.21    9.56   2
   1   4   4  167.61   10.74   2
   2  -4   4  551.80   19.49   2
  -2  -4  -4  494.68   20.72   2
  -2  -4  -4  504.22   19.52   1
   2   4   4  492.96   21.14   2
  -2   4  -4  526.60   19.51   2
  -3  -4  -4  555.86   21.48   1
   3  -4   4  593.75   20.80   2
  -3  -4  -4  554.79   22.90   2
  -3   4  -4  557.39   20.88   2
   3   4   4  530.90   22.92   2
  -4  -4  -4  342.55   15.23   1
   4  -4   4  354.88   14.01   2
  -4  -4  -4  327.04   17.47   2
  -4   4  -4  308.32   13.93   2
   4   4   4  270.40   16.67   2
  -5  -4  -4   15.58    5.47   1
  -5  -4  -4   16.57    7.04   2
   5   4   4   27.33    8.11   2
  -5   4  -4   35.94    6.37   2
  -6  -4  -4 1358.45   47.48   1
  -6  -4  -4 1378.01   50.38   2
  -6   4  -4 1298.74   45.73   2
  -7  -4  -4  140.75   11.95   1
  -7  -4  -4  145.87   17.01   2
  -7   4  -4  131.77   13.59   2
  -8  -4  -4   26.56   12.10   2
  -8  -4  -4   46.65    7.62   1
  -8   4  -4   17.41    8.59   2
  -8   4  -4   15.21    5.94   1
  -9  -4  -4  185.85   22.92   2
  -9  -4  -4  205.56   14.98   1
  -9   4  -4  179.87   12.46   1
  -9   4  -4  147.30   17.78   2
 -10  -4  -4  174.81   26.64   2
 -10  -4  -4  192.58   15.37   1
 -10   4  -4  194.76   14.19   1
 -10   4  -4  177.92   20.50   2
 -11  -4  -4   87.54   18.28   2
 -11  -4  -4   81.37   11.25   1
 -11   4  -4  105.25   13.70   1
 -11   4  -4   71.92   15.12   2
 -12  -4  -4   25.16   11.21   1
 -12  -4  -4   62.39   20.50   2
 -12   4  -4   60.15   10.26   1
 -12   4  -4   60.36   16.25   2
 -13  -5   4    9.71   13.49   2
 -13   5   4   16.29   12.25   2
 -12  -5   4   24.62   12.68   2
 -12   5   4   35.87   10.28   2
  12   5  -4   29.39    7.77   1
 -11  -5   4   40.92   11.06   2
 -11   5   4   44.65    9.47   2
  11   5  -4   45.55    7.68   1
 -10  -5   4  129.61   17.17   2
 -10   5   4  138.49   13.96   2
  10   5  -4  149.38   11.61   1
  -9  -5   4  369.08   21.07   2
   9   5  -4  382.12   17.54   1
  -9   5   4  399.41   18.87   2
  -8  -5   4    1.58    6.27   2
  -8   5   4    1.08    5.17   2
   8   5  -4    0.05    4.82   1
  -7  -5   4  104.16   12.40   2
   7   5  -4  128.69    9.17   1
  -7   5   4  114.72    9.75   2
  -6  -5   4  134.34   11.69   2
   6   5  -4  140.91   10.18   2
   6   5  -4  134.63    8.99   1
  -6   5   4  124.16    9.17   2
  -5  -5   4  367.12   17.08   2
   5   5  -4  343.86   15.01   2
  -5   5   4  336.66   14.16   2
   5   5  -4  329.51   14.17   1
  -4  -5   4  219.57   12.49   2
  -4   5   4  222.42   10.93   2
   4   5  -4  220.99   10.81   1
   4   5  -4  238.18   11.69   2
   3  -5  -4  174.01    7.21   1
   3  -5  -4  143.35    6.85   2
  -3  -5   4  155.93   10.28   2
   3   5  -4  148.38    9.34   2
   3   5  -4  161.71    8.90   1
  -3   5   4  155.30    9.17   2
   2  -5  -4 1777.97   57.71   1
   2  -5  -4 1783.53   57.90   2
  -2  -5   4 1766.35   59.29   2
  -2   5   4 1903.20   60.21   2
   2   5  -4 1735.33   60.29   2
   1  -5  -4  418.73   15.13   1
  -1  -5   4  377.69   16.39   2
   1  -5  -4  404.09   15.66   2
  -1   5   4  370.64   15.20   2
   1   5  -4  344.83   14.83   2
   0  -5   4  507.70   19.23   2
   0  -5  -4  489.60   19.17   2
   0  -5  -4  490.67   18.37   1
   0   5   4  437.57   18.32   2
   0   5  -4  473.99   17.82   2
  -1  -5  -4 1015.23   37.30   2
   1  -5   4 1092.17   36.61   2
  -1  -5  -4 1108.47   36.66   1
  -1   5  -4 1022.85   35.28   2
   1   5   4 1026.79   36.24   2
  -2  -5  -4  230.22   11.44   1
  -2  -5  -4  213.45   12.67   2
   2  -5   4  240.59   10.82   2
  -2   5  -4  236.92   11.23   2
   2   5   4  216.08   13.53   2
  -3  -5  -4   20.19    5.12   1
   3  -5   4   11.43    4.14   2
  -3  -5  -4   20.74    6.08   2
  -3   5  -4   17.63    4.60   2
   3   5   4   13.02    6.51   2
  -4  -5  -4    5.83    4.55   1
  -4  -5  -4    2.14    5.85   2
  -4   5  -4    7.77    4.64   2
   4   5   4    3.43    7.04   2
  -5  -5  -4   73.27    9.34   1
  -5  -5  -4   69.49    9.47   2
   5   5   4   63.47    9.62   2
  -5   5  -4   58.05    6.98   2
  -6  -5  -4  103.60   14.93   2
  -6  -5  -4   89.89   10.65   1
  -6   5  -4  121.29   11.64   2
  -7  -5  -4  364.00   23.44   2
  -7  -5  -4  339.54   17.43   1
  -7   5  -4  356.52   18.50   2
  -8  -5  -4  100.21   14.31   2
  -8  -5  -4  102.62   12.18   1
  -8   5  -4  106.13   11.40   2
  -9  -5  -4  160.68   14.20   1
  -9  -5  -4  155.37   18.31   2
  -9   5  -4  155.61   12.09   1
  -9   5  -4  114.05   17.09   2
 -10  -5  -4   25.53   15.75   2
 -10  -5  -4   33.24    8.68   1
 -10   5  -4   54.47   12.73   2
 -10   5  -4   48.42    8.37   1
 -11  -5  -4   38.00   10.29   1
 -11  -5  -4   37.31   17.92   2
 -11   5  -4   27.62    9.00   1
 -11   5  -4   55.40   14.34   2
 -12  -5  -4   28.82   19.23   2
 -12  -5  -4   16.38   10.87   1
 -12   5  -4   10.18   15.65   2
 -12   5  -4   10.35    9.13   1
 -13  -6   4   96.06   17.55   2
  13   6  -4   89.76   11.29   1
 -13   6   4   99.03   14.56   2
 -12  -6   4   41.42   12.62   2
 -12   6   4   75.02   11.53   2
  12   6  -4   74.29    9.89   1
 -11  -6   4   83.70   13.93   2
  11   6  -4   59.48    8.80   1
 -11   6   4   58.02    9.81   2
 -10  -6   4  160.31   18.15   2
 -10   6   4  145.30   13.87   2
  10   6  -4  142.25   12.11   1
  -9  -6   4  340.44   20.68   2
  -9   6   4  303.15   16.27   2
   9   6  -4  296.75   15.38   1
  -8  -6   4   70.82    9.32   2
   8   6  -4   67.44    9.45   1
  -8   6   4   81.97    9.77   2
  -7  -6   4  194.82   14.74   2
   7   6  -4  225.93   12.16   1
  -7   6   4  226.35   12.14   2
  -6  -6   4  182.83   13.44   2
   6   6  -4  249.85   12.13   1
  -6   6   4  237.66   11.77   2
   6   6  -4  234.00   13.10   2
  -5  -6   4 1316.95   46.24   2
  -5   6   4 1392.11   46.15   2
   5   6  -4 1394.39   46.61   1
   5   6  -4 1347.80   47.11   2
   4  -6  -4  908.13   28.58   1
  -4  -6   4  833.64   31.81   2
   4   6  -4  919.47   33.51   2
  -4   6   4  978.66   32.69   2
   4   6  -4  951.84   33.11   1
   3  -6  -4 1413.94   49.07   2
  -3  -6   4 1560.77   52.12   2
   3  -6  -4 1612.37   49.73   1
   3   6  -4 1588.86   53.23   1
  -3   6   4 1659.44   53.01   2
   3   6  -4 1531.64   53.46   2
  -2  -6   4  747.55   27.84   2
   2  -6  -4  781.36   26.09   1
   2  -6  -4  756.05   25.94   2
   2   6  -4  892.91   31.60   1
   2   6  -4  868.91   31.81   2
  -2   6   4  944.57   31.65   2
   1  -6  -4  890.54   30.75   2
  -1  -6   4  866.52   31.48   2
   1  -6  -4  913.52   30.52   1
   1   6  -4  878.16   31.40   2
  -1   6   4  902.50   31.47   2
   0  -6  -4 1743.80   58.38   2
   0  -6   4 1742.89   58.21   2
   0  -6  -4 1773.80   57.90   1
   0   6   4 1642.70   55.98   2
   0   6  -4 1694.42   55.64   2
  -1  -6  -4  282.36   13.50   2
  -1  -6  -4  267.42   12.56   1
   1  -6   4  271.09   12.51   2
   1   6   4  302.55   14.80   2
  -1   6  -4  287.57   13.09   2
   2  -6   4  370.82   14.62   2
  -2  -6  -4  388.76   17.31   2
  -2  -6  -4  368.72   15.90   1
   2   6   4  377.90   17.64   2
  -2   6  -4  349.86   14.96   2
  -3  -6  -4  179.21   12.68   2
   3  -6   4  189.81    8.58   2
  -3  -6  -4  204.50   11.16   1
  -3   6  -4  218.42   11.35   2
   3   6   4  243.50   15.55   2
  -4  -6  -4  355.39   18.70   2
  -4  -6  -4  391.24   16.70   1
  -4   6  -4  384.99   16.72   2
   4   6   4  416.18   20.78   2
  -5  -6  -4  905.69   35.72   2
  -5  -6  -4  902.64   33.04   1
  -5   6  -4  848.24   31.53   2
   5   6   4  907.04   35.61   2
  -6  -6  -4  890.93   36.86   2
  -6  -6  -4  902.62   33.41   1
  -6   6  -4  865.04   31.99   2
  -7  -6  -4  225.77   20.38   2
  -7  -6  -4  231.30   14.79   1
  -7   6  -4  174.12   13.67   2
  -8  -6  -4  264.96   16.22   1
  -8  -6  -4  274.21   23.18   2
  -8   6  -4  225.00   16.47   2
  -9  -6  -4  325.25   18.54   1
  -9  -6  -4  351.20   27.33   2
  -9   6  -4  330.12   21.08   2
  -9   6  -4  360.60   17.21   1
 -10  -6  -4  118.13   18.24   2
 -10  -6  -4  116.13   14.29   1
 -10   6  -4  118.46   14.15   2
 -10   6  -4  121.76   12.62   1
 -11  -6  -4   46.44   18.76   2
 -11  -6  -4   41.47   10.85   1
 -11   6  -4   66.56    9.89   1
 -11   6  -4   38.31   14.24   2
 -12  -6  -4   37.03   12.50   1
 -12  -6  -4   48.03   20.87   2
 -12   6  -4    2.30   15.88   2
 -12   6  -4   30.55    9.27   1
 -13  -7   4  -31.12   14.54   2
 -13  -7   4  -27.33   21.68   2
  13   7  -4   10.06    9.73   1
 -13   7   4    6.12   11.69   2
 -12  -7   4    1.64   12.92   2
  12   7  -4   21.60    8.71   1
 -12   7   4   -0.81    9.55   2
 -11  -7   4   51.23   12.15   2
 -11   7   4   64.25   10.04   2
  11   7  -4   64.45    9.52   1
 -10  -7   4   56.65   11.36   2
 -10   7   4   60.58    8.79   2
  10   7  -4   82.12   11.58   1
  -9  -7   4   13.56    8.53   2
  -9   7   4    0.76    5.80   2
   9   7  -4   17.39    6.54   1
  -8  -7   4   73.72   10.20   2
  -8   7   4   81.05    9.83   2
   8   7  -4   70.90    7.94   1
  -7  -7   4  192.36   15.20   2
   7   7  -4  208.46   12.19   1
  -7   7   4  199.92   11.52   2
  -6  -7   4  321.52   17.41   2
   6   7  -4  335.41   16.12   2
   6   7  -4  329.46   15.15   1
  -6   7   4  332.33   14.37   2
  -5  -7   4  331.53   16.81   2
  -5   7   4  342.54   14.37   2
   5   7  -4  357.70   15.80   2
   5   7  -4  327.30   14.99   1
   4  -7  -4   76.82    4.91   1
  -4  -7   4   82.45    9.78   2
  -4   7   4   62.44    7.53   2
   4   7  -4   64.35    7.80   1
   4   7  -4   89.64    8.53   2
  -3  -7   4  197.87   12.31   2
   3  -7  -4  209.34    8.96   1
   3   7  -4  176.03   10.46   1
  -3   7   4  201.28   10.55   2
   3   7  -4  189.54   10.91   2
   2  -7  -4  617.37   22.08   2
   2  -7  -4  664.63   22.60   1
  -2  -7   4  645.92   24.50   2
   2   7  -4  674.51   24.49   1
  -2   7   4  666.20   24.36   2
   2   7  -4  645.26   24.60   2
   1  -7  -4  311.35   12.78   1
  -1  -7   4  291.95   14.12   2
   1  -7  -4  308.49   13.15   2
   1   7  -4  284.73   13.32   2
  -1   7   4  286.15   13.63   2
   0  -7  -4  274.38   12.20   1
   0  -7   4  270.02   12.97   2
   0  -7  -4  266.18   13.05   2
   0   7  -4  273.56   12.64   2
   0   7   4  245.90   13.71   2
   0   7   4  273.92   12.12   1
  -1  -7  -4 1262.99   43.44   1
   1  -7   4 1331.33   43.01   2
  -1  -7  -4 1241.53   44.08   2
   1   7   4 1261.80   42.78   1
  -1   7  -4 1246.07   42.64   2
   1   7   4 1257.21   43.88   2
  -2  -7  -4   16.98    5.54   2
  -2  -7  -4    8.90    4.50   1
   2  -7   4   14.29    3.77   2
  -2   7  -4   12.49    4.16   2
   2   7   4   12.09    4.49   1
   2   7   4   21.43    6.58   2
  -3  -7  -4  130.90   11.59   2
  -3  -7  -4  127.86    9.69   1
   3   7   4  118.21   13.22   2
   3   7   4  115.82    9.43   1
  -3   7  -4  124.48    8.82   2
  -4  -7  -4   16.00    5.69   1
  -4  -7  -4   19.71    7.14   2
   4   7   4    5.96    7.66   2
  -4   7  -4    9.05    4.63   2
   4   7   4    7.23    4.62   1
  -5  -7  -4  158.66   15.04   2
  -5  -7  -4  140.62   11.86   1
  -5   7  -4  151.73   10.78   2
   5   7   4  152.64   17.78   2
  -6  -7  -4   43.17    6.99   1
  -6  -7  -4   54.44    9.89   2
  -6   7  -4   51.95    7.08   2
  -7  -7  -4  356.57   18.67   1
  -7  -7  -4  387.78   24.94   2
  -7   7  -4  371.91   18.38   2
  -8  -7  -4   45.41   13.21   2
  -8  -7  -4   52.55    8.75   1
  -8   7  -4   35.88    8.76   2
  -9  -7  -4   16.84    7.92   1
  -9  -7  -4   25.52   13.96   2
  -9   7  -4   34.47   10.13   2
 -10  -7  -4   56.53   16.81   2
 -10  -7  -4   62.11    9.91   1
 -10   7  -4   70.92   11.88   2
 -10   7  -4   60.51    8.87   1
 -11  -7  -4  -26.86   16.44   2
 -11  -7  -4   -0.39    9.63   1
 -11   7  -4    0.81    8.41   1
 -11   7  -4  -13.40   12.72   2
 -12  -7  -4    8.73   11.46   1
 -12  -7  -4   23.58   20.88   2
 -12   7  -4   18.26   15.97   2
 -12   7  -4   19.82    9.41   1
 -13  -8   4    9.50   23.68   2
 -13  -8   4   -9.12   14.88   2
 -13   8   4   -4.00   10.90   2
  13   8  -4   23.78   10.30   1
 -12  -8   4   32.09   14.57   2
 -12   8   4   73.28   11.30   2
  12   8  -4   81.14   11.15   1
 -11  -8   4   18.08   11.25   2
  11   8  -4    9.67    8.18   1
 -11   8   4    7.69    8.25   2
 -10  -8   4  140.90   19.10   2
  10   8  -4  170.84   14.53   1
 -10   8   4  153.75   14.09   2
  -9  -8   4  128.61   16.82   2
   9   8  -4  127.34   12.31   1
  -9   8   4   91.44   11.37   2
  -8  -8   4  148.55   16.01   2
   8   8  -4  257.99   14.87   1
  -8   8   4  260.97   13.95   2
  -7  -8   4  154.45   14.80   2
  -7   8   4  173.82   10.52   2
   7   8  -4  152.61   11.70   1
  -6  -8   4  876.03   33.99   2
   6   8  -4  914.54   32.17   1
  -6   8   4  866.01   30.86   2
   6   8  -4  869.82   32.72   2
  -5  -8   4  264.22   15.68   2
  -5   8   4  210.41   11.45   2
   5   8  -4  245.18   13.52   2
   5   8  -4  256.60   12.89   1
  -4  -8   4  335.92   16.54   2
   4  -8  -4  319.88   12.06   1
   4   8  -4  393.99   17.07   2
   4   8  -4  406.26   16.79   1
  -4   8   4  360.64   15.79   2
   3  -8  -4  149.46    7.65   1
  -3  -8   4  155.73   11.34   2
  -3   8   4  156.80   10.27   2
   3   8  -4  173.98   10.62   2
   3   8  -4  177.57   10.45   1
   2  -8  -4  351.09   13.17   1
   2  -8  -4  304.98   12.13   2
  -2  -8   4  315.07   15.28   2
  -2   8   4  411.57   15.59   1
   2   8  -4  396.76   16.87   1
  -2   8   4  410.56   16.94   2
   2   8  -4  398.70   17.03   2
   1  -8  -4  485.60   18.97   2
   1  -8  -4  523.79   19.05   1
  -1  -8   4  502.31   20.12   2
   1   8  -4  506.71   20.00   1
  -1   8   4  485.67   20.24   2
   1   8  -4  503.26   19.91   2
  -1   8   4  525.96   19.10   1
   0  -8   4  789.30   28.81   2
   0  -8  -4  812.43   29.12   2
   0  -8  -4  810.01   28.60   1
   0   8   4  761.57   28.99   2
   0   8  -4  789.32   28.29   2
   0   8   4  794.23   27.93   1
  -1  -8  -4 3967.78  129.03   1
   1  -8   4 4104.97  128.21   2
  -1  -8  -4 3893.24  129.42   2
  -1   8  -4 3711.68  121.80   2
   1   8   4 3839.16  123.07   2
   1   8   4 3749.94  122.05   1
   2  -8   4  538.68   18.84   2
  -2  -8  -4  523.76   22.11   2
  -2  -8  -4  565.42   21.51   1
   2   8   4  565.46   23.40   2
  -2   8  -4  541.90   20.39   2
   2   8   4  499.26   20.82   1
  -3  -8  -4  180.01   13.57   2
  -3  -8  -4  173.84   11.32   1
  -3   8  -4  181.08   10.39   2
   3   8   4  180.69   15.42   2
   3   8   4  181.56   11.43   1
  -4  -8  -4  231.27   15.87   2
  -4  -8  -4  248.84   13.75   1
   4   8   4  282.38   14.36   1
   4   8   4  279.51   18.63   2
  -4   8  -4  241.56   12.69   2
  -5  -8  -4  836.34   34.51   2
  -5  -8  -4  861.48   32.15   1
   5   8   4  825.53   34.98   2
  -5   8  -4  805.72   29.56   2
   5   8   4  813.97   31.39   1
  -6  -8  -4  187.22   13.84   1
  -6  -8  -4  188.97   19.15   2
  -6   8  -4  283.46   14.59   2
  -7  -8  -4  127.98   13.05   1
  -7  -8  -4  126.44   19.08   2
  -7   8  -4  128.93   12.26   2
  -8  -8  -4  360.04   26.56   2
  -8  -8  -4  316.74   18.36   1
  -8   8  -4  332.62   18.72   2
  -9  -8  -4  119.82   17.38   2
  -9  -8  -4  127.28   14.35   1
  -9   8  -4  133.21   15.83   2
 -10  -8  -4    5.29   15.28   2
 -10  -8  -4   30.36    9.95   1
 -10   8  -4   15.57   10.62   2
 -10   8  -4   36.03    8.29   1
 -11  -8  -4   16.69   18.53   2
 -11  -8  -4   48.95   11.73   1
 -11   8  -4   37.72   13.75   2
 -11   8  -4   76.79   10.05   1
 -12  -8  -4   71.92   14.24   1
 -12  -8  -4  122.77   25.26   2
 -12   8  -4   58.80   17.49   2
 -12   8  -4   74.30   10.71   1
 -13  -9   4  -20.88   15.66   2
  13   9  -4    5.88   10.85   1
 -13   9   4    4.38   11.19   2
 -12  -9   4   -0.88   19.50   2
 -12  -9   4    1.64   14.29   2
 -12   9   4    4.88    9.58   2
  12   9  -4    1.69    9.33   1
 -11  -9   4  -21.71   10.66   2
 -11   9   4    4.12    8.22   2
  11   9  -4   15.55    9.18   1
 -10  -9   4   46.99   11.37   2
  10   9  -4   63.42    9.47   1
 -10   9   4   56.37    8.64   2
  -9  -9   4   10.92    9.68   2
  -9   9   4    1.09    6.00   2
   9   9  -4    6.86    7.15   1
  -8  -9   4  -13.08    7.49   2
   8   9  -4    7.57    6.58   1
  -8   9   4   10.27    5.35   2
  -7  -9   4   59.06    9.65   2
   7   9  -4   59.90    7.50   1
  -7   9   4   65.35    8.46   2
  -6  -9   4   33.67    7.32   2
   6   9  -4   49.79    7.11   1
   6   9  -4   41.10    6.88   2
  -6   9   4   60.62    7.79   2
  -5  -9   4  200.01   14.64   2
  -5   9   4  190.04   10.67   2
   5   9  -4  198.49   12.31   1
   5   9  -4  194.04   12.79   2
   4  -9  -4   62.25    5.67   1
  -4  -9   4   71.80   10.92   2
  -4   9   4   52.44    6.32   2
   4   9  -4   71.48    9.44   2
   4   9  -4   66.63    8.93   1
  -3  -9   4  114.66   11.34   2
   3  -9  -4  135.24    7.61   1
  -3   9   4  113.39    9.61   2
   3   9  -4  116.78    9.90   2
   3   9  -4   99.70    9.48   1
   2  -9  -4  105.97    7.19   1
  -2  -9   4   88.84    9.89   2
   2  -9  -4   85.97    5.37   2
  -2   9   4   79.94    9.30   2
   2   9  -4   89.53    9.13   2
  -2   9   4   96.84    7.20   1
   2   9  -4   96.11    8.92   1
   1  -9  -4  227.85   11.00   1
  -1  -9   4  226.68   12.59   2
   1  -9  -4  214.16   11.03   2
   1   9  -4  253.11   12.26   2
  -1   9   4  215.40   10.90   1
   1   9  -4  203.46   11.79   1
  -1   9   4  196.83   12.66   2
   0  -9   4   12.73    4.87   2
   0  -9  -4    7.72    4.33   1
   0  -9  -4    8.00    4.58   2
   0   9   4   10.28    5.78   2
   0   9  -4    9.00    4.20   2
   0   9   4    3.26    4.32   1
  -1  -9  -4  199.36   11.63   1
  -1  -9  -4  220.73   12.88   2
   1  -9   4  226.19   10.88   2
   1   9   4  170.79   13.25   2
  -1   9  -4  187.93   10.73   2
   1   9   4  197.34   11.03   1
  -2  -9  -4  967.95   34.32   1
  -2  -9  -4  937.51   34.97   2
  -2   9  -4  956.55   33.48   2
   2   9   4  959.05   36.22   2
   2   9   4  947.93   34.24   1
  -3  -9  -4  276.25   16.23   2
  -3  -9  -4  251.81   14.08   1
  -3   9  -4  237.75   12.13   2
   3   9   4  233.45   13.38   1
   3   9   4  261.05   17.85   2
  -4  -9  -4   15.76    7.76   2
  -4  -9  -4   19.54    6.43   1
  -4   9  -4   34.47    5.60   2
   4   9   4   33.26    6.70   1
   4   9   4   15.15    9.41   2
  -5  -9  -4   23.61    7.23   1
  -5  -9  -4   13.83    8.39   2
  -5   9  -4   24.75    5.38   2
   5   9   4   19.84    7.21   1
   5   9   4   26.51   10.64   2
  -6  -9  -4  213.32   20.40   2
  -6  -9  -4  211.20   14.85   1
   6   9   4  190.34   16.00   1
  -6   9  -4  260.74   13.60   2
  -7  -9  -4   91.05   13.48   2
  -7  -9  -4   94.53   12.60   1
  -7   9  -4   86.37   11.49   2
  -8  -9  -4  205.48   23.64   2
  -8  -9  -4  132.93   14.29   1
  -8   9  -4  158.76   14.07   2
  -9  -9  -4  118.52   17.38   2
  -9  -9  -4  145.76   15.80   1
  -9   9  -4  157.11   16.05   2
 -10  -9  -4    2.35   15.86   2
 -10  -9  -4    0.09    9.66   1
 -10   9  -4    0.68   10.17   2
 -10   9  -4   -6.03    7.36   1
 -11  -9  -4   -1.14   11.36   1
 -11  -9  -4  -10.37   19.69   2
 -11   9  -4   -8.16   12.35   2
 -11   9  -4    8.79    8.48   1
 -12  -9  -4  -21.04   22.14   2
 -12  -9  -4   53.80   15.24   2
 -12  -9  -4   44.16   13.46   1
 -12   9  -4   97.65   17.99   2
 -12   9  -4   85.15   11.49   1
 -12 -10   4   29.56   15.70   2
 -12 -10   4   60.41   23.17   2
  12  10  -4   37.47   10.58   1
 -12  10   4   45.04   11.14   2
 -11 -10   4   69.91   13.45   2
 -11  10   4   84.68   10.70   2
  11  10  -4  107.73   15.46   1
 -10 -10   4   94.72   13.33   2
  10  10  -4  131.62   15.17   1
 -10  10   4   94.49   10.07   2
  -9 -10   4  180.98   19.32   2
   9  10  -4  248.69   16.92   1
  -9  10   4  213.66   14.10   2
  -8 -10   4   90.33   11.44   2
  -8  10   4   98.79   10.37   2
   8  10  -4  120.73   12.91   1
  -7 -10   4  137.86   15.60   2
   7  10  -4  166.33   12.76   1
  -7  10   4  138.05   10.37   2
  -6 -10   4   61.32    8.56   2
   6  10  -4  100.98   10.96   1
  -6  10   4   79.07    8.87   2
   6  10  -4  117.84   12.33   2
  -5 -10   4    6.35    6.71   2
  -5  10   4   -0.22    4.56   2
   5  10  -4    3.41    5.38   2
   5  10  -4    2.04    5.33   1
  -4 -10   4  256.15   15.95   2
   4 -10  -4  259.12   11.07   1
   4  10  -4  215.58   13.01   1
   4  10  -4  210.00   13.39   2
  -4  10   4  219.17   11.99   2
  -3 -10   4 1083.93   39.52   2
   3 -10  -4 1097.77   36.77   1
  -3  10   4 1020.67   34.97   2
   3  10  -4  990.37   35.84   2
   3  10  -4  977.15   35.68   1
  -3  10   4  984.55   34.03   1
   2 -10  -4   78.20    7.40   1
  -2 -10   4   81.29   10.09   2
   2  10  -4   62.35    8.86   1
  -2  10   4   60.45    6.03   1
   2  10  -4   79.06    8.78   2
  -2  10   4   62.95    6.89   2
  -1 -10   4  387.05   17.41   2
   1 -10  -4  387.73   16.02   1
   1 -10  -4  396.27   15.68   2
   1  10  -4  389.88   16.97   2
   1  10  -4  400.27   17.12   1
  -1  10   4  372.76   15.96   1
  -1  10   4  373.54   17.45   2
   0 -10  -4 1119.87   39.27   1
   0 -10  -4 1129.97   39.48   2
   0 -10   4 1160.27   39.28   2
   0  10   4 1060.85   37.34   1
   0  10  -4 1060.05   37.50   2
   0  10   4 1046.18   38.43   2
   0  10  -4 1102.45   37.99   1
  -1 -10  -4  478.51   20.70   2
   1 -10   4  514.77   18.86   2
  -1 -10  -4  516.70   20.40   1
   1  10   4  505.08   22.84   2
   1  10   4  536.89   20.88   1
  -1  10  -4  515.07   20.58   2
  -2 -10  -4 1141.04   39.95   1
  -2 -10  -4 1116.43   40.61   2
   2  10   4 1099.87   41.22   2
  -2  10  -4 1098.00   38.33   2
   2  10   4 1115.87   39.33   1
  -3 -10  -4  722.76   29.28   2
  -3 -10  -4  742.26   28.30   1
   3  10   4  740.71   31.24   2
   3  10   4  749.64   28.25   1
  -3  10  -4  708.65   26.57   2
  -4 -10  -4   17.34    8.42   2
  -4 -10  -4   24.45    7.18   1
   4  10   4   15.00   10.12   2
   4  10   4   15.43    6.17   1
  -4  10  -4   26.66    5.34   2
  -5 -10  -4  182.92   13.84   1
  -5 -10  -4  185.21   18.24   2
   5  10   4  235.37   15.21   1
   5  10   4  227.97   21.48   2
  -5  10  -4  252.90   13.05   2
  -6 -10  -4   60.14   11.89   2
  -6 -10  -4   49.56    8.78   1
   6  10   4   15.55    7.97   1
  -6  10  -4   40.17    6.69   2
  -7 -10  -4  316.07   24.54   2
  -7 -10  -4  305.49   18.00   1
   7  10   4  323.14   18.87   1
  -7  10  -4  297.12   16.28   2
  -8 -10  -4  200.92   16.54   1
  -8 -10  -4  196.76   24.15   2
  -8  10  -4  193.94   15.23   2
  -9 -10  -4  207.85   27.42   2
  -9 -10  -4  193.10   17.70   1
  -9  10  -4  255.11   18.31   2
 -10 -10  -4   82.67   19.17   2
 -10 -10  -4   86.39   12.39   1
 -10  10  -4  141.55   18.35   2
 -11 -10  -4   52.57   20.61   2
 -11 -10  -4   76.02   14.54   2
 -11 -10  -4   87.52   13.34   1
 -11  10  -4   77.37   10.20   1
 -11  10  -4   57.26   13.94   2
 -12 -11   4  -11.22   14.25   2
 -12 -11   4   13.98   23.55   2
  12  11  -4  -13.87    9.80   1
 -12  11   4    5.67    9.99   2
 -11 -11   4   53.29   21.41   2
 -11 -11   4   -2.95   12.17   2
 -11  11   4   10.74    8.47   2
  11  11  -4   36.29   10.28   1
 -10 -11   4   -6.27   10.83   2
 -10  11   4    8.35    7.31   2
  10  11  -4   19.84    9.16   1
  -9 -11   4   32.17   10.90   2
   9  11  -4   51.63    9.56   1
  -9  11   4   34.77    7.21   2
  -8 -11   4  -16.43    7.91   2
   8  11  -4    7.83    7.04   1
  -8  11   4   -2.15    5.36   2
  -7 -11   4   41.41    9.47   2
  -7  11   4   42.97    6.19   2
   7  11  -4   50.33    7.97   1
  -6 -11   4   11.26    7.85   2
   6  11  -4   -1.99    5.96   1
   6  11  -4    1.62    5.93   2
  -6  11   4   -1.32    4.88   2
  -5 -11   4  384.58   20.59   2
   5  11  -4  405.79   19.24   1
  -5  11   4  428.37   17.31   2
   5  11  -4  401.95   19.47   2
   4 -11  -4  145.64    8.85   1
  -4 -11   4  159.06   14.21   2
   4  11  -4  168.16   12.92   2
  -4  11   4  187.84   11.41   2
   4  11  -4  157.05   12.53   1
  -4  11   4  167.76    9.17   1
  -3 -11   4  139.80   12.93   2
   3 -11  -4  135.89    8.76   1
   3  11  -4  128.90   11.39   1
  -3  11   4  130.76   10.63   2
  -3  11   4  107.22    8.81   1
   3  11  -4  137.29   11.60   2
   2 -11  -4   56.20    7.52   1
  -2 -11   4   67.21    7.51   2
   2  11  -4   79.84    8.18   1
  -2  11   4   57.19    6.41   1
   2  11  -4   76.78    9.54   2
  -2  11   4   52.08    6.86   2
   1 -11  -4    5.78    3.77   2
  -1 -11   4    7.58    5.54   2
   1 -11  -4    0.81    4.27   1
   1 -11  -4    8.89    3.24   2
   1  11  -4   12.00    5.41   1
  -1  11   4    5.28    5.70   2
   1  11  -4   12.00    4.86   2
  -1  11   4    5.97    4.46   1
   0 -11  -4  437.36   18.21   1
   0 -11  -4  425.64   18.12   2
   0 -11   4  448.24   18.13   2
   0  11   4  442.09   18.35   1
   0  11  -4  428.26   18.82   1
   0  11   4  418.08   19.92   2
   0  11  -4  446.92   18.41   2
   1 -11   4   37.82    4.59   2
  -1 -11  -4   44.18    6.77   1
  -1 -11  -4   43.38    6.53   2
   1 -11   4   39.11    4.90   2
   1  11   4   35.68    5.90   1
  -1  11  -4   45.87    6.79   1
   1  11   4   42.18    8.26   2
  -1  11  -4   50.84    6.16   2
  -2 -11  -4  485.01   21.20   2
  -2 -11  -4  455.14   20.16   1
  -2  11  -4  488.38   19.35   2
   2  11   4  453.00   20.16   1
   2  11   4  470.75   23.40   2
  -3 -11  -4  162.48   13.77   2
  -3 -11  -4  164.70   12.74   1
   3  11   4  195.32   18.58   2
   3  11   4  181.64   13.00   1
  -3  11  -4  172.08   11.29   2
  -4 -11  -4   55.21    8.38   1
  -4 -11  -4   66.35    9.68   2
   4  11   4   70.11   12.29   2
   4  11   4   74.11    9.34   1
  -4  11  -4   69.84    8.70   2
  -5 -11  -4   36.50    7.22   1
  -5 -11  -4   37.41   10.24   2
   5  11   4   46.63    8.66   1
  -5  11  -4   36.92    5.94   2
   5  11   4   31.32   12.52   2
  -6 -11  -4   64.95    8.94   1
  -6 -11  -4  109.78   13.55   2
  -6  11  -4  107.05   10.68   2
   6  11   4  104.59   11.70   1
  -7 -11  -4   14.44    8.26   1
  -7 -11  -4   32.78   11.70   2
  -7  11  -4   17.17    6.79   2
   7  11   4   20.43    8.64   1
  -8 -11  -4   59.43   14.40   2
  -8 -11  -4   31.74   10.29   1
  -8  11  -4   52.62    8.73   2
  -9 -11  -4   25.64   15.15   2
  -9 -11  -4   33.49   10.78   1
  -9  11  -4   28.77    9.63   2
 -10 -11  -4    1.06   17.21   2
 -10 -11  -4   -7.19   10.80   1
 -10 -11  -4   -5.96   10.40   2
 -10  11  -4   18.46   10.97   2
 -11 -11  -4   58.38   13.62   2
 -11 -11  -4   94.96   21.50   2
 -11 -11  -4   69.17   13.81   1
 -11  11  -4   73.73   10.41   1
 -11  11  -4   79.82   15.20   2
 -12 -12   4   18.56   16.22   2
 -12 -12   4   24.20   24.23   2
  12  12  -4   46.51   12.17   1
 -12  12   4   39.07   11.24   2
 -11 -12   4   17.44   13.65   2
 -11 -12   4   42.00   21.19   2
  11  12  -4   82.25   12.55   1
 -11  12   4   64.69   10.26   2
 -10 -12   4   25.03   19.24   2
 -10 -12   4   13.92   12.73   2
 -10  12   4   22.11    7.79   2
  10  12  -4   32.74    9.97   1
  -9 -12   4  235.93   22.39   2
   9  12  -4  350.75   20.50   1
  -9  12   4  309.45   16.77   2
  -8 -12   4   91.76   12.88   2
   8  12  -4  156.66   15.13   1
  -8  12   4  123.61   11.33   2
  -7  12   4  704.69   26.50   2
   7  12  -4  732.54   29.37   1
  -6 -12   4  261.42   18.73   2
  -6  12   4  248.38   13.39   2
   6  12  -4  277.70   16.39   1
  -5 -12   4   68.14    9.10   2
   5  12  -4   91.64   11.86   1
  -5  12   4   65.72    7.40   2
   5  12  -4   93.09   12.53   2
   4 -12  -4  278.66   12.94   1
  -4 -12   4  312.00   18.24   2
   4  12  -4  281.74   15.93   2
  -4  12   4  275.30   14.35   2
  -4  12   4  275.20   12.49   1
   4  12  -4  287.72   15.98   1
   3 -12  -4  592.67   22.53   1
  -3 -12   4  629.11   25.80   2
  -3  12   4  614.47   22.86   1
   3  12  -4  643.69   25.19   1
   3  12  -4  584.52   24.65   2
  -3  12   4  611.53   23.81   2
   2 -12  -4  112.87    9.04   1
  -2 -12   4  108.96   11.90   2
   2  12  -4  178.25   12.44   1
   2  12  -4  185.61   12.39   2
  -2  12   4  156.08   12.62   2
  -2  12   4  183.35   10.93   1
   1 -12  -4  361.01   13.83   2
   1 -12  -4  354.56   15.89   1
  -1 -12   4  372.80   17.25   2
   1 -12  -4  352.36   14.58   2
  -1  12   4  449.68   18.63   1
  -1  12   4  414.31   19.92   2
   1  12  -4  460.11   19.70   1
   1  12  -4  449.28   19.31   2
   0 -12  -4  606.52   23.45   1
   0 -12   4  584.26   22.78   2
   0 -12  -4  592.02   23.01   2
   0 -12  -4  600.84   21.91   2
   0 -12   4  595.35   22.90   2
   0  12   4  705.28   25.54   1
   0  12  -4  639.65   25.28   2
   0  12   4  649.36   27.03   2
   0  12  -4  630.77   25.71   1
  -1 -12  -4  500.88   20.98   1
   1 -12   4  490.18   17.64   2
  -1 -12  -4  473.86   20.74   2
  -1 -12  -4  505.49   19.66   2
  -1  12  -4  498.64   21.67   1
  -1  12  -4  540.61   21.25   2
   1  12   4  539.02   21.87   1
   1  12   4  491.09   24.01   2
  -2 -12  -4  485.70   20.98   1
  -2 -12  -4  474.20   21.62   2
   2  12   4  518.06   22.17   1
  -2  12  -4  526.13   21.00   2
  -2  12  -4  515.74   21.85   1
   2  12   4  514.57   25.51   2
  -3 -12  -4  245.58   16.53   2
  -3 -12  -4  243.41   15.30   1
   3  12   4  302.14   16.75   1
  -3  12  -4  315.62   15.12   2
   3  12   4  316.23   21.47   2
  -4 -12  -4  273.16   19.02   2
  -4 -12  -4  228.78   15.80   1
   4  12   4  258.52   22.22   2
  -4  12  -4  272.13   13.71   2
   4  12   4  256.44   16.72   1
  -5 -12  -4   15.96    9.64   2
  -5 -12  -4   22.74    7.50   1
   5  12   4    2.28   11.91   2
   5  12   4   12.10    7.66   1
  -5  12  -4   24.73    5.80   2
  -6 -12  -4  594.88   30.56   2
  -6 -12  -4  556.49   25.65   1
  -6  12  -4  583.00   22.60   2
   6  12   4  533.19   25.66   1
  -7 -12  -4  136.88   16.16   2
  -7 -12  -4  111.41   14.94   1
   7  12   4  140.33   15.57   1
  -7  12  -4  138.11   12.08   2
  -8 -12  -4  101.80   12.65   1
  -8 -12  -4  109.24   16.75   2
  -8  12  -4  100.27   12.88   2
   8  12   4  120.25   16.64   1
  -9 -12  -4  125.77   17.14   1
  -9 -12  -4  121.85   19.56   2
  -9 -12  -4  132.85   19.55   2
  -9  12  -4  171.75   16.40   2
 -10 -12  -4   45.18   19.14   2
 -10 -12  -4   51.48   12.67   1
 -10 -12  -4   49.48   12.72   2
 -10  12  -4   89.12   12.62   2
 -11 -12  -4   71.98   14.41   2
 -11 -12  -4  107.07   15.37   1
 -11 -12  -4  111.38   27.76   2
 -11  12  -4  105.42   16.14   2
 -11  12  -4  139.17   15.67   1
 -11 -13   4  -24.12   14.64   2
 -11 -13   4  -22.51   18.84   2
  11  13  -4   26.32   11.23   1
 -11  13   4    7.22    9.02   2
 -10 -13   4   32.53   14.70   2
 -10 -13   4   41.54   20.23   2
 -10  13   4   46.00    8.83   2
  10  13  -4   42.29   11.09   1
  -9 -13   4   47.80   17.96   2
  -9 -13   4   33.83   12.46   2
  -9  13   4   35.78    7.43   2
   9  13  -4   27.70    9.59   1
  -8 -13   4   49.29   16.23   2
   8  13  -4   28.32    9.24   1
  -8  13   4   23.42    6.33   2
  -7 -13   4   24.29   10.29   2
  -7  13   4   20.15    6.41   2
   7  13  -4   25.88    8.04   1
  -6 -13   4    5.25    8.53   2
  -6  13   4    0.80    5.80   2
   6  13  -4   20.08    7.58   1
  -5 -13   4  488.85   24.70   2
  -5  13   4  465.61   17.86   1
   5  13  -4  497.75   22.66   2
   5  13  -4  485.27   22.24   1
  -5  13   4  431.23   19.79   2
  -4 -13   4  741.24   30.13   2
   4 -13  -4  678.39   25.66   1
   4  13  -4  753.69   29.74   1
  -4  13   4  729.42   28.02   2
   4  13  -4  764.28   29.95   2
  -4  13   4  742.49   27.05   1
   3 -13  -4  390.27   17.05   1
  -3 -13   4  429.02   20.64   2
   3  13  -4  403.88   19.54   1
  -3  13   4  394.50   17.12   1
   3  13  -4  412.16   19.25   2
  -3  13   4  382.77   18.24   2
   2 -13  -4  150.38   10.49   1
  -2 -13   4  152.26   13.17   2
   2  13  -4  163.28   12.90   1
   2  13  -4  156.14   12.26   2
  -2  13   4  143.09   10.80   1
  -2  13   4  135.28   12.90   2
   1 -13  -4   56.56    6.87   1
   1 -13  -4   69.56    6.33   2
  -1 -13   4   44.39    7.55   2
   1 -13  -4   63.29    7.06   2
  -1 -13   4   50.21    7.45   2
   1  13  -4   68.63    8.61   1
  -1  13   4   63.98    7.46   1
  -1  13   4   67.39    8.75   2
   1  13  -4   58.50    7.25   2
   0 -13   4   62.45    8.54   2
   0 -13  -4   53.30    6.84   1
   0 -13   4   47.97    6.59   2
   0 -13  -4   61.19    8.96   2
   0 -13  -4   67.52    7.95   2
   0  13   4   70.63    7.98   1
   0  13  -4   60.73    7.42   2
   0  13   4   82.66    9.95   2
   0  13  -4   51.32    7.23   1
  -1 -13  -4   74.76    9.15   2
  -1 -13  -4   63.62    7.64   2
  -1 -13  -4   69.00    8.02   1
  -1  13  -4   67.34    9.56   2
   1  13   4   72.39    8.35   1
   1  13   4   53.33   10.05   2
  -1  13  -4   74.31    8.53   1
  -2 -13  -4   11.48    6.88   1
  -2 -13  -4   26.36    5.99   2
  -2 -13  -4   15.17    6.69   2
   2  13   4   16.39    6.57   1
  -2  13  -4   16.86    6.18   1
  -2  13  -4   12.28    5.21   2
   2  13   4   15.79    9.26   2
  -3 -13  -4   33.83    7.39   2
  -3 -13  -4   10.95    8.12   2
  -3 -13  -4   17.11    7.74   1
   3  13   4   27.92   11.12   2
   3  13   4   28.26    6.70   1
  -3  13  -4   36.40    6.25   2
  -3  13  -4   44.80    7.71   1
  -4 -13  -4   84.94   10.63   1
  -4 -13  -4  100.58   11.62   2
  -4  13  -4  112.20   10.46   2
   4  13   4   83.87   10.78   1
  -4  13  -4  102.84   11.40   1
   4  13   4   83.58   13.93   2
  -5 -13  -4  373.77   24.34   2
  -5 -13  -4  386.89   20.23   1
   5  13   4  396.37   21.54   1
  -5  13  -4  412.52   17.83   2
  -6 -13  -4   36.43    9.35   1
  -6 -13  -4   32.69    8.19   2
  -6 -13  -4   40.40   11.74   2
  -6  13  -4   41.31    6.76   2
   6  13   4   24.89    9.30   1
  -7 -13  -4   11.75    9.80   1
  -7 -13  -4   12.76   12.67   2
  -7 -13  -4   16.76    9.56   2
  -7  13  -4   14.84    6.67   2
   7  13   4    0.86    9.02   1
  -8 -13  -4   32.56   10.67   1
  -8 -13  -4   56.87   15.55   2
  -8 -13  -4   48.55   11.80   2
   8  13   4   40.50   10.33   1
  -8  13  -4   50.35    8.71   2
  -9 -13  -4   12.91   10.90   1
  -9 -13  -4   27.08   11.72   2
  -9 -13  -4   45.37   18.50   2
  -9  13  -4   42.02    9.60   2
 -10 -13  -4    9.58   11.50   1
 -10 -13  -4   -4.23   20.05   2
 -10 -13  -4   -5.97   12.33   2
 -10  13  -4   15.11   10.90   2
 -11 -14   4   18.57   16.28   2
 -11 -14   4   50.40   22.91   2
 -11  14   4   22.38    9.79   2
  11  14  -4    9.52   11.61   1
 -10 -14   4   71.59   14.17   2
 -10 -14   4   73.79   22.50   2
  10  14  -4   83.17   13.28   1
 -10  14   4   84.28    9.69   2
  -9 -14   4   51.76   18.19   2
  -9 -14   4   88.32   15.46   2
   9  14  -4   94.75   12.68   1
  -9  14   4   96.21   12.15   2
  -8 -14   4  181.44   21.81   2
  -8 -14   4  194.15   29.27   2
   8  14  -4  213.89   17.92   1
  -8  14   4  227.06   13.88   2
  -7 -14   4  223.01   20.90   2
  -7 -14   4  215.99   27.38   2
  -7  14   4  259.67   14.42   2
   7  14  -4  276.15   18.30   1
  -6 -14   4  324.88   22.26   2
  -6 -14   4  325.16   26.50   2
   6  14  -4  376.06   20.27   1
  -6  14   4  344.56   16.85   2
  -5 -14   4  257.63   19.25   2
  -5 -14   4  204.36   22.48   2
   5  14  -4  251.36   16.80   2
   5  14  -4  220.36   16.07   1
  -5  14   4  199.84   11.24   1
  -5  14   4  168.78   13.38   2
   4 -14  -4 2802.11   95.57   1
  -4 -14   4 2981.58  100.94   2
  -4 -14   4 3027.63   99.05   2
   4  14  -4 2495.16   89.56   1
  -4  14   4 2734.97   87.66   1
   4  14  -4 2728.17   89.83   2
  -4  14   4 2723.32   88.09   2
  -3 -14   4  457.70   22.44   2
   3 -14  -4  474.33   19.12   1
  -3 -14   4  443.76   24.02   2
  -3  14   4  486.12   20.30   1
  -3  14   4  512.93   21.70   2
   3  14  -4  493.42   22.46   2
   3  14  -4  457.89   22.46   1
  -2 -14   4  382.54   19.68   2
  -2 -14   4  409.29   20.95   2
   2 -14  -4  412.85   17.84   1
   2  14  -4  461.45   21.48   1
   2  14  -4  444.83   20.88   2
  -2  14   4  476.64   19.87   1
  -2  14   4  437.11   21.01   2
   1 -14  -4   76.18   10.17   1
   1 -14  -4   82.62    7.05   2
  -1 -14   4   87.97   11.32   2
  -1 -14   4   86.17    8.73   2
  -1  14   4  128.29   11.47   1
   1  14  -4  131.74   12.82   1
  -1  14   4  128.09   14.06   2
   1  14  -4  120.40   11.79   2
   0 -14   4  175.10   10.66   2
   0 -14  -4  169.27   10.38   2
   0 -14  -4  165.94   12.68   1
   0 -14  -4  164.21   11.33   2
   0 -14   4  174.53   11.82   2
   0  14   4  180.43   13.02   1
   0  14  -4  156.36   12.41   2
   0  14   4  168.56   16.61   2
   0  14  -4  184.82   13.73   1
  -1 -14  -4  300.65   16.33   2
  -1 -14  -4  329.80   17.16   1
  -1 -14  -4  342.63   15.58   2
  -1  14  -4  330.32   16.65   2
   1  14   4  357.73   18.27   1
   1  14   4  338.53   21.42   2
  -1  14  -4  383.18   18.22   1
  -2 -14  -4  209.47   13.41   2
  -2 -14  -4  196.52   14.87   2
  -2 -14  -4  194.62   14.44   1
  -2  14  -4  224.88   13.72   2
  -2  14  -4  219.74   14.43   1
   2  14   4  217.48   15.30   1
   2  14   4  253.07   20.56   2
  -3 -14  -4  223.94   14.60   2
  -3 -14  -4  185.32   15.59   1
  -3 -14  -4  185.96   16.39   2
  -3  14  -4  211.19   13.02   2
  -3  14  -4  215.46   14.53   1
   3  14   4  202.92   15.79   1
   3  14   4  206.57   21.04   2
  -4 -14  -4  285.60   17.87   1
  -4 -14  -4  287.49   17.41   2
  -4 -14  -4  281.76   20.12   2
  -4  14  -4  274.10   15.93   1
  -4  14  -4  280.93   14.38   2
   4  14   4  247.12   17.08   1
   4  14   4  229.11   24.19   2
  -5 -14  -4  158.84   15.19   1
  -5 -14  -4  172.70   19.18   2
  -5 -14  -4  144.40   15.26   2
  -5  14  -4  143.86   11.35   2
   5  14   4  103.64   15.38   1
  -5  14  -4  147.29   12.93   1
  -6 -14  -4  375.17   26.44   2
  -6 -14  -4  367.75   21.60   2
  -6 -14  -4  340.16   20.94   1
  -6  14  -4  319.69   17.34   1
   6  14   4  335.56   20.34   1
  -6  14  -4  311.45   15.95   2
  -7 -14  -4  193.07   19.17   2
  -7 -14  -4  142.09   17.40   1
  -7 -14  -4  163.70   24.05   2
  -7  14  -4  185.48   13.29   2
  -7  14  -4  174.24   13.97   1
   7  14   4  180.47   17.82   1
  -8 -14  -4   92.22   13.51   1
  -8 -14  -4  106.40   17.91   2
  -8 -14  -4  129.15   19.36   2
   8  14   4  126.40   17.87   1
  -8  14  -4  149.30   13.89   2
  -8  14  -4  121.76   13.05   1
  -9 -14  -4   53.17   12.58   1
  -9 -14  -4   55.64   12.64   2
  -9 -14  -4   74.20   19.53   2
  -9  14  -4   74.73   10.76   2
  -9  14  -4   76.47    9.45   1
 -10 -14  -4   80.81   14.36   1
 -10 -14  -4   42.38   14.80   2
 -10 -14  -4   50.03   20.98   2
 -10  14  -4   71.81    9.52   1
 -10  14  -4   64.71   12.38   2
 -11 -15   4   39.91   27.09   2
 -11 -15   4   35.60   17.83   2
 -11  15   4   49.65   10.56   2
  11  15  -4   58.69   13.96   1
 -10 -15   4   44.65   22.21   2
 -10 -15   4   31.37   15.20   2
  10  15  -4   49.76   12.10   1
 -10  15   4   38.26    9.16   2
  -9 -15   4    7.54   17.38   2
  -9 -15   4   19.02   12.26   2
   9  15  -4   41.30   12.12   1
  -8 -15   4    3.77   15.20   2
  -8 -15   4   14.00   11.66   2
   8  15  -4   18.93   10.21   1
  -8  15   4    4.81    6.99   2
  -7 -15   4   -9.28   14.02   2
  -7 -15   4    9.47   11.62   2
  -7  15   4    7.07    6.74   2
   7  15  -4   20.84    9.25   1
  -6 -15   4   21.70   10.12   2
  -6 -15   4   16.51   13.22   2
   6  15  -4   58.59   10.45   1
  -6  15   4   26.78    7.18   2
  -5 -15   4   82.25   14.18   2
  -5  15   4  119.62   12.76   2
  -5  15   4  136.69   10.35   1
   5  15  -4  154.17   15.61   1
   5  15  -4  164.07   16.19   2
  -4 -15   4 2248.81   76.05   2
   4 -15  -4 2024.95   72.43   1
  -4 -15   4 2310.35   78.38   2
  -4  15   4 2240.11   74.95   2
   4  15  -4 2219.48   76.76   1
  -4  15   4 2265.79   74.50   1
   3 -15  -4   38.08    6.70   1
  -3 -15   4   28.20    8.49   2
  -3 -15   4   33.84    9.87   2
  -3  15   4   19.28    6.37   1
   3  15  -4   21.13    7.11   2
  -3  15   4   21.79    7.84   2
   3  15  -4   26.41    8.31   1
  -2 -15   4  124.97   13.91   2
   2 -15  -4  119.31   11.33   1
  -2 -15   4  102.92   14.24   2
  -2  15   4   87.37   11.34   1
   2  15  -4  135.10   14.15   1
  -2  15   4  112.90   14.21   2
   2  15  -4  131.71   13.19   2
  -1 -15   4   52.58    8.29   2
  -1 -15   4   61.18    8.14   2
   1 -15  -4   52.19    7.89   1
   1  15  -4   51.21    8.28   1
   1  15  -4   56.38    7.57   2
  -1  15   4   44.78    7.52   1
  -1  15   4   51.49    9.60   2
   0 -15  -4   10.51    5.40   2
   0 -15  -4    9.02    6.75   1
   0 -15  -4   19.21    5.09   2
   0 -15   4   12.60    5.03   2
   0 -15   4    5.03    5.87   2
   0  15  -4   18.27    6.26   2
   0  15   4    9.17    8.83   2
   0  15   4    9.68    6.60   1
   0  15  -4   11.49    7.06   1
  -1 -15  -4   23.51    7.68   1
  -1 -15  -4   10.56    6.41   2
  -1 -15  -4   14.34    5.62   2
   1  15   4    5.83    9.83   2
  -1  15  -4   14.08    6.08   2
   1  15   4   16.96    7.60   1
  -1  15  -4   21.38    7.75   1
  -2 -15  -4   25.09    7.62   2
  -2 -15  -4   24.25    7.28   1
  -2 -15  -4   24.28    6.74   2
  -2  15  -4   29.44    6.08   2
   2  15   4   19.12    8.18   1
  -2  15  -4   22.52    6.99   1
   2  15   4   13.92   10.48   2
  -3 -15  -4    6.01    8.26   2
  -3 -15  -4   -7.33    6.94   1
  -3 -15  -4    3.66    6.71   2
   3  15   4   15.38    7.44   1
   3  15   4    0.42   11.57   2
  -3  15  -4   13.56    5.54   2
  -3  15  -4    8.61    6.77   1
  -4 -15  -4   14.32    9.62   2
  -4 -15  -4   20.77    8.76   1
  -4 -15  -4   13.10    7.74   2
  -4  15  -4   20.43    6.18   2
   4  15   4    9.97   13.04   2
  -4  15  -4   21.71    7.31   1
   4  15   4   19.87    8.83   1
  -5 -15  -4   28.77    9.07   2
  -5 -15  -4   30.74    9.56   1
  -5 -15  -4   25.89   11.49   2
  -5  15  -4   33.13    6.57   2
  -5  15  -4   20.46    7.10   1
   5  15   4   15.70    8.93   1
  -6 -15  -4   37.62   10.40   2
  -6 -15  -4   31.64   12.94   2
  -6 -15  -4   22.67    9.38   1
   6  15   4   23.93    9.15   1
  -6  15  -4   44.71    8.40   1
  -6  15  -4   43.02    6.89   2
  -7 -15  -4   20.75   10.63   1
  -7 -15  -4   36.90   14.76   2
  -7 -15  -4   24.74   10.98   2
  -7  15  -4   22.22    7.29   2
   7  15   4   29.10   10.33   1
  -7  15  -4   28.01    7.75   1
  -8 -15  -4   -8.94   15.09   2
  -8 -15  -4   -6.51   10.80   2
   8  15   4   -5.49   10.91   1
  -8  15  -4   -8.17    7.26   2
  -8  15  -4    8.62    7.04   1
  -9 -15  -4    3.58   19.49   2
  -9 -15  -4    1.65   11.48   1
  -9 -15  -4  -20.95   11.85   2
  -9  15  -4   -0.66    7.40   1
   9  15   4   -3.00   11.46   1
  -9  15  -4    9.52    8.97   2
 -10 -15  -4   49.41   24.18   2
 -10 -15  -4   36.01   13.76   1
 -10 -15  -4   11.24   15.24   2
 -10  15  -4   30.72    8.99   1
 -10  15  -4   57.20   12.01   2
 -10 -16   4   64.22   18.35   2
 -10 -16   4   33.65   23.03   2
  10  16  -4   59.16   13.55   1
  -9 -16   4   31.94   14.93   2
  -9 -16   4  -10.07   18.36   2
   9  16  -4   11.02   10.85   1
  -8 -16   4  109.10   20.50   2
  -8 -16   4   79.95   14.09   2
   8  16  -4   70.10   12.18   1
  -8  16   4   94.28   12.30   2
  -7 -16   4   69.93   13.12   2
  -7 -16   4   72.09   17.86   2
   7  16  -4   96.62   12.66   1
  -7  16   4   85.27   12.13   2
  -6 -16   4  396.99   25.77   2
  -6 -16   4  399.47   30.62   2
   6  16  -4  410.79   22.73   1
  -6  16   4  376.86   18.86   2
  -5 -16   4  353.56   23.22   2
  -5 -16   4  403.17   27.75   2
  -5  16   4  307.40   15.18   1
  -5  16   4  293.04   17.26   2
   5  16  -4  306.76   20.08   2
   5  16  -4  330.20   19.98   1
   4 -16  -4   49.74    7.54   1
  -4 -16   4   75.33   12.70   2
  -4 -16   4   53.63   10.56   2
  -4  16   4   38.39    8.71   2
   4  16  -4   58.74    9.52   2
  -4  16   4   40.51    7.29   1
   4  16  -4   56.55   10.15   1
  -3 -16   4  511.36   24.56   2
  -3 -16   4  488.20   25.08   2
   3 -16  -4  486.64   21.32   1
   3  16  -4  452.78   22.39   2
   3  16  -4  465.19   22.92   1
  -3  16   4  426.43   21.60   2
  -3  16   4  459.89   20.59   1
  -2 -16   4  205.29   15.75   2
  -2 -16   4  172.45   15.58   2
   2 -16  -4  200.23   13.93   1
   2  16  -4  219.07   16.65   1
  -2  16   4  200.42   14.33   1
  -2  16   4  192.91   16.90   2
   2  16  -4  215.32   15.54   2
   1 -16  -4   49.24    8.23   1
  -1 -16   4   55.01    8.37   2
  -1 -16   4   41.15    7.34   2
  -1  16   4   72.96    9.09   1
   1  16  -4   54.06    8.13   2
  -1  16   4   39.28   10.38   2
   1  16  -4   36.95    8.30   1
   0 -16  -4  170.89   13.91   1
   0 -16   4  160.43   11.05   2
   0 -16  -4  173.60   11.34   2
   0 -16   4  163.49    9.71   2
   0 -16  -4  155.88   10.74   2
   0  16   4  156.85   17.75   2
   0  16  -4  113.57   14.69   1
   0  16   4  163.61   14.65   1
   0  16  -4  149.79   13.07   2
  -1 -16  -4  111.34   11.13   2
  -1 -16  -4  103.60   11.58   2
  -1 -16  -4  107.09   12.95   1
  -1  16  -4  104.62   11.73   2
   1  16   4  109.43   13.66   2
   1  16   4  101.88   13.88   1
  -1  16  -4  116.43   13.92   1
  -2 -16  -4  391.25   18.76   2
  -2 -16  -4  383.64   19.45   2
  -2 -16  -4  313.82   19.10   1
  -2  16  -4  391.03   20.31   1
  -2  16  -4  385.63   18.53   2
   2  16   4  359.78   20.89   1
   2  16   4  414.11   25.78   2
  -3 -16  -4  203.63   16.28   1
  -3 -16  -4  213.89   15.82   2
  -3 -16  -4  182.54   16.78   2
  -3  16  -4  234.19   13.75   2
   3  16   4  228.29   23.60   2
   3  16   4  203.50   17.15   1
  -3  16  -4  247.15   16.40   1
  -4 -16  -4  112.59   15.12   1
  -4 -16  -4   89.04   11.18   2
  -4 -16  -4   85.40   12.35   2
  -4  16  -4  103.60   11.27   2
   4  16   4  109.65   15.09   1
  -4  16  -4  117.32   13.37   1
  -5 -16  -4  147.97   21.04   2
  -5 -16  -4  134.00   17.05   2
  -5 -16  -4  143.51   16.83   1
   5  16   4  117.03   16.14   1
  -5  16  -4  144.65   12.16   2
  -5  16  -4  129.40   14.04   1
  -6 -16  -4  122.39   16.49   2
  -6 -16  -4   99.15   12.94   1
  -6 -16  -4   98.52   12.37   2
  -6  16  -4  131.01   12.34   2
  -6  16  -4  142.57   14.05   1
   6  16   4  135.67   17.56   1
  -7 -16  -4   88.69   13.03   2
  -7 -16  -4   94.78   14.06   1
  -7 -16  -4   88.73   16.70   2
  -7  16  -4  128.02   12.44   2
  -7  16  -4  100.45   13.47   1
   7  16   4  109.06   14.28   1
  -8 -16  -4   48.05   13.78   2
  -8 -16  -4   48.95   17.77   2
  -8 -16  -4   56.10   13.25   1
  -8  16  -4   75.91   10.24   1
   8  16   4   59.84   12.48   1
  -8  16  -4   63.45    9.10   2
  -9 -16  -4   54.50   20.69   2
  -9 -16  -4   49.97   13.27   1
  -9 -16  -4   21.02   14.93   2
  -9  16  -4   57.04   10.15   2
   9  16   4   34.17   14.27   1
  -9  16  -4   49.52    9.52   1
 -10 -17   4   23.82   16.26   2
 -10 -17   4   41.66   24.29   2
  10  17  -4   25.45   15.06   1
  -9 -17   4   25.56   21.60   2
  -9 -17   4   11.42   14.56   2
   9  17  -4    0.96   12.37   1
  -8 -17   4  -10.36   18.18   2
  -8 -17   4  -10.46   12.60   2
   8  17  -4    8.49   11.12   1
  -7 -17   4   -0.27   12.88   2
  -7 -17   4   10.10   16.31   2
   7  17  -4    4.24    9.90   1
  -7  17   4    8.48    7.88   2
  -6 -17   4   91.60   17.80   2
  -6 -17   4   84.62   13.94   2
  -6  17   4   93.07    9.67   1
   6  17  -4   72.07   12.66   1
  -6  17   4   57.95    9.59   2
  -5 -17   4   23.27   10.72   2
  -5 -17   4   15.57   12.59   2
  -5  17   4   15.05    6.40   1
  -5  17   4   18.38    8.52   2
   5  17  -4   17.35    9.83   1
  -4 -17   4   52.62   11.26   2
  -4 -17   4   55.27   12.21   2
   4 -17  -4   56.22    8.15   1
   4  17  -4   56.95   10.08   1
  -4  17   4   60.82    9.81   2
  -4  17   4   63.28    8.40   1
   4  17  -4   56.28    9.63   2
  -3 -17   4   30.57    9.77   2
   3 -17  -4   24.12    7.48   1
  -3 -17   4   25.94    9.27   2
  -3  17   4   16.65    9.25   2
   3  17  -4   29.00    8.91   2
   3  17  -4   32.21    9.54   1
  -3  17   4   16.09    7.12   1
   2 -17  -4   13.31    7.19   1
  -2 -17   4   17.75    8.56   2
  -2 -17   4   29.53    8.19   2
   2  17  -4   22.66    8.96   1
  -2  17   4   23.58    9.33   2
   2  17  -4   25.91    7.70   2
  -2  17   4    6.61    7.16   1
   1 -17  -4    4.58    7.03   1
  -1 -17   4   11.83    7.51   2
  -1 -17   4   19.64    6.60   2
  -1  17   4    6.27    7.41   1
   1  17  -4   11.08    7.05   2
  -1  17   4    4.13    9.76   2
   1  17  -4   14.45    8.50   1
   0 -17  -4   69.13    9.04   2
   0 -17  -4   60.78    8.83   2
   0 -17  -4   59.85    9.24   1
   0  17   4   49.05    9.47   1
   0  17  -4   52.15    8.14   2
   0  17   4   47.88   11.78   2
   0  17  -4   64.87   10.60   1
  -1 -17  -4   45.80    7.28   2
  -1 -17  -4   35.99    8.69   1
  -1 -17  -4   47.54    7.22   2
   1  17   4   43.65   12.34   2
   1  17   4   50.51    9.47   1
  -1  17  -4   60.33   10.36   1
  -1  17  -4   61.34    8.07   2
  -2 -17  -4   40.14    7.98   2
  -2 -17  -4   30.11    8.11   2
  -2 -17  -4   35.47    9.03   1
  -2  17  -4   43.34    7.40   2
   2  17   4   29.40   12.47   2
   2  17   4   38.40    9.18   1
  -2  17  -4   48.74    9.88   1
  -3 -17  -4    4.47    8.18   1
  -3 -17  -4    2.30    8.20   2
  -3 -17  -4  -10.76    7.11   2
   3  17   4   -3.76    8.22   1
  -3  17  -4   13.19    6.12   2
  -3  17  -4    0.65    7.41   1
   3  17   4    6.78   12.86   2
  -4 -17  -4   22.67    9.10   2
  -4 -17  -4   28.24    9.67   1
  -4 -17  -4   19.35   10.37   2
  -4  17  -4   11.96    6.54   2
  -4  17  -4   23.45    9.05   1
   4  17   4   21.34    9.51   1
  -5 -17  -4  170.65   21.61   2
  -5 -17  -4  173.87   17.31   1
  -5 -17  -4  159.01   18.46   2
   5  17   4  153.96   17.31   1
  -5  17  -4  164.22   12.85   2
  -5  17  -4  148.76   14.89   1
  -6 -17  -4   22.26   13.76   2
  -6 -17  -4   10.60   10.37   2
  -6 -17  -4   -7.43    9.74   1
  -6  17  -4   11.58    8.29   1
  -6  17  -4   16.21    6.73   2
   6  17   4   12.74   10.08   1
  -7 -17  -4   -1.49   15.11   2
  -7 -17  -4  -18.68   11.04   2
  -7 -17  -4  -21.22   10.09   1
   7  17   4   -6.01   10.91   1
  -7  17  -4   15.42    8.50   1
  -7  17  -4   17.47    7.38   2
  -8 -17  -4  -18.02   12.24   1
  -8 -17  -4   -6.67   18.51   2
  -8 -17  -4  -14.13   11.72   2
   8  17   4    7.05   12.17   1
  -8  17  -4    2.63    8.43   1
  -8  17  -4   -2.29    7.33   2
  -9 -17  -4    6.42   23.05   2
  -9 -17  -4  -26.67   14.42   2
  -9 -17  -4   -3.31   13.41   1
  -9  17  -4    6.37    9.66   2
   9  17   4  -22.27   12.07   1
  -9  17  -4   -8.90    8.69   1
  -9 -18   4  180.15   27.44   2
  -9 -18   4  140.26   20.75   2
   9  18  -4  104.21   15.15   1
  -8 -18   4   31.27   15.04   2
  -8 -18   4   28.08   18.99   2
   8  18  -4   60.38   13.93   1
  -8  18   4   38.55    9.44   2
  -7 -18   4   71.51   18.13   2
  -7 -18   4   82.16   15.69   2
   7  18  -4   95.31   13.27   1
  -7  18   4  114.75   15.32   2
  -6 -18   4  122.26   15.61   2
  -6 -18   4  118.64   18.25   2
   6  18  -4  138.63   18.54   1
  -6  18   4  173.71   12.19   1
  -6  18   4  152.03   15.93   2
  -5 -18   4  157.65   23.68   2
  -5 -18   4  138.22   20.42   2
  -5  18   4  147.96   13.06   1
  -5  18   4  156.84   16.43   2
   5  18  -4  145.18   17.90   1
  -4 -18   4   90.61   14.57   2
  -4 -18   4   88.43   12.77   2
  -4  18   4  123.74   15.89   2
  -4  18   4  136.24   13.21   1
   4  18  -4  138.14   17.43   2
   4  18  -4  117.88   13.74   1
  -3 -18   4   57.69   10.59   2
  -3 -18   4   50.72   10.59   2
   3 -18  -4   45.94    8.87   1
   3  18  -4   86.59   11.11   2
   3  18  -4   84.38   12.01   1
  -3  18   4   86.27   10.28   1
  -3  18   4  109.57   16.33   2
  -2 -18   4  102.41   14.97   2
  -2 -18   4  101.85   13.42   2
   2 -18  -4   94.13   13.73   1
   2  18  -4   99.10   14.48   2
   2  18  -4  114.20   12.85   1
  -2  18   4   98.18   14.02   1
  -2  18   4   98.13   13.00   2
   1 -18  -4  121.38   14.72   1
  -1 -18   4  140.30   11.38   2
  -1 -18   4  151.88   13.78   2
   1  18  -4  136.96   14.90   2
  -1  18   4  130.41   15.33   1
  -1  18   4  159.77   19.09   2
   1  18  -4  154.32   16.47   1
   0 -18  -4  232.41   11.88   2
   0 -18  -4  222.77   11.90   2
   0 -18  -4  182.93   16.06   1
   0  18   4  269.54   18.28   1
   0  18  -4  242.32   16.64   2
   0  18  -4  224.67   18.46   1
   0  18   4  242.93   22.15   2
  -1 -18  -4  105.13   11.57   2
  -1 -18  -4   87.88   11.30   2
  -1 -18  -4   92.11   11.02   1
  -1  18  -4   97.84   12.05   1
   1  18   4   90.42   11.85   1
   1  18   4   77.66   13.73   2
  -1  18  -4  104.93   12.44   2
  -2 -18  -4   72.02   10.58   1
  -2 -18  -4   74.66    9.31   2
  -2 -18  -4   87.99   13.11   2
   2  18   4   97.41   15.05   2
  -2  18  -4   82.47   10.94   1
  -2  18  -4  100.94   12.21   2
   2  18   4   76.51   11.31   1
  -3 -18  -4    4.23    8.28   2
  -3 -18  -4    8.78    8.83   1
  -3 -18  -4   16.16    9.04   2
   3  18   4   11.97   14.05   2
   3  18   4   11.74    9.58   1
  -3  18  -4   24.81    6.87   2
  -3  18  -4   17.49    9.44   1
  -4 -18  -4   36.15   11.05   2
  -4 -18  -4   42.52   10.95   1
  -4 -18  -4   30.48    9.59   2
  -4  18  -4   49.78    7.70   2
  -4  18  -4   65.64   10.79   1
   4  18   4   65.85   12.29   1
  -5 -18  -4   30.83   10.48   1
  -5 -18  -4   47.52   13.66   2
  -5 -18  -4   37.94   11.48   2
   5  18   4   22.32   10.70   1
  -5  18  -4   23.06    7.16   2
  -5  18  -4   29.48    9.50   1
  -6 -18  -4   91.39   16.13   2
  -6 -18  -4   96.91   14.67   2
  -6 -18  -4   54.85   12.44   1
  -6  18  -4   81.99   11.78   2
   6  18   4   67.70   12.21   1
  -6  18  -4   78.44   11.14   1
  -7 -18  -4   44.32   13.96   2
  -7 -18  -4   73.80   17.75   2
  -7 -18  -4   24.48   12.70   1
  -7  18  -4   44.25   10.27   1
   7  18   4   42.21   12.28   1
  -7  18  -4   44.18    7.81   2
  -8 -18  -4   33.60   15.67   2
  -8 -18  -4   97.59   20.81   2
  -8 -18  -4   50.35   14.85   1
  -8  18  -4   38.31   10.21   1
  -8  18  -4   54.74    9.22   2
   8  18   4   48.29   14.56   1
  -8 -19   4   -0.27   20.68   2
  -8 -19   4    8.64   15.07   2
   8  19  -4   11.29   12.81   1
  -7 -19   4   -1.70   17.33   2
  -7 -19   4    3.04   14.35   2
  -7  19   4   14.89   10.06   2
   7  19  -4   19.98   12.62   1
  -6 -19   4   12.74   14.97   2
  -6 -19   4   14.06   12.96   2
  -6  19   4    1.46   10.22   2
   6  19  -4    5.45   10.65   1
  -6  19   4   19.42    6.95   1
  -5 -19   4   -0.09   11.79   2
[truncated: 814,182 more chars]
