# Supplementary material for: Crystal structure of {4-[10,15,20-tris­(4-meth­oxy­phen­yl)porphyrin-5-yl]benzyl 2-diazo­acetato}­zinc(II)
Source: Acta Crystallogr E Crystallogr Commun. 2020 Jan 31;76(Pt 2):273–5. doi: 10.1107/S2056989020001085 (PMC7001825; doi:10.1107/S2056989020001085)
Supplement: Supplementary file 2 [file e-76-00273-Isup2.hkl]

data_I                                                                          
_shelx_title ' file in P 21'                                                    
_shelx_refln_list_code          4                                               
_shelx_F_calc_maximum      154.26                                               
_exptl_crystal_F_000       896.00                                               
_reflns_d_resolution_high  0.7692                                               
                                                                                
loop_                                                                           
 _space_group_symop_operation_xyz                                               
 'x, y, z'                                                                      
 '-x, y+1/2, -z'                                                                
                                                                                
_cell_length_a    10.8054                                                       
_cell_length_b    19.3938                                                       
_cell_length_c    12.7467                                                       
_cell_angle_alpha  90.000                                                       
_cell_angle_beta   98.523                                                       
_cell_angle_gamma  90.000                                                       
                                                                                
_shelx_F_squared_multiplier     1.000                                           
                                                                                
loop_                                                                           
 _refln_index_h                                                                 
 _refln_index_k                                                                 
 _refln_index_l                                                                 
 _refln_F_squared_calc                                                          
 _refln_F_squared_meas                                                          
 _refln_F_squared_sigma                                                         
 _refln_observed_status                                                         
   3 -24   0        118.75        132.18        18.03 o                         
   4 -24   0         56.18         60.23        18.59 o                         
   2 -23   0         21.53         33.41        16.74 o                         
   3 -23   0          1.80          0.04        14.38 o                         
   4 -23   0         51.40         12.16        16.30 o                         
   5 -23   0          7.51          4.99        27.52 o                         
   2 -22   0        256.74        330.39        20.45 o                         
   3 -22   0        158.71        191.11        15.81 o                         
   4 -22   0        196.86        213.51        19.25 o                         
   5 -22   0         19.29         49.18        21.23 o                         
   6 -22   0        139.50        126.92        21.14 o                         
   2 -21   0         13.66         17.34        11.16 o                         
   3 -21   0         55.33         32.40        15.60 o                         
   4 -21   0        166.38        159.42        17.09 o                         
   5 -21   0          2.46          1.06        20.63 o                         
   6 -21   0         20.92         25.99        18.74 o                         
   7 -21   0         22.76         10.67        20.57 o                         
   1 -20   0        513.47        604.05        24.78 o                         
   2 -20   0        288.60        293.83        19.44 o                         
   3 -20   0         37.43         44.74        12.74 o                         
   4 -20   0         86.68         87.74        15.49 o                         
   5 -20   0        225.69        215.32        19.67 o                         
   6 -20   0         61.06         43.98        17.43 o                         
   7 -20   0         72.86         74.20        40.98 o                         
   8 -20   0        102.71        125.32        35.89 o                         
   1 -19   0          7.28         11.50         8.50 o                         
   2 -19   0         91.78         97.67        11.67 o                         
   3 -19   0         95.65         75.17        16.73 o                         
   4 -19   0          1.58          4.02        13.08 o                         
   5 -19   0        136.37        117.12        16.63 o                         
   6 -19   0        154.58        142.17        18.44 o                         
   7 -19   0          7.95          9.91        23.00 o                         
   8 -19   0         24.62         19.14        19.96 o                         
   9 -19   0         64.52         38.60        22.95 o                         
   0 -18   0        398.86        401.74        36.80 o                         
   1 -18   0         85.88         94.72         9.80 o                         
   2 -18   0        402.95        476.07        20.55 o                         
   3 -18   0        473.00        570.66        23.82 o                         
   4 -18   0        358.22        362.50        23.80 o                         
   5 -18   0        122.59        127.82        15.67 o                         
   6 -18   0        117.64        116.28        17.04 o                         
   7 -18   0         87.32         84.37        17.47 o                         
   8 -18   0        244.29        228.42        25.20 o                         
   9 -18   0        327.33        374.37        39.74 o                         
   1 -17   0        133.24        158.23        14.68 o                         
   2 -17   0         18.92          2.31         9.42 o                         
   3 -17   0         95.40         69.85        11.81 o                         
   4 -17   0         91.95         86.15        12.84 o                         
   5 -17   0        151.39        110.37        15.51 o                         
   6 -17   0         99.34        127.20        16.67 o                         
   7 -17   0          7.89          5.28        46.47 o                         
   8 -17   0         52.93         51.65        22.55 o                         
   9 -17   0         14.81         -8.64        26.41 o                         
  10 -17   0         13.55         14.20        40.00 o                         
   0 -16   0       1834.10       1712.30        68.62 o                         
   1 -16   0        878.22        829.63        40.68 o                         
   2 -16   0        126.78         94.71        12.84 o                         
   3 -16   0       1123.91       1111.29        30.58 o                         
   4 -16   0        138.36        138.23        13.92 o                         
   5 -16   0        675.54        648.29        27.37 o                         
   6 -16   0        200.73        192.71        16.88 o                         
   7 -16   0        587.40        660.45        31.63 o                         
   8 -16   0         89.56        118.16        25.03 o                         
   9 -16   0        109.07        105.30        19.32 o                         
  10 -16   0        108.79         93.95        22.44 o                         
   1 -15   0        193.02        249.73        19.40 o                         
   2 -15   0        216.09        199.54        12.91 o                         
   3 -15   0        129.88        141.88        12.01 o                         
   4 -15   0        543.45        397.73        42.74 o                         
   5 -15   0        250.49        225.35        17.71 o                         
   6 -15   0         98.78         99.48        14.30 o                         
   7 -15   0        176.94        146.83        20.64 o                         
   8 -15   0        220.59        186.41        30.10 o                         
   9 -15   0         37.97         11.33        17.75 o                         
  10 -15   0         21.52         54.61        20.26 o                         
  11 -15   0         33.95         -0.04        22.08 o                         
   0 -14   0        599.99        525.95        15.28 o                         
   1 -14   0       1472.92       1627.64        30.87 o                         
   2 -14   0        851.51        766.60        23.56 o                         
   3 -14   0        852.12        811.89        24.47 o                         
   4 -14   0       2340.79       2190.56        49.24 o                         
   5 -14   0       1202.49       1185.90        33.44 o                         
   6 -14   0       1824.14       1703.99        46.19 o                         
   7 -14   0        498.54        484.34        26.78 o                         
   8 -14   0         24.52          7.94        15.17 o                         
   9 -14   0        104.10         91.61        18.45 o                         
  10 -14   0        152.17        163.36        26.30 o                         
  11 -14   0         25.48          2.06        23.70 o                         
   1 -13   0        593.74        588.65        15.43 o                         
   2 -13   0        759.17        761.97        21.57 o                         
   3 -13   0         85.89         93.15         9.94 o                         
   4 -13   0        107.33         80.18        11.69 o                         
   5 -13   0          8.63         18.45         9.83 o                         
   6 -13   0       1004.50       1026.30        36.00 o                         
   7 -13   0        229.94        178.50        15.71 o                         
   8 -13   0        192.46        141.64        16.58 o                         
   9 -13   0          0.41         -2.51        14.66 o                         
  10 -13   0         58.25         29.80        17.44 o                         
  11 -13   0         36.93         18.79        20.30 o                         
   0 -12   0       1534.68       1443.67        30.26 o                         
   1 -12   0       1012.67       1042.85        21.33 o                         
   2 -12   0       1900.34       1995.09        42.14 o                         
   3 -12   0        581.22        439.69        22.24 o                         
   4 -12   0       2241.57       2034.13        45.09 o                         
   5 -12   0        237.82        213.46        16.06 o                         
   6 -12   0       2805.95       2641.47        71.99 o                         
   7 -12   0        435.38        375.86        22.41 o                         
   8 -12   0        182.89        150.51        15.28 o                         
   9 -12   0        234.45        194.10        43.09 o                         
  10 -12   0        157.87        121.58        21.13 o                         
  11 -12   0         73.16         61.61        20.04 o                         
  12 -12   0        124.44        102.45        28.25 o                         
   1 -11   0        289.58        344.88        19.58 o                         
   2 -11   0        122.51        116.07        14.48 o                         
   3 -11   0        114.86        109.94        12.67 o                         
   4 -11   0         38.00         52.38        11.68 o                         
   5 -11   0        158.47        196.11        39.92 o                         
   6 -11   0        273.82        192.88        37.93 o                         
   7 -11   0        135.87        148.18        13.22 o                         
   8 -11   0          1.15        -11.27        11.27 o                         
   9 -11   0         23.65        -13.71        13.71 o                         
  10 -11   0         18.05          8.00        14.28 o                         
  11 -11   0          3.73         -5.48        17.51 o                         
  12 -11   0         18.33        -11.00        20.01 o                         
   0 -10   0       4605.05       4293.64        81.16 o                         
   1 -10   0       1048.34        949.70        19.18 o                         
   2 -10   0        747.57        613.16        17.56 o                         
   3 -10   0         14.03         -9.10         9.10 o                         
   4 -10   0        925.21        979.46        25.61 o                         
   5 -10   0       1898.52       1886.17        48.74 o                         
   6 -10   0       1218.27       1138.27        38.32 o                         
   7 -10   0        937.63        848.72        34.71 o                         
   8 -10   0        391.94        375.85        22.61 o                         
   9 -10   0        233.97        242.46        24.39 o                         
  10 -10   0        394.31        394.00        25.57 o                         
  11 -10   0         98.58         75.67        22.79 o                         
  12 -10   0        327.01        333.88        28.23 o                         
   1  -9   0        411.50        353.53        11.56 o                         
   2  -9   0        148.01        165.93         9.97 o                         
   3  -9   0        290.34        229.96        12.61 o                         
   4  -9   0        331.99        297.52        17.67 o                         
   5  -9   0        680.37        571.77        30.52 o                         
   6  -9   0        188.24        173.51        14.67 o                         
   7  -9   0        200.00        211.23        24.33 o                         
   8  -9   0         52.42         39.50        11.40 o                         
   9  -9   0         84.71         40.29        15.68 o                         
  10  -9   0        185.68        182.52        17.07 o                         
  11  -9   0         18.03         -5.86        17.80 o                         
  12  -9   0         33.24         19.13        18.97 o                         
   0  -8   0       2089.89       1923.02        37.64 o                         
   1  -8   0       2330.91       2150.21        36.76 o                         
   2  -8   0       1233.26       1172.66        28.52 o                         
   3  -8   0        718.11        713.04        19.29 o                         
   4  -8   0        867.25        828.21        22.05 o                         
   5  -8   0       2269.29       2129.26        58.00 o                         
   6  -8   0        941.80        976.29        26.97 o                         
   7  -8   0        573.77        633.72        30.41 o                         
   8  -8   0        291.27        328.17        24.75 o                         
   9  -8   0        154.67        171.41        19.17 o                         
  10  -8   0        596.67        549.03        27.07 o                         
  11  -8   0        557.49        533.03        29.51 o                         
  12  -8   0        377.54        305.36        30.79 o                         
  13  -8   0        148.30        125.50        23.05 o                         
   1  -7   0        178.28        225.56         7.55 o                         
   2  -7   0       2751.55       2427.78        48.10 o                         
   3  -7   0        900.30        868.29        31.11 o                         
   4  -7   0       2431.30       2452.01        50.06 o                         
   5  -7   0        857.29       1066.45        26.81 o                         
   6  -7   0        407.47        497.28        25.95 o                         
   7  -7   0        561.95        514.64        20.34 o                         
   8  -7   0        222.44        273.60        17.80 o                         
   9  -7   0         61.86         53.58        11.78 o                         
  10  -7   0        294.46        258.89        32.53 o                         
  11  -7   0         42.50         40.89        17.47 o                         
  12  -7   0         14.48        -12.69        15.61 o                         
  13  -7   0        137.95        112.62        21.64 o                         
   0  -6   0       1124.74       1116.01        23.46 o                         
   1  -6   0       5510.22       5187.39        83.92 o                         
   2  -6   0       1487.28       1509.25        33.28 o                         
   3  -6   0       2255.06       2354.91        47.21 o                         
   4  -6   0        334.27        279.13        12.42 o                         
   5  -6   0       6002.85       5717.50       109.64 o                         
   6  -6   0       3806.29       3766.55        75.10 o                         
   7  -6   0       1940.97       1842.83        41.82 o                         
   8  -6   0          1.35         -7.56        10.90 o                         
   9  -6   0        415.94        361.30        37.06 o                         
  10  -6   0         60.67         51.71        12.60 o                         
  11  -6   0        454.29        368.54        29.86 o                         
  12  -6   0        149.36        123.27        17.76 o                         
  13  -6   0        151.96        184.90        21.67 o                         
   1  -5   0       1991.87       1957.19        32.82 o                         
   2  -5   0        415.62        351.21        18.23 o                         
   3  -5   0        280.90        288.75        10.86 o                         
   4  -5   0       1751.22       1711.19        36.05 o                         
   5  -5   0        650.46        655.12        25.11 o                         
   6  -5   0       1672.19       1737.01        38.44 o                         
   7  -5   0         66.90        220.76        47.31 o                         
   8  -5   0         76.53         64.28        22.18 o                         
   9  -5   0        116.82        107.52        24.33 o                         
  10  -5   0        545.42        452.39        23.11 o                         
  11  -5   0        133.39        143.47        15.70 o                         
  12  -5   0        148.82        146.43        17.49 o                         
  13  -5   0        165.99        160.45        20.65 o                         
   0  -4   0       3199.83       4678.29        86.46 o                         
   1  -4   0      12320.90      11807.59       376.78 o                         
   2  -4   0        545.78        660.07        26.79 o                         
   3  -4   0       2041.43       1893.95        53.58 o                         
   4  -4   0        225.22        258.25        16.72 o                         
   5  -4   0        649.66        552.35        25.48 o                         
   6  -4   0       3422.98       3368.59        82.74 o                         
   7  -4   0       3405.14       3468.00        86.06 o                         
   8  -4   0        356.86        322.61        51.85 o                         
   9  -4   0        828.22        878.80        37.97 o                         
  10  -4   0        346.16        284.31        18.85 o                         
  11  -4   0        311.82        268.52        20.90 o                         
  12  -4   0        217.86        208.93        19.83 o                         
  13  -4   0        111.11        150.11        24.43 o                         
   1  -3   0        190.11        163.06         7.75 o                         
   2  -3   0       5638.09       5201.51       167.24 o                         
   3  -3   0        306.25        248.05        13.97 o                         
   4  -3   0        572.18        573.35        24.08 o                         
   5  -3   0       2161.41       2269.38        77.19 o                         
   6  -3   0       1334.61       1487.76        53.96 o                         
   7  -3   0        236.23        231.90        17.18 o                         
   8  -3   0        173.23        168.80        18.10 o                         
   9  -3   0        137.27        162.44        22.13 o                         
  10  -3   0         67.54         75.12        11.84 o                         
  11  -3   0         17.00        -12.70        15.55 o                         
  12  -3   0         74.93         52.07        14.64 o                         
  13  -3   0         38.49         11.53        16.63 o                         
   2  -2   0        984.80        835.56        29.22 o                         
   3  -2   0       1287.58       1232.82        42.60 o                         
   4  -2   0        412.45        388.08        17.97 o                         
   5  -2   0       1140.68       1523.04        53.35 o                         
   6  -2   0       2217.29       2554.77        86.38 o                         
   7  -2   0        392.55        346.55        21.40 o                         
   8  -2   0        378.81        408.23        23.56 o                         
   9  -2   0        254.36        222.17        22.49 o                         
  10  -2   0        519.15        549.06        34.28 o                         
  11  -2   0        342.11        320.31        30.07 o                         
  12  -2   0        323.86        343.11        23.01 o                         
  13  -2   0        112.67        115.69        17.49 o                         
   1  -1   0         84.48         16.24         2.58 o                         
   2  -1   0       1426.98       1681.54        55.12 o                         
   3  -1   0       4310.95       4644.09       149.41 o                         
   4  -1   0         99.09         83.84        10.21 o                         
   5  -1   0        473.86        399.77        19.51 o                         
   6  -1   0        838.38        834.83        32.72 o                         
   7  -1   0        769.51        845.27        34.10 o                         
   8  -1   0        192.72        174.46        19.01 o                         
   9  -1   0         79.67         72.97        12.29 o                         
  10  -1   0        330.00        408.06        28.20 o                         
  11  -1   0        335.70        384.70        30.30 o                         
  12  -1   0        160.09        165.16        15.71 o                         
  13  -1   0         24.10         16.06        15.09 o                         
   2   0   0        846.69        924.26        22.01 o                         
   3   0   0       4596.63       5426.26       122.82 o                         
   4   0   0       6385.44       5454.90       175.17 o                         
   5   0   0        667.33        528.75        22.45 o                         
   6   0   0       3019.26       2870.54        95.23 o                         
   7   0   0       2064.72       2101.04        71.98 o                         
   8   0   0       1216.16       1302.86        48.44 o                         
   9   0   0         54.75         60.85        11.56 o                         
  10   0   0       1149.47       1281.85        71.32 o                         
  11   0   0        632.14        709.07        62.75 o                         
  12   0   0        200.00        192.59        26.93 o                         
  13   0   0        164.43        163.67        18.93 o                         
   2   1   0       1419.22       1679.83        55.10 o                         
   3   1   0       4372.43       4685.39       106.29 o                         
   4   1   0         97.52        205.52        11.34 o                         
   5   1   0        493.15        447.99        14.15 o                         
   6   1   0        788.05        790.12        30.57 o                         
   7   1   0        777.08        922.95        35.37 o                         
   8   1   0        187.36        202.94        17.59 o                         
   9   1   0         60.89         67.43        12.86 o                         
  10   1   0        334.70        423.95        27.11 o                         
  11   1   0        349.14        431.63        25.60 o                         
  12   1   0        168.51        167.73        14.52 o                         
  13   1   0         32.51         32.22        13.99 o                         
   0   2   0       6359.09       4485.54       144.48 o                         
   2   2   0       1148.94        935.03        32.37 o                         
   3   2   0       1267.40       1247.20        43.19 o                         
   4   2   0        505.18        468.37        15.50 o                         
   5   2   0        942.12       1270.66        46.23 o                         
   6   2   0       2116.57       2398.77        73.42 o                         
   7   2   0        335.69        298.05        45.38 o                         
   8   2   0        419.89        417.48        21.93 o                         
   9   2   0        349.92        361.46        22.16 o                         
  10   2   0        525.45        505.28        63.03 o                         
  11   2   0        353.73        348.58        23.25 o                         
  12   2   0        308.89        342.27        38.38 o                         
  13   2   0         99.15         89.99        21.82 o                         
   1   3   0        186.49        176.03        15.41 o                         
   2   3   0       5584.92       5240.19       168.47 o                         
   3   3   0        323.79        270.23        14.73 o                         
   4   3   0        540.73        539.71        23.39 o                         
   5   3   0       2228.92       2338.46       169.31 o                         
   6   3   0       1337.18       1354.85        66.16 o                         
   7   3   0        266.21        207.82        23.07 o                         
   8   3   0        163.59        155.64        11.58 o                         
   9   3   0        156.43        153.17        17.26 o                         
  10   3   0         52.43         65.12        11.91 o                         
  11   3   0         19.33         65.28        30.00 o                         
  12   3   0         78.80         68.14        15.49 o                         
  13   3   0         37.78         11.58        22.04 o                         
   0   4   0       3604.73       5254.84       225.42 o                         
   2   4   0        807.49        968.32        34.71 o                         
   3   4   0       1689.64       1680.99        57.84 o                         
   4   4   0        249.76        304.04        17.88 o                         
   5   4   0        490.55        454.75        23.04 o                         
   6   4   0       3343.98       3136.04       182.23 o                         
   7   4   0       3252.96       3196.83        75.53 o                         
   8   4   0        339.46        348.61        42.48 o                         
   9   4   0        722.75        760.03        31.07 o                         
  10   4   0        445.37        394.67        24.07 o                         
  11   4   0        321.04        382.16        51.45 o                         
  12   4   0        175.14        181.96        36.70 o                         
  13   4   0         88.78         88.60        45.58 o                         
   1   5   0       2006.09       2028.98        29.80 o                         
   2   5   0        428.48        383.37        14.85 o                         
   3   5   0        285.84        315.13        17.52 o                         
   4   5   0       1799.22       1899.07        66.27 o                         
   5   5   0        646.35        697.16        30.78 o                         
   6   5   0       1724.17       1809.73        65.61 o                         
   7   5   0         79.09        135.44        10.20 o                         
   8   5   0         95.81         79.24        23.54 o                         
   9   5   0        136.40        139.24        16.87 o                         
  10   5   0        536.79        463.09        23.51 o                         
  11   5   0        127.54        194.25        32.49 o                         
  12   5   0        154.12        196.60        37.43 o                         
  13   5   0        165.48        156.36        24.82 o                         
   0   6   0       1210.15       1180.12        50.69 o                         
   1   6   0       5757.67       5581.89       131.92 o                         
   2   6   0       1559.64       1653.00        40.03 o                         
   3   6   0       2544.46       2673.69        62.96 o                         
   4   6   0        281.96        243.43        18.35 o                         
   5   6   0       5923.69       5708.25       187.20 o                         
   6   6   0       3737.92       4045.59       135.98 o                         
   7   6   0       2039.56       1858.70        80.85 o                         
   8   6   0         20.63         11.89        11.96 o                         
   9   6   0        406.85        386.37        30.80 o                         
  10   6   0         62.62        125.42        19.91 o                         
  11   6   0        470.87        531.40        51.83 o                         
  12   6   0        135.24        144.95        36.98 o                         
  13   6   0        148.08        187.32        30.39 o                         
   1   7   0        180.44        242.18         6.20 o                         
   2   7   0       2715.40       2490.02        59.04 o                         
   3   7   0        871.38        938.69        25.16 o                         
   4   7   0       2487.43       2654.18        63.11 o                         
   5   7   0        891.75       1183.55        46.83 o                         
   6   7   0        392.38        495.57        28.77 o                         
   7   7   0        560.94        543.97        31.75 o                         
   8   7   0        253.01        252.64        27.32 o                         
   9   7   0         55.58         75.82        19.25 o                         
  10   7   0        274.66        286.05        33.13 o                         
  12   7   0         14.40         57.75        32.84 o                         
  13   7   0        132.78        126.60        22.96 o                         
   0   8   0       1816.21       1787.98        60.93 o                         
   1   8   0       2066.97       2033.92        40.99 o                         
   2   8   0       1183.14       1215.26        44.96 o                         
   3   8   0        973.60       1031.39        27.62 o                         
   4   8   0        793.82        749.80        21.92 o                         
   5   8   0       2172.95       2111.85        51.95 o                         
   6   8   0        921.67        995.11        27.81 o                         
   7   8   0        621.51        643.20        35.73 o                         
   8   8   0        303.58        232.40        28.77 o                         
   9   8   0        109.52        139.41        20.60 o                         
  10   8   0        565.45        535.36        28.83 o                         
  11   8   0        647.29        714.17        34.98 o                         
  12   8   0        424.77        441.40        56.38 o                         
  13   8   0        148.64        164.27        23.83 o                         
   1   9   0        405.47        368.24        11.42 o                         
   2   9   0        143.81        149.30         9.68 o                         
   3   9   0        305.18        273.21        13.06 o                         
   4   9   0        331.79        357.20        14.74 o                         
   5   9   0        643.60        589.96        47.58 o                         
   6   9   0        167.02        185.70        12.28 o                         
   7   9   0        175.67        173.38        17.51 o                         
   8   9   0         47.19         43.64        17.26 o                         
   9   9   0        101.64         71.36        20.53 o                         
  10   9   0        193.04        259.81        25.43 o                         
  11   9   0         10.83         39.99        35.73 o                         
  12   9   0         22.56         50.62        31.28 o                         
   0  10   0       4644.12       4501.47       120.33 o                         
   1  10   0       1343.20       1282.37        21.24 o                         
   2  10   0       1002.93        860.08        16.85 o                         
   3  10   0         11.49         19.81        11.85 o                         
   4  10   0        769.41        858.71        50.31 o                         
   5  10   0       1946.45       2020.90        51.00 o                         
   6  10   0       1220.38       1146.24        32.23 o                         
   7  10   0        907.30        803.23        36.93 o                         
   8  10   0        442.64        438.65        35.42 o                         
   9  10   0        289.57        248.33        32.79 o                         
  10  10   0        349.18        428.50        28.19 o                         
  11  10   0         83.30         58.47        29.25 o                         
  12  10   0        366.01        389.67        35.40 o                         
   1  11   0        285.20        370.18        28.84 o                         
   2  11   0        117.98        119.33        10.86 o                         
   3  11   0        116.67        155.98        12.02 o                         
   4  11   0         37.77         65.60         8.93 o                         
   5  11   0        143.04        130.95        14.30 o                         
   6  11   0        256.14        264.69        20.62 o                         
   7  11   0        145.18        175.90        17.32 o                         
   8  11   0          1.69         -1.44        17.64 o                         
   9  11   0         17.13         35.26        20.24 o                         
  10  11   0         18.86          8.06        14.51 o                         
  11  11   0          8.19         23.18        17.13 o                         
  12  11   0         13.41         19.68        20.72 o                         
   0  12   0       1766.53       1807.81        47.62 o                         
   1  12   0        922.17       1019.95        20.89 o                         
   2  12   0       1954.49       2234.02        38.95 o                         
   3  12   0        664.09        595.81        13.75 o                         
   4  12   0       2352.54       2198.09        55.84 o                         
   5  12   0        210.88        156.70        20.09 o                         
   6  12   0       2789.85       2715.74        67.65 o                         
   7  12   0        431.03        349.85        17.23 o                         
   8  12   0        197.62        223.37        26.87 o                         
   9  12   0        242.88        277.36        37.41 o                         
  10  12   0        125.62         92.50        16.35 o                         
  11  12   0         69.23         45.30        32.07 o                         
  12  12   0        139.07        126.90        22.92 o                         
   1  13   0        599.23        628.74        17.80 o                         
   2  13   0        769.98        845.56        19.61 o                         
   3  13   0         83.61        139.87         7.52 o                         
   4  13   0         96.78        109.22        11.48 o                         
   5  13   0         10.32         -4.09        13.90 o                         
   6  13   0        959.54        938.38        30.24 o                         
   7  13   0        224.46        213.62        19.31 o                         
   8  13   0        216.21        208.21        14.42 o                         
   9  13   0          2.22         29.95        21.59 o                         
  10  13   0         67.21         57.92        27.02 o                         
  11  13   0         41.55         40.68        20.79 o                         
   0  14   0        545.48        539.23        31.07 o                         
   1  14   0       1437.61       1660.21        36.07 o                         
   2  14   0        869.27        871.49        22.29 o                         
   3  14   0        837.65        824.84        18.70 o                         
   4  14   0       2135.48       2140.98        51.62 o                         
   5  14   0       1164.89       1168.49        35.57 o                         
   6  14   0       1740.40       1762.84        48.26 o                         
   7  14   0        433.19        473.96        21.56 o                         
   8  14   0         16.80         13.72         9.27 o                         
   9  14   0        125.82        116.35        25.50 o                         
  10  14   0        188.50        135.37        27.63 o                         
  11  14   0         11.06         23.38        18.16 o                         
   1  15   0        189.70        230.57        13.87 o                         
   2  15   0        208.53        217.66        13.42 o                         
   3  15   0        122.25        163.37        12.41 o                         
   4  15   0        545.20        543.26        17.41 o                         
   5  15   0        232.83        209.61        31.11 o                         
   6  15   0         93.76         93.43        12.82 o                         
   7  15   0        181.45        163.79        15.33 o                         
   8  15   0        231.46        220.09        32.81 o                         
   9  15   0         48.32         64.88        24.51 o                         
  10  15   0         15.10         27.58        26.99 o                         
  11  15   0         38.26         -6.42        31.07 o                         
   0  16   0       1690.44       1725.01        68.29 o                         
   1  16   0        858.42        852.57        30.66 o                         
   2  16   0        109.15         97.15         9.48 o                         
   3  16   0       1062.30       1115.30        27.83 o                         
   4  16   0        221.68        248.24        13.95 o                         
   5  16   0        623.97        614.87        27.18 o                         
   6  16   0        194.93        177.14        18.12 o                         
   7  16   0        559.32        575.22        25.58 o                         
   8  16   0         90.91         87.77        21.52 o                         
   9  16   0        127.47        144.27        28.20 o                         
  10  16   0        110.98        107.85        31.63 o                         
   1  17   0        134.65        186.48        19.63 o                         
   2  17   0         17.85         13.08        11.82 o                         
   3  17   0         91.90        100.72         9.58 o                         
   4  17   0         99.74        100.26         9.51 o                         
   5  17   0        160.00        111.07        22.35 o                         
   6  17   0         99.96        138.49        14.34 o                         
   7  17   0          6.42         -6.55        11.49 o                         
   8  17   0         49.72         67.70        12.32 o                         
   9  17   0          9.87         55.00        27.66 o                         
  10  17   0         17.73        -27.28        27.28 o                         
   0  18   0        315.14        346.69        35.00 o                         
   1  18   0         96.57        136.49        16.35 o                         
   2  18   0        402.45        454.97        26.53 o                         
   3  18   0        464.15        559.32        27.98 o                         
   4  18   0        415.24        391.26        28.54 o                         
   5  18   0        151.73        164.43        13.91 o                         
   6  18   0        175.41        158.45        26.70 o                         
   7  18   0        113.69        128.43        27.15 o                         
   8  18   0        248.05        233.42        43.96 o                         
   9  18   0        343.87        388.62        52.85 o                         
   1  19   0          6.96          5.88        13.56 o                         
   2  19   0         95.90        111.87        16.68 o                         
   3  19   0        101.44         97.89        16.17 o                         
   4  19   0          2.66         -1.25        13.24 o                         
   5  19   0        146.63        111.97        16.03 o                         
   6  19   0        167.86        183.25        18.00 o                         
   7  19   0         11.09        -12.44        21.32 o                         
   8  19   0         18.79         23.33        14.35 o                         
   9  19   0         55.38         39.75        30.24 o                         
   0  20   0        467.82        524.74        44.14 o                         
   1  20   0        455.98        536.11        42.90 o                         
   2  20   0        261.84        323.66        27.96 o                         
   3  20   0         33.06         38.93        15.50 o                         
   4  20   0         69.61        117.60        38.45 o                         
   5  20   0        278.21        274.99        50.14 o                         
   6  20   0         87.37         80.62        18.93 o                         
   7  20   0        101.12        113.39        16.78 o                         
   8  20   0        102.48        112.47        16.72 o                         
   1  21   0          1.67          9.50        16.11 o                         
   2  21   0         12.49         10.80        16.53 o                         
   3  21   0         55.01         42.89        17.63 o                         
   4  21   0        172.26        208.95        20.77 o                         
   5  21   0          1.48          4.20        16.11 o                         
   6  21   0         23.49         20.10        16.85 o                         
   7  21   0         27.27         49.00        17.19 o                         
   0  22   0        184.28        210.71        29.95 o                         
   1  22   0        283.49        337.45        32.37 o                         
   2  22   0        276.17        367.93        31.98 o                         
   3  22   0        161.66        171.30        21.28 o                         
   4  22   0        165.28        163.91        21.39 o                         
   5  22   0          6.60         -2.10        19.70 o                         
   6  22   0        120.92        124.19        20.31 o                         
   1  23   0          3.43         -1.25        18.64 o                         
   2  23   0         19.99         30.67        19.69 o                         
   3  23   0          1.36        -15.88        17.96 o                         
   4  23   0         49.93         58.54        19.93 o                         
   5  23   0          8.45        -12.11        21.81 o                         
   0  24   0         54.58         45.63        31.51 o                         
   1  24   0         69.95         51.04        23.75 o                         
   2  24   0         65.88         70.53        22.24 o                         
   3  24   0        136.67        156.90        26.63 o                         
   4  24   0         54.88         17.52        28.96 o                         
   1  25   0         48.44         58.14        63.39 o                         
  -4 -24   1        184.15        195.07        23.22 o                         
  -3 -24   1         24.19         23.96        19.26 o                         
   2 -24   1         16.70         35.14        31.94 o                         
   3 -24   1         43.12         53.50        15.57 o                         
   4 -24   1          6.61         18.59        36.87 o                         
  -5 -23   1         34.49         71.94        24.56 o                         
  -4 -23   1        234.12        315.57        35.11 o                         
  -3 -23   1        158.14        180.46        18.81 o                         
   1 -23   1        113.06        133.23        31.49 o                         
   2 -23   1        109.67        132.82        51.42 o                         
   3 -23   1        119.08        122.85        21.11 o                         
   4 -23   1        117.35        132.06        33.68 o                         
   5 -23   1        105.63         86.15        19.87 o                         
  -6 -22   1         74.34         78.20        21.15 o                         
  -5 -22   1         11.34         18.44        21.71 o                         
  -4 -22   1        126.83        129.61        21.17 o                         
  -3 -22   1         33.30          5.19        15.48 o                         
  -2 -22   1        234.74        229.89        31.47 o                         
   1 -22   1        126.81        144.74        29.81 o                         
   2 -22   1        100.50        113.72        17.28 o                         
   3 -22   1          5.39        -13.31        13.31 o                         
   4 -22   1         55.06         57.38        15.94 o                         
   5 -22   1          4.48         13.81        20.37 o                         
   6 -22   1         21.02         80.89        23.91 o                         
  -7 -21   1         60.40         57.11        21.61 o                         
  -6 -21   1         24.01         43.97        25.13 o                         
  -5 -21   1         76.29         76.22        17.43 o                         
  -4 -21   1         12.83         11.17        14.76 o                         
  -3 -21   1         13.18         -0.65        15.02 o                         
  -2 -21   1         15.10         15.21        12.21 o                         
   0 -21   1        173.35        190.37        30.66 o                         
   1 -21   1        204.20        231.73        32.39 o                         
   2 -21   1         66.03         68.77        11.87 o                         
   3 -21   1        166.26        203.17        16.08 o                         
   4 -21   1         57.34         45.88        15.58 o                         
   5 -21   1        101.70        117.72        18.42 o                         
   6 -21   1        102.54         95.46        20.50 o                         
   7 -21   1         49.03         52.14        20.40 o                         
  -8 -20   1         91.51         79.00        26.38 o                         
  -7 -20   1        132.63         89.28        21.25 o                         
  -6 -20   1        205.65        197.20        20.32 o                         
  -5 -20   1         71.57         63.58        17.21 o                         
  -4 -20   1        198.68        156.65        16.96 o                         
  -3 -20   1         35.43         34.97        12.66 o                         
  -2 -20   1        226.31        261.74        21.37 o                         
   0 -20   1        159.65        182.25        25.67 o                         
   1 -20   1        684.80        721.21        21.91 o                         
   2 -20   1        351.52        334.88        20.24 o                         
   3 -20   1         88.27         98.80        13.72 o                         
   4 -20   1         23.34         29.66        14.26 o                         
   5 -20   1        717.46        852.28        45.94 o                         
   6 -20   1         42.58         42.38        18.47 o                         
   7 -20   1         61.38         84.63        21.07 o                         
   8 -20   1         18.55         51.43        23.97 o                         
  -9 -19   1          0.17          9.79        23.01 o                         
  -8 -19   1         66.67         75.71        21.36 o                         
  -7 -19   1         61.37         50.58        18.85 o                         
  -6 -19   1         12.17          8.29        17.12 o                         
  -5 -19   1         15.37         23.08        14.85 o                         
  -4 -19   1         42.71         19.45        13.77 o                         
  -3 -19   1         25.33         33.32        11.97 o                         
  -2 -19   1         50.68         52.49        10.57 o                         
  -1 -19   1        432.62        377.33        18.70 o                         
   0 -19   1        105.63        104.63        24.17 o                         
   1 -19   1        131.67        115.87        10.45 o                         
   2 -19   1          5.28          7.70        12.53 o                         
   3 -19   1        272.12        317.39        20.45 o                         
   4 -19   1         94.97         91.29        14.91 o                         
   5 -19   1         14.28          7.25        15.11 o                         
   6 -19   1        100.18         94.87        16.68 o                         
   7 -19   1        113.97        134.85        33.73 o                         
   8 -19   1         64.46         34.41        23.31 o                         
  -9 -18   1        131.30        119.85        23.12 o                         
  -8 -18   1        121.79         90.33        19.68 o                         
  -7 -18   1        143.88        135.10        25.33 o                         
  -6 -18   1         36.21         25.12        15.64 o                         
  -5 -18   1        499.56        499.72        40.63 o                         
  -4 -18   1         73.13         61.30        13.21 o                         
  -3 -18   1        596.25        549.58        23.97 o                         
  -2 -18   1        261.97        235.55        26.58 o                         
  -1 -18   1        404.32        421.09        19.16 o                         
   0 -18   1        211.31        149.71        22.64 o                         
   1 -18   1        105.68         94.60        12.18 o                         
   2 -18   1         89.82         73.16        10.75 o                         
   3 -18   1        124.08        125.67        13.05 o                         
   4 -18   1        205.90        192.61        16.85 o                         
   5 -18   1        471.96        499.05        38.80 o                         
   6 -18   1        635.08        656.77        64.31 o                         
   7 -18   1          1.57        -16.05        16.05 o                         
   8 -18   1          3.13          0.50        24.17 o                         
   9 -18   1         15.22         22.72        33.58 o                         
 -10 -17   1         59.73         60.44        27.43 o                         
  -9 -17   1         63.03         64.32        20.08 o                         
  -8 -17   1         11.39         13.19        23.77 o                         
  -7 -17   1         56.00         91.95        17.44 o                         
  -6 -17   1        286.78        317.06        28.08 o                         
  -5 -17   1         80.34        108.74        15.62 o                         
  -4 -17   1        274.49        272.79        24.19 o                         
  -3 -17   1        371.56        414.00        21.68 o                         
  -2 -17   1         18.21          7.77         9.81 o                         
  -1 -17   1         79.75         76.17         9.39 o                         
   0 -17   1        369.90        364.30        34.05 o                         
   1 -17   1        366.43        365.01        17.05 o                         
   2 -17   1        836.58        740.94        26.84 o                         
   3 -17   1        607.87        561.15        23.14 o                         
   4 -17   1         72.61         69.97        12.43 o                         
   5 -17   1       1192.85       1238.21        36.66 o                         
   6 -17   1        177.13        160.11        16.94 o                         
   7 -17   1        101.43         81.97        17.54 o                         
   8 -17   1         86.13         60.34        19.84 o                         
   9 -17   1         48.10         31.24        18.92 o                         
  10 -17   1        102.68         28.32        22.43 o                         
 -10 -16   1        133.80        168.50        32.72 o                         
  -9 -16   1        185.48        136.43        20.24 o                         
  -8 -16   1         33.69         21.90        16.83 o                         
  -7 -16   1        170.29        122.10        17.37 o                         
  -6 -16   1        438.36        384.44        26.20 o                         
  -5 -16   1        354.51        327.53        23.59 o                         
  -4 -16   1        652.01        631.92        26.17 o                         
  -3 -16   1        459.64        452.72        21.63 o                         
  -2 -16   1        733.28        682.71        22.77 o                         
  -1 -16   1        413.22        375.03        14.82 o                         
   0 -16   1        462.78        423.14        33.29 o                         
   1 -16   1          1.44         -7.63         7.63 o                         
   2 -16   1         40.14         22.59        11.85 o                         
   3 -16   1         66.63         67.64        11.25 o                         
   4 -16   1        524.77        537.93        24.00 o                         
   5 -16   1       1246.84       1301.52        36.73 o                         
   6 -16   1        196.52        158.71        15.09 o                         
   7 -16   1          4.80          1.42        14.60 o                         
   8 -16   1        103.30        130.26        21.58 o                         
   9 -16   1         55.21         40.06        19.46 o                         
  10 -16   1          4.83          7.37        21.22 o                         
 -11 -15   1         58.23         10.63        21.71 o                         
 -10 -15   1        338.81        431.83        39.17 o                         
  -9 -15   1        111.60         85.07        18.71 o                         
  -8 -15   1        122.49        112.26        17.85 o                         
  -7 -15   1         43.50         20.32        13.92 o                         
  -6 -15   1         19.76         -0.48        12.65 o                         
  -5 -15   1        728.95        611.21        26.24 o                         
  -4 -15   1        105.14         73.93        20.24 o                         
  -3 -15   1        312.76        331.32        33.26 o                         
  -2 -15   1        668.14        737.81        22.93 o                         
  -1 -15   1        727.46        764.76        18.92 o                         
   0 -15   1        683.66        627.86        14.48 o                         
   1 -15   1        684.43        588.21        18.88 o                         
   2 -15   1        487.59        439.64        18.35 o                         
   3 -15   1        237.15        241.45        17.61 o                         
   4 -15   1        769.62        790.41        45.82 o                         
   5 -15   1       1316.91       1229.80        34.91 o                         
   6 -15   1        258.50        240.87        20.38 o                         
   7 -15   1        202.62        167.54        17.37 o                         
   8 -15   1        106.58        105.31        18.66 o                         
   9 -15   1        221.43        165.20        22.46 o                         
  10 -15   1        125.87         98.26        21.07 o                         
 -11 -14   1         49.43         35.42        26.69 o                         
 -10 -14   1        146.38        140.31        20.63 o                         
  -9 -14   1        162.42        143.85        19.00 o                         
  -8 -14   1         66.88         40.09        14.77 o                         
  -7 -14   1        158.87        127.03        14.83 o                         
  -6 -14   1        114.20         73.70        14.73 o                         
  -5 -14   1        157.15        132.09        13.11 o                         
  -4 -14   1       1072.79       1006.79        43.81 o                         
  -3 -14   1        117.96         84.45        10.17 o                         
  -2 -14   1        206.25        217.71        12.67 o                         
  -1 -14   1        601.16        587.85        16.07 o                         
   0 -14   1         93.13        118.33         7.35 o                         
   1 -14   1        507.89        501.54        17.00 o                         
   2 -14   1        148.13        143.61        11.60 o                         
   3 -14   1       1595.14       1719.52        39.44 o                         
   4 -14   1       2082.75       2127.33        61.37 o                         
   5 -14   1        691.53        750.82        26.68 o                         
   6 -14   1        269.12        281.59        25.36 o                         
   7 -14   1         92.59         71.80        15.03 o                         
   8 -14   1         78.23         72.17        16.38 o                         
   9 -14   1          7.31        -15.84        15.84 o                         
  10 -14   1         19.78          8.07        18.53 o                         
  11 -14   1          5.58        -20.59        20.59 o                         
 -11 -13   1         25.86         27.51        19.53 o                         
 -10 -13   1         41.97         58.55        27.95 o                         
  -9 -13   1         15.12        -14.87        14.87 o                         
  -8 -13   1         26.10         15.22        13.42 o                         
  -7 -13   1        102.97         90.44        13.84 o                         
  -6 -13   1        309.21        271.06        29.94 o                         
  -5 -13   1        168.54        174.76        16.74 o                         
  -4 -13   1        611.80        587.30        22.08 o                         
  -3 -13   1         89.91         88.86        10.14 o                         
  -2 -13   1        132.35        177.49        11.54 o                         
  -1 -13   1        535.73        587.06        15.46 o                         
   0 -13   1        900.81        880.43        15.87 o                         
   1 -13   1       1600.48       1540.44        33.59 o                         
   2 -13   1        207.91        213.25        13.76 o                         
   3 -13   1        454.91        446.04        30.55 o                         
   4 -13   1       3398.25       3183.90        65.83 o                         
   5 -13   1         92.71        122.59        12.53 o                         
   6 -13   1        885.70        924.87        71.06 o                         
   7 -13   1        121.50        101.21        14.67 o                         
   8 -13   1        134.96        153.12        17.95 o                         
   9 -13   1        175.06        163.49        17.73 o                         
  10 -13   1        249.29        202.47        21.04 o                         
  11 -13   1        387.87        381.74        28.92 o                         
 -12 -12   1         63.47         14.77        52.94 o                         
 -11 -12   1        205.32        189.18        21.10 o                         
 -10 -12   1        338.73        352.24        44.47 o                         
  -9 -12   1         80.82         90.71        19.48 o                         
  -8 -12   1        260.74        271.82        19.96 o                         
  -7 -12   1        640.81        627.78        26.52 o                         
  -6 -12   1        808.53        749.72        35.34 o                         
  -5 -12   1        301.71        333.60        22.26 o                         
  -4 -12   1        295.34        251.61        22.52 o                         
  -3 -12   1        400.23        291.16        15.88 o                         
  -2 -12   1        742.21        689.22        17.14 o                         
  -1 -12   1       2750.51       2547.13        44.32 o                         
   0 -12   1        656.27        657.88        12.86 o                         
   1 -12   1        674.70        691.60        18.72 o                         
   2 -12   1        396.75        283.16        18.17 o                         
   3 -12   1        642.83        592.10        19.68 o                         
   4 -12   1        976.50        860.38        38.35 o                         
   5 -12   1         89.21         97.32        20.68 o                         
   6 -12   1        585.08        642.10        25.18 o                         
   7 -12   1        121.75        102.83        13.63 o                         
   8 -12   1         28.68         11.10        13.11 o                         
   9 -12   1        140.85        141.91        17.41 o                         
  10 -12   1          1.33         -9.33        15.80 o                         
  11 -12   1         89.80         93.85        20.13 o                         
  12 -12   1         71.26         56.05        25.18 o                         
 -12 -11   1         99.36        102.32        22.16 o                         
 -11 -11   1         10.67        -17.42        17.42 o                         
 -10 -11   1         51.36         34.54        16.72 o                         
  -9 -11   1         95.77         79.98        15.72 o                         
  -8 -11   1        128.85        130.74        15.06 o                         
  -7 -11   1        245.28        214.17        16.72 o                         
  -6 -11   1        294.50        358.65        32.59 o                         
  -5 -11   1       1495.43       1612.70        41.18 o                         
  -4 -11   1       1139.02       1111.87        28.88 o                         
  -3 -11   1        408.07        450.11        37.45 o                         
  -2 -11   1       1254.79       1247.28        24.67 o                         
  -1 -11   1       2194.78       2014.76        35.82 o                         
   0 -11   1        806.68        790.17        13.31 o                         
   1 -11   1        231.27        208.32        23.81 o                         
   2 -11   1        421.74        360.47        21.06 o                         
   3 -11   1        246.05        144.44        11.88 o                         
   4 -11   1        148.86        159.79        11.48 o                         
   5 -11   1        706.54        737.40        28.41 o                         
   6 -11   1       1926.22       1850.69        43.87 o                         
   7 -11   1        300.89        243.82        45.01 o                         
   8 -11   1        109.59        115.05        14.71 o                         
   9 -11   1        237.56        222.05        29.09 o                         
  10 -11   1        357.72        310.53        25.22 o                         
  11 -11   1        191.71        191.49        20.46 o                         
  12 -11   1        115.47        106.43        52.82 o                         
 -12 -10   1        114.43         78.84        32.99 o                         
 -11 -10   1         84.00         79.25        19.00 o                         
 -10 -10   1        259.56        280.15        22.35 o                         
  -9 -10   1         62.40         34.14        13.19 o                         
  -8 -10   1        889.54        966.51        89.77 o                         
  -7 -10   1       1520.91       1386.32        37.00 o                         
  -6 -10   1       2783.20       2728.23        61.48 o                         
  -5 -10   1       1299.48       1320.98        42.51 o                         
  -4 -10   1        305.56        309.40        19.45 o                         
  -3 -10   1        206.16        218.15        17.80 o                         
  -2 -10   1        928.23        884.42        21.76 o                         
  -1 -10   1       1681.91       1629.35        29.53 o                         
   0 -10   1       1508.91       1389.83        20.44 o                         
   1 -10   1         76.55         60.12         6.19 o                         
   2 -10   1       1003.22        939.99        22.86 o                         
   3 -10   1         68.61         55.88         9.18 o                         
   4 -10   1        385.23        392.98        16.56 o                         
   5 -10   1       1533.65       1538.33        39.41 o                         
   6 -10   1        394.27        381.04        19.57 o                         
   7 -10   1         78.92         60.21        11.47 o                         
   8 -10   1         37.49         38.24        11.83 o                         
   9 -10   1        191.21        172.78        15.69 o                         
  10 -10   1         90.00         78.42        15.15 o                         
  11 -10   1         47.78         43.15        17.40 o                         
  12 -10   1         48.94         42.21        37.83 o                         
 -13  -9   1          3.62        -21.64        21.64 o                         
 -12  -9   1         33.22          1.41        18.49 o                         
 -11  -9   1         60.85         23.66        15.80 o                         
 -10  -9   1         68.32         71.31        14.66 o                         
  -9  -9   1         93.36         85.26        14.78 o                         
  -8  -9   1        308.77        339.38        23.55 o                         
  -7  -9   1       1088.49       1114.72        31.61 o                         
  -6  -9   1        690.09        746.13        24.05 o                         
  -5  -9   1       1524.49       1676.41        38.40 o                         
  -4  -9   1       1524.02       1473.56        69.27 o                         
  -3  -9   1       1753.03       1567.60        34.65 o                         
  -2  -9   1        340.22        268.96        12.34 o                         
  -1  -9   1        627.77        754.73        15.97 o                         
   0  -9   1       2587.31       2422.17        33.26 o                         
   1  -9   1       4769.62       4875.69        92.24 o                         
   2  -9   1       1685.31       1693.21        35.59 o                         
   3  -9   1       1319.03       1197.70        27.78 o                         
   4  -9   1        388.24        333.66        14.94 o                         
   5  -9   1       1871.69       1812.27        40.67 o                         
   6  -9   1          5.46          0.00         8.58 o                         
   7  -9   1        141.14        144.64        17.45 o                         
   8  -9   1         30.56         26.67        11.15 o                         
   9  -9   1        541.85        534.92        34.88 o                         
  10  -9   1        665.82        649.15        29.63 o                         
  11  -9   1         39.47         54.79        16.09 o                         
  12  -9   1        173.58        166.82        24.35 o                         
 -13  -8   1        309.15        225.71        24.57 o                         
 -12  -8   1         19.98        -17.07        17.07 o                         
 -11  -8   1        138.60        138.57        18.47 o                         
 -10  -8   1        514.79        473.23        46.62 o                         
  -9  -8   1         84.50         67.73        16.00 o                         
  -8  -8   1       2496.53       2479.49        57.68 o                         
  -7  -8   1       2882.54       2893.03        61.69 o                         
  -6  -8   1        450.49        412.27        18.46 o                         
  -5  -8   1        399.85        380.73        16.42 o                         
  -4  -8   1        225.48        160.53        11.52 o                         
  -3  -8   1        656.49        503.64        16.81 o                         
  -2  -8   1       1482.51       1351.86        28.96 o                         
  -1  -8   1       1747.38       1588.44        28.16 o                         
   0  -8   1        472.99        446.90         8.39 o                         
   1  -8   1       3284.55       3356.82        64.38 o                         
   2  -8   1       1602.93       1656.07        34.51 o                         
   3  -8   1       1146.44       1263.92        28.54 o                         
   4  -8   1        951.81        854.20        22.50 o                         
   5  -8   1        334.33        411.03        20.32 o                         
   6  -8   1        400.94        414.05        25.93 o                         
   7  -8   1        282.07        258.59        16.93 o                         
   8  -8   1        104.37         96.41        12.27 o                         
   9  -8   1         44.73         63.61        12.67 o                         
  10  -8   1         26.07         41.54        13.16 o                         
  11  -8   1        193.31        161.03        18.03 o                         
  12  -8   1         18.01         -1.81        33.50 o                         
  13  -8   1         23.13         38.87        25.87 o                         
 -13  -7   1         29.18         43.01        49.49 o                         
 -12  -7   1         48.10         22.23        19.18 o                         
 -11  -7   1        176.52        155.66        17.74 o                         
 -10  -7   1         63.81         69.59        14.05 o                         
  -9  -7   1         67.85         53.81        22.15 o                         
  -8  -7   1         46.99         81.52        21.41 o                         
  -7  -7   1        170.66        186.75        23.35 o                         
  -6  -7   1       1141.66       1232.68        35.82 o                         
  -5  -7   1        416.41        317.14        17.85 o                         
  -4  -7   1        334.48        336.52        15.71 o                         
  -3  -7   1       2407.21       2227.96        54.68 o                         
  -2  -7   1        797.76        675.90        15.69 o                         
  -1  -7   1       1535.98       1427.48        34.10 o                         
   0  -7   1       2978.09       2946.57        39.55 o                         
   1  -7   1        316.08        447.19        12.29 o                         
   2  -7   1       2087.85       1936.92        49.30 o                         
   3  -7   1       1593.58       1156.89        69.47 o                         
   4  -7   1        323.92        294.22        16.84 o                         
   5  -7   1       1984.29       1955.75       114.39 o                         
   6  -7   1       1638.93       1517.58        46.50 o                         
   7  -7   1          2.41        -12.08        12.08 o                         
   8  -7   1        142.48        128.33        13.85 o                         
   9  -7   1        789.88        803.81        36.38 o                         
  10  -7   1        831.61        877.06        31.28 o                         
  11  -7   1         30.05         11.11        14.14 o                         
  12  -7   1        235.35        241.79        20.54 o                         
  13  -7   1        132.92        106.70        21.34 o                         
 -13  -6   1        444.35        503.96        77.19 o                         
 -12  -6   1        221.55        217.98        22.31 o                         
 -11  -6   1        260.35        234.48        19.85 o                         
 -10  -6   1          7.50        -10.51        11.49 o                         
  -9  -6   1        352.54        287.38        35.33 o                         
  -8  -6   1        686.10        701.87        56.34 o                         
  -7  -6   1       2586.53       2796.77        69.92 o                         
  -6  -6   1        742.37        687.91        44.24 o                         
  -5  -6   1       4608.78       4695.68       110.31 o                         
  -4  -6   1        734.83        646.25        20.85 o                         
  -3  -6   1       4989.53       4957.03       114.79 o                         
  -2  -6   1       7974.78       7639.74       146.42 o                         
  -1  -6   1       9404.58       9018.07       152.04 o                         
   0  -6   1       1233.24       1313.77        24.90 o                         
   1  -6   1       4630.83       4540.72        85.30 o                         
   2  -6   1       1074.18        928.59        53.37 o                         
   3  -6   1       3993.05       3501.21       116.09 o                         
   4  -6   1        205.06        222.37        17.95 o                         
   5  -6   1       1715.30       1755.98        47.49 o                         
   6  -6   1        298.13        278.70        19.20 o                         
   7  -6   1        195.01        166.39        15.33 o                         
   8  -6   1        309.28        322.24        23.97 o                         
   9  -6   1         64.35         41.63        14.98 o                         
  10  -6   1         27.18          9.05        12.46 o                         
  11  -6   1        111.37         72.79        14.74 o                         
  12  -6   1         33.75        -14.05        24.69 o                         
  13  -6   1          5.24        -14.04        21.34 o                         
 -13  -5   1          1.84          8.76        17.55 o                         
 -12  -5   1         78.75         70.40        16.92 o                         
 -11  -5   1         32.72         40.30        13.43 o                         
 -10  -5   1        125.24        130.26        14.01 o                         
  -9  -5   1        247.59        262.92        20.82 o                         
  -8  -5   1        487.56        594.72        55.00 o                         
  -7  -5   1        480.76        476.36        61.95 o                         
  -6  -5   1       1971.56       1860.18        47.95 o                         
  -5  -5   1       1787.00       1582.14        40.95 o                         
  -4  -5   1       2131.46       2236.03        54.55 o                         
  -3  -5   1       2084.31       2463.97        82.97 o                         
  -2  -5   1      13899.86      12723.81       419.72 o                         
   0  -5   1       1878.94       1776.61        29.14 o                         
   1  -5   1       4511.32       4685.43       107.55 o                         
   2  -5   1       1592.79       1248.00        46.36 o                         
   3  -5   1       1413.04       1162.42        31.65 o                         
   4  -5   1       2129.65       2048.69       119.13 o                         
   5  -5   1        921.00        848.03        27.76 o                         
   6  -5   1       1578.43       1341.04        76.16 o                         
   7  -5   1        534.17        455.32        23.12 o                         
   8  -5   1        696.79        722.97        29.91 o                         
   9  -5   1       1500.01       1375.04        98.61 o                         
  10  -5   1         93.84         82.32        12.87 o                         
  11  -5   1         13.34         -2.59        13.04 o                         
  12  -5   1         61.77         36.54        16.16 o                         
  13  -5   1        205.38        186.31        20.99 o                         
 -13  -4   1        333.49        343.91        25.03 o                         
 -12  -4   1        463.30        491.62        28.46 o                         
 -11  -4   1        736.38        711.74        34.82 o                         
 -10  -4   1         57.34         62.52        12.10 o                         
  -9  -4   1        585.05        609.31        25.74 o                         
  -8  -4   1        872.43        827.69        43.70 o                         
  -7  -4   1       1298.28       1240.22        35.12 o                         
  -6  -4   1        385.81        532.40        40.18 o                         
  -5  -4   1        320.65        237.77        12.91 o                         
  -4  -4   1       5443.23       5103.94       117.72 o                         
  -3  -4   1        610.56        741.68        20.75 o                         
  -2  -4   1      10906.17      10736.29       282.17 o                         
   0  -4   1       6601.00       6148.38       127.75 o                         
   1  -4   1       4692.38       5429.89       123.78 o                         
   2  -4   1       1696.67       1883.28        45.82 o                         
   3  -4   1        850.44        992.05        93.51 o                         
   4  -4   1         96.50         90.66         9.74 o                         
   5  -4   1        365.62        235.82        32.30 o                         
   6  -4   1        607.76        620.45        23.99 o                         
   7  -4   1        331.30        343.64        20.13 o                         
   8  -4   1        362.40        313.39        21.54 o                         
   9  -4   1        308.05        351.60        24.63 o                         
  10  -4   1       1092.05       1080.31        40.88 o                         
  11  -4   1         76.78         65.91        14.06 o                         
  12  -4   1         15.71          3.60        14.18 o                         
  13  -4   1         35.30        -10.30        19.10 o                         
 -13  -3   1         12.70          6.61        33.53 o                         
 -12  -3   1          6.17         23.05        29.04 o                         
 -11  -3   1        172.79        139.47        14.73 o                         
 -10  -3   1        162.83        171.29        16.14 o                         
  -9  -3   1        293.29        301.35        19.55 o                         
  -8  -3   1        400.61        433.77        19.81 o                         
  -7  -3   1        406.63        447.83        25.17 o                         
  -6  -3   1       1728.34       1714.91        43.75 o                         
  -5  -3   1       1166.04       1026.42        28.13 o                         
  -4  -3   1       7343.54       7414.72       168.91 o                         
  -2  -3   1       8251.13       8100.58       185.02 o                         
   0  -3   1       2671.49       2779.43        51.89 o                         
   1  -3   1       2461.51       2143.80        93.82 o                         
   2  -3   1       1444.50       1405.88       100.99 o                         
   3  -3   1       3263.29       3111.52       217.92 o                         
   4  -3   1       4134.69       3901.65       146.30 o                         
   5  -3   1        563.33        509.96        42.00 o                         
   6  -3   1       1967.35       1993.73        52.41 o                         
   7  -3   1        428.31        417.48        21.09 o                         
   8  -3   1         92.59         75.65        12.23 o                         
   9  -3   1        333.78        319.24        21.35 o                         
  10  -3   1        250.17        309.67        46.20 o                         
  11  -3   1        274.51        292.85        25.15 o                         
  12  -3   1        105.07         74.76        15.15 o                         
  13  -3   1         55.97         42.21        20.64 o                         
 -13  -2   1        112.52         93.29        18.85 o                         
 -12  -2   1        432.23        436.07        57.91 o                         
 -11  -2   1        209.98        182.14        15.35 o                         
 -10  -2   1        684.11        621.47        26.41 o                         
  -9  -2   1        134.51        125.54        35.26 o                         
  -8  -2   1        661.33        707.00        24.23 o                         
  -7  -2   1        835.07        750.09        23.59 o                         
  -6  -2   1       1281.82       1079.46        29.57 o                         
  -5  -2   1        341.70        247.14        25.42 o                         
  -4  -2   1       8798.36       8168.17       185.23 o                         
  -3  -2   1      17471.27      15136.15       481.72 o                         
  -2  -2   1       4579.13       4105.36        93.57 o                         
  -1  -2   1       2290.91       2319.55        76.19 o                         
   0  -2   1       1932.06       1650.33        31.13 o                         
   1  -2   1        244.08        425.48        16.75 o                         
   2  -2   1       4522.90       4557.13       111.44 o                         
   3  -2   1       3106.11       3006.01        70.78 o                         
   4  -2   1       4749.36       4831.52       112.39 o                         
   5  -2   1       1635.41       1402.19        38.03 o                         
   6  -2   1       1509.71       1645.87        64.68 o                         
   7  -2   1        936.61       1046.51        33.06 o                         
   8  -2   1        255.92        257.69        19.17 o                         
   9  -2   1        251.06        243.68        48.48 o                         
  10  -2   1         90.35        104.47        15.06 o                         
  11  -2   1        133.39        140.39        18.05 o                         
  12  -2   1         39.18         77.32        14.91 o                         
  13  -2   1         59.75         53.28        19.03 o                         
 -13  -1   1         49.69         59.66        15.05 o                         
 -12  -1   1        113.60         93.72        14.91 o                         
 -11  -1   1         64.71         69.08        12.37 o                         
 -10  -1   1        299.91        250.52        19.59 o                         
  -9  -1   1        450.27        435.27        20.15 o                         
  -8  -1   1         41.98         48.52        15.57 o                         
  -7  -1   1       1185.19       1194.39        32.49 o                         
  -6  -1   1         54.69         44.11         8.95 o                         
  -5  -1   1        550.08        692.05        26.87 o                         
  -4  -1   1        652.01        648.51        17.88 o                         
  -3  -1   1       8297.42       8392.89       154.35 o                         
  -2  -1   1       5452.19       5641.39       180.73 o                         
  -1  -1   1       3573.77       3431.06       110.12 o                         
   1  -1   1       4956.65       4789.87        94.85 o                         
   2  -1   1       8043.27       7670.58       262.82 o                         
   3  -1   1       3884.77       3963.79       145.19 o                         
   4  -1   1       2364.92       2408.06        88.18 o                         
   5  -1   1       6578.56       6523.01       150.59 o                         
   6  -1   1       1010.52       1050.76        31.02 o                         
   7  -1   1        372.81        393.49        19.92 o                         
   8  -1   1        511.11        415.26        21.68 o                         
   9  -1   1         95.40         83.77        12.92 o                         
  10  -1   1        863.69        900.76        34.63 o                         
  11  -1   1       1572.09       1756.45        54.42 o                         
  12  -1   1        604.89        547.76        32.78 o                         
  13  -1   1         62.93         72.67        23.98 o                         
 -13   0   1         85.83        105.29        15.04 o                         
 -12   0   1        361.45        370.59        32.42 o                         
 -11   0   1        143.99        156.60        14.51 o                         
 -10   0   1        102.98        128.76        12.95 o                         
  -9   0   1        117.49        173.16        13.65 o                         
  -8   0   1       1704.80       1629.16        57.73 o                         
  -7   0   1       1031.62        818.25        32.11 o                         
  -6   0   1        398.21        452.91        20.21 o                         
  -5   0   1       2619.36       2712.00        62.86 o                         
  -4   0   1       2149.44       1938.60        45.15 o                         
  -2   0   1       2100.80       2214.05        41.18 o                         
  -1   0   1       6226.22       5124.74       163.57 o                         
   1   0   1       5834.19       4658.66       105.46 o                         
   2   0   1        452.08        286.12        15.65 o                         
   3   0   1       1879.99       2033.84        53.70 o                         
   4   0   1        151.72        254.56        24.04 o                         
   5   0   1       2403.74       2731.41       125.74 o                         
   6   0   1         70.74         63.75         8.26 o                         
   7   0   1         18.94         24.01         8.54 o                         
   8   0   1        102.85        112.76        12.05 o                         
   9   0   1         37.20         34.11        11.41 o                         
  10   0   1         91.54        100.00        28.47 o                         
  11   0   1        146.60        198.21        27.17 o                         
  12   0   1          9.84         19.61        16.45 o                         
  13   0   1          2.45         -5.31        19.61 o                         
 -13   1   1         58.05         53.75        22.90 o                         
 -12   1   1        117.10         95.49        21.18 o                         
 -11   1   1         63.74         63.55        14.12 o                         
 -10   1   1        253.43        203.40        17.29 o                         
  -9   1   1        521.65        470.92        32.90 o                         
  -8   1   1         27.30        119.71        15.06 o                         
  -7   1   1       1303.59       1282.15        32.75 o                         
  -6   1   1         89.19         68.83         6.32 o                         
  -5   1   1        665.31        878.03        22.40 o                         
  -4   1   1        811.69        676.33        39.52 o                         
  -3   1   1       8557.69       8934.81       284.51 o                         
  -2   1   1       5075.69       5217.95        96.17 o                         
  -1   1   1       3744.89       3654.68        82.79 o                         
   1   1   1       5479.32       5420.13       122.49 o                         
   2   1   1       8602.45       8282.75       235.95 o                         
   3   1   1       3919.72       3875.32       126.89 o                         
   4   1   1       2166.10       2012.54        83.42 o                         
   5   1   1       6460.73       6331.16       145.55 o                         
   6   1   1        994.23        977.51        37.34 o                         
   7   1   1        329.29        307.45        31.34 o                         
   8   1   1        471.15        392.37        31.75 o                         
   9   1   1        167.96        149.65        13.76 o                         
  10   1   1        866.03        813.86        39.75 o                         
  11   1   1       1541.72       1710.24        53.91 o                         
  12   1   1        592.34        557.71        35.33 o                         
  13   1   1         75.01         71.53        15.11 o                         
 -13   2   1        132.37        164.09        54.19 o                         
 -12   2   1        457.92        491.17        37.04 o                         
 -11   2   1        220.83        216.52        27.77 o                         
 -10   2   1        752.02        662.11        23.76 o                         
  -9   2   1        153.61        149.07        16.20 o                         
  -8   2   1        720.66        713.75        23.82 o                         
  -7   2   1        665.89        610.61        18.51 o                         
  -6   2   1       1456.58       1262.18        31.53 o                         
  -5   2   1        270.76        209.26         8.57 o                         
  -4   2   1       8490.91       8223.53       263.15 o                         
  -2   2   1       4923.24       4310.85       103.13 o                         
  -1   2   1       2303.43       2549.56        47.33 o                         
   0   2   1       2002.05       1755.02        33.03 o                         
   1   2   1        151.67        311.47         7.50 o                         
   2   2   1       4610.80       4642.02        86.57 o                         
   3   2   1       3000.29       2929.99        96.51 o                         
   4   2   1       4605.81       4963.00       161.53 o                         
   5   2   1       1543.26       1345.08        47.67 o                         
   6   2   1       1420.19       1475.93        38.67 o                         
   7   2   1        830.60        920.15        42.43 o                         
   8   2   1        200.83        212.27        16.67 o                         
   9   2   1        292.49        265.85        22.21 o                         
  10   2   1        107.79         85.79        18.95 o                         
  11   2   1        132.27        207.82        34.49 o                         
  12   2   1         32.17         59.27        15.84 o                         
  13   2   1         61.98         69.73        17.10 o                         
 -13   3   1         18.30          9.59        38.07 o                         
 -12   3   1          3.38         26.31        26.74 o                         
 -11   3   1        199.49        180.40        22.59 o                         
 -10   3   1        150.26        160.11        20.15 o                         
  -9   3   1        244.49        226.52        33.09 o                         
  -8   3   1        348.73        330.61        13.95 o                         
  -7   3   1        423.50        407.43        14.38 o                         
  -6   3   1       1601.44       1614.36        39.17 o                         
  -5   3   1        990.94        851.57        33.41 o                         
  -4   3   1       7617.28       8011.26       257.00 o                         
  -2   3   1       7664.57       7332.91       165.80 o                         
   0   3   1       2389.39       2443.58        45.87 o                         
   1   3   1       2799.25       2563.48        48.28 o                         
   2   3   1       1254.04       1256.92        48.13 o                         
   3   3   1       3322.10       3340.47       109.86 o                         
   4   3   1       4208.41       4144.75       136.15 o                         
   5   3   1        586.34        586.92        26.85 o                         
   6   3   1       1878.48       1893.90        52.98 o                         
   7   3   1        476.77        517.41        19.73 o                         
   8   3   1        112.38        102.75        19.00 o                         
   9   3   1        305.20        300.11        19.34 o                         
  10   3   1        268.73        244.18        31.98 o                         
  11   3   1        289.64        309.56        21.68 o                         
  12   3   1        110.77        109.78        20.43 o                         
  13   3   1         57.19         44.56        16.37 o                         
 -13   4   1        301.26        308.95        29.98 o                         
 -12   4   1        451.58        382.71        33.28 o                         
 -11   4   1        726.10        720.27        43.07 o                         
 -10   4   1        110.54        127.41        18.33 o                         
  -9   4   1        536.60        544.94        32.51 o                         
  -8   4   1        928.60        908.30        39.92 o                         
  -7   4   1       1325.72       1282.57        49.49 o                         
  -6   4   1        260.80        329.83        21.76 o                         
  -5   4   1        356.32        296.61        18.33 o                         
  -4   4   1       5389.22       5148.25       167.21 o                         
  -3   4   1        761.47        908.77        33.65 o                         
  -2   4   1      11505.11      11402.19       280.17 o                         
   0   4   1       6958.08       6514.02       104.24 o                         
   1   4   1       4443.92       5406.87       100.35 o                         
   2   4   1       1958.51       2180.18        52.59 o                         
   3   4   1        993.81       1297.16        46.43 o                         
   4   4   1         78.18         98.50        11.22 o                         
   5   4   1        470.45        348.16        21.24 o                         
   6   4   1        604.67        571.70        29.19 o                         
   7   4   1        315.56        346.79        36.64 o                         
   8   4   1        363.34        354.37        29.49 o                         
   9   4   1        277.28        291.94        27.45 o                         
  10   4   1       1159.40       1248.50        55.17 o                         
  11   4   1         87.14         84.76        14.17 o                         
  12   4   1         20.38         12.18        13.97 o                         
  13   4   1         41.14         42.79        15.14 o                         
 -13   5   1          4.29         -2.90        22.42 o                         
 -12   5   1         62.59         71.76        19.02 o                         
 -11   5   1         32.66         51.10        18.21 o                         
 -10   5   1        133.63        155.37        19.65 o                         
  -9   5   1        199.25        202.51        21.07 o                         
  -8   5   1        461.60        517.95        30.35 o                         
  -7   5   1        458.62        427.69        26.80 o                         
  -6   5   1       2045.60       1919.69        68.40 o                         
  -5   5   1       1867.38       1766.14        62.63 o                         
  -4   5   1       1907.20       2042.36        70.23 o                         
  -3   5   1       1860.89       2220.95        51.90 o                         
  -2   5   1      13171.53      12318.58       393.03 o                         
   0   5   1       1796.02       1781.17        29.92 o                         
   1   5   1       4523.39       4927.36        91.96 o                         
   2   5   1       1396.14       1100.57        29.52 o                         
   3   5   1       1467.43       1236.07        45.22 o                         
   4   5   1       2181.70       2237.82        77.40 o                         
   5   5   1        923.40        871.22        36.96 o                         
   6   5   1       1534.46       1421.87        54.55 o                         
   7   5   1        535.93        514.95        18.58 o                         
   8   5   1        708.59        748.57        26.93 o                         
   9   5   1       1473.48       1444.68        46.62 o                         
  10   5   1        152.20        168.42        16.94 o                         
  11   5   1         28.23         27.45        11.90 o                         
  12   5   1         75.26         85.36        24.74 o                         
  13   5   1        204.32        229.37        46.74 o                         
 -13   6   1        436.56        403.54        68.62 o                         
 -12   6   1        182.52        157.71        32.57 o                         
 -11   6   1        232.79        249.22        22.85 o                         
 -10   6   1          5.66         16.55        15.72 o                         
  -9   6   1        387.86        274.76        27.82 o                         
  -8   6   1        580.05        561.11        32.30 o                         
  -7   6   1       2486.77       2689.71        94.17 o                         
  -6   6   1        750.65        626.11        31.09 o                         
  -5   6   1       4626.30       4772.54       157.53 o                         
  -4   6   1        950.83        863.28        22.46 o                         
  -3   6   1       5146.77       5113.52       116.84 o                         
  -2   6   1       8093.30       7943.11       147.04 o                         
  -1   6   1       9129.57       8928.93       142.70 o                         
   0   6   1       1181.13       1403.32        24.34 o                         
   1   6   1       5079.58       5310.68        85.93 o                         
   2   6   1       1205.44       1131.12        30.93 o                         
   3   6   1       3684.87       3365.42       112.26 o                         
   4   6   1        182.16        199.18        17.83 o                         
   5   6   1       1681.30       1747.55        63.98 o                         
   6   6   1        252.03        209.26        21.97 o                         
   7   6   1        231.10        159.28        23.04 o                         
   8   6   1        331.35        372.69        21.58 o                         
   9   6   1         76.90         89.68        11.99 o                         
  10   6   1         34.02         79.11        24.08 o                         
  11   6   1        122.68        110.81        13.30 o                         
  12   6   1         38.38         28.74        32.70 o                         
  13   6   1          7.18         18.09        41.15 o                         
 -13   7   1         21.86         71.43        56.66 o                         
 -12   7   1         42.51         49.48        30.65 o                         
 -11   7   1        180.58        182.00        24.13 o                         
 -10   7   1         83.02         82.71        19.25 o                         
  -9   7   1         82.91         62.04        17.64 o                         
  -8   7   1         58.96         63.65        16.20 o                         
  -7   7   1        133.07        185.11        22.61 o                         
  -6   7   1       1250.70       1447.30        55.69 o                         
  -5   7   1        482.47        364.56        23.42 o                         
  -4   7   1        441.31        445.20        14.31 o                         
  -3   7   1       2156.17       2029.14        48.72 o                         
  -2   7   1        696.22        584.19        14.30 o                         
  -1   7   1       1406.89       1282.10        22.63 o                         
   0   7   1       3320.89       3460.54        76.38 o                         
   1   7   1        203.09        347.76        10.96 o                         
   2   7   1       2094.86       2091.24        42.06 o                         
   3   7   1       1628.81       1220.56        46.03 o                         
   4   7   1        416.51        393.52        23.18 o                         
   5   7   1       2042.97       2202.83        78.87 o                         
   6   7   1       1747.65       1723.76        65.04 o                         
   7   7   1         21.48         22.85        13.31 o                         
   8   7   1        151.47        156.08        22.87 o                         
   9   7   1        772.99        798.07        27.87 o                         
  10   7   1        794.57        833.81        28.99 o                         
  11   7   1         54.27         79.49        28.53 o                         
  12   7   1        232.72        220.75        40.04 o                         
  13   7   1        135.71        115.55        44.94 o                         
 -13   8   1        278.99        245.88        59.51 o                         
 -12   8   1         40.53         44.08        30.64 o                         
 -11   8   1        195.36        243.65        30.76 o                         
 -10   8   1        523.49        517.88        38.10 o                         
  -9   8   1        114.97        115.69        19.96 o                         
  -8   8   1       2406.91       2356.42        86.73 o                         
  -7   8   1       2792.26       2773.77        97.95 o                         
  -6   8   1        393.96        430.86        27.94 o                         
  -5   8   1        354.74        420.44        46.57 o                         
  -4   8   1        265.42        238.66        12.28 o                         
  -3   8   1        687.63        600.73        40.43 o                         
  -2   8   1       1479.10       1488.44        23.00 o                         
  -1   8   1       1815.39       1750.17        30.30 o                         
   0   8   1        341.43        321.81         9.17 o                         
   1   8   1       3003.45       3236.01        53.97 o                         
   2   8   1       1429.40       1565.94        28.03 o                         
   3   8   1       1121.38       1219.09        32.34 o                         
   4   8   1       1093.38        921.11        38.88 o                         
   5   8   1        341.72        322.18        25.15 o                         
   6   8   1        372.88        410.67        28.60 o                         
   7   8   1        258.97        244.97        33.60 o                         
   8   8   1         93.19         97.15        12.93 o                         
   9   8   1         29.26         49.24         8.69 o                         
  10   8   1         40.27         64.05        10.71 o                         
  11   8   1        208.18        188.19        29.38 o                         
  12   8   1         24.12         19.39        32.44 o                         
  13   8   1         21.92         -9.00        40.04 o                         
 -13   9   1          4.99          9.11        28.58 o                         
 -12   9   1         33.22         16.70        13.95 o                         
 -11   9   1         66.90         62.59        14.29 o                         
 -10   9   1         71.59         73.80        21.07 o                         
  -9   9   1         68.17         85.19        19.79 o                         
  -8   9   1        325.82        348.25        30.85 o                         
  -7   9   1       1108.07       1060.64        47.47 o                         
  -6   9   1        745.27        828.91        39.30 o                         
  -5   9   1       1619.40       1904.92        47.27 o                         
  -4   9   1       1700.89       1766.38        44.00 o                         
  -3   9   1       1883.02       1746.22        43.63 o                         
  -2   9   1        275.20        220.60         7.60 o                         
  -1   9   1        541.14        664.35        14.35 o                         
   0   9   1       2690.15       2646.83        54.61 o                         
   1   9   1       4911.97       5389.50        88.15 o                         
   2   9   1       1850.18       1946.34        34.38 o                         
   3   9   1       1492.52       1522.75        39.42 o                         
   4   9   1        505.20        472.54        20.32 o                         
   5   9   1       1734.72       1737.25        65.78 o                         
   6   9   1          8.51         -4.90        13.16 o                         
   7   9   1        166.74        167.00        14.34 o                         
   8   9   1         65.54         86.83        12.78 o                         
   9   9   1        490.00        516.43        18.45 o                         
  10   9   1        638.02        621.82        31.21 o                         
  11   9   1         73.82         80.17        27.75 o                         
  12   9   1        161.58        180.83        35.87 o                         
 -12  10   1        141.56        138.38        26.65 o                         
 -11  10   1        108.11         96.01        14.64 o                         
 -10  10   1        261.84        261.38        28.70 o                         
  -9  10   1        113.50        115.52        22.26 o                         
  -8  10   1        857.59        902.80        46.05 o                         
  -7  10   1       1441.94       1353.53        57.35 o                         
  -6  10   1       2701.51       2834.38       100.87 o                         
  -5  10   1       1212.07       1272.17        34.07 o                         
  -4  10   1        258.02        270.85        13.57 o                         
  -3  10   1        293.86        339.54        55.42 o                         
  -2  10   1        977.67       1009.00        17.20 o                         
  -1  10   1       1947.67       1945.11        34.23 o                         
   0  10   1       1434.53       1393.81        44.74 o                         
   1  10   1         41.35         32.57         4.99 o                         
   2  10   1        885.54        893.51        18.67 o                         
   3  10   1         32.21         45.93         7.66 o                         
   4  10   1        348.08        357.29        16.28 o                         
   5  10   1       1590.54       1736.32        45.39 o                         
   6  10   1        329.26        331.51        17.00 o                         
   7  10   1         54.09         52.08         9.58 o                         
   8  10   1         30.32         21.31         7.30 o                         
   9  10   1        198.44        199.88        14.65 o                         
  10  10   1         92.09         75.05        16.24 o                         
  11  10   1         55.78         54.87        20.08 o                         
  12  10   1         50.83         63.10        32.75 o                         
 -12  11   1         95.18        114.83        18.75 o                         
 -11  11   1         13.08         12.89        15.11 o                         
 -10  11   1         36.10         50.74        21.90 o                         
  -9  11   1         92.00        139.56        24.41 o                         
  -8  11   1         95.45         52.37        19.89 o                         
  -7  11   1        253.54        261.38        30.59 o                         
  -6  11   1        278.55        295.99        17.06 o                         
  -5  11   1       1480.79       1672.38        43.43 o                         
  -4  11   1       1170.37       1238.87        33.90 o                         
  -3  11   1        444.85        522.69        40.58 o                         
  -2  11   1       1227.05       1284.92        21.41 o                         
  -1  11   1       2314.05       2149.72        58.79 o                         
   0  11   1        785.85        826.26        18.09 o                         
   1  11   1        263.10        243.89         9.67 o                         
   2  11   1        363.33        397.80        16.10 o                         
   3  11   1        197.60        182.89         9.62 o                         
   4  11   1        137.94        126.57        11.33 o                         
   5  11   1        676.33        751.58        25.36 o                         
   6  11   1       1912.05       1854.24        48.99 o                         
   7  11   1        358.26        322.68        24.31 o                         
   8  11   1        173.96        175.00        13.93 o                         
   9  11   1        226.95        251.80        14.22 o                         
  10  11   1        318.57        343.81        27.42 o                         
  11  11   1        179.12        197.60        21.50 o                         
  12  11   1        117.07        151.99        35.59 o                         
 -12  12   1         88.58         69.12        21.58 o                         
 -11  12   1        181.54        190.58        16.64 o                         
 -10  12   1        308.30        348.09        41.63 o                         
  -9  12   1        101.60        129.37        23.49 o                         
  -8  12   1        246.98        274.76        34.12 o                         
  -7  12   1        575.01        492.02        36.13 o                         
  -6  12   1        776.24        748.17        46.88 o                         
  -5  12   1        382.92        439.97        18.49 o                         
  -4  12   1        293.31        343.01        33.84 o                         
  -3  12   1        438.97        425.85        16.71 o                         
  -2  12   1        708.71        662.04        22.06 o                         
  -1  12   1       2550.17       2552.53        45.10 o                         
   0  12   1        590.68        631.23        31.08 o                         
   1  12   1        735.37        802.07        22.87 o                         
   2  12   1        476.57        412.69        13.82 o                         
   3  12   1        739.91        763.28        19.39 o                         
   4  12   1       1051.59        999.41        38.90 o                         
   5  12   1         97.41        103.12        11.06 o                         
   6  12   1        578.40        616.49        23.92 o                         
   7  12   1         87.77         76.25        10.35 o                         
   8  12   1         25.48         34.98         9.61 o                         
   9  12   1        155.05        170.08        11.87 o                         
  10  12   1          2.98         11.23        29.09 o                         
  11  12   1         98.44        131.58        29.01 o                         
  12  12   1         71.47         97.36        32.25 o                         
 -11  13   1         20.90         22.14        28.24 o                         
 -10  13   1         45.58         33.46        24.60 o                         
  -9  13   1         15.74         33.15        22.68 o                         
  -8  13   1         13.40          2.91        19.58 o                         
  -7  13   1         85.14         97.65        11.39 o                         
  -6  13   1        308.48        271.23        35.40 o                         
  -5  13   1        184.17        175.62        28.99 o                         
  -4  13   1        624.58        657.17        30.63 o                         
  -3  13   1        123.98        121.03         9.49 o                         
  -2  13   1        102.21        119.78        10.20 o                         
  -1  13   1        526.05        608.97        16.02 o                         
   0  13   1        874.41        938.92        20.90 o                         
   1  13   1       1693.44       1766.38        33.35 o                         
   2  13   1        278.62        343.22        15.90 o                         
   3  13   1        507.75        552.66        19.43 o                         
   4  13   1       3175.37       3121.39        61.69 o                         
   5  13   1        156.66        186.46        38.72 o                         
   6  13   1        782.28        754.37        27.35 o                         
   7  13   1        135.68        149.10        12.94 o                         
   8  13   1        128.27        123.34        14.40 o                         
   9  13   1        186.76        176.92        14.93 o                         
  10  13   1        247.30        282.95        23.23 o                         
  11  13   1        375.67        446.29        32.14 o                         
 -11  14   1         43.77          3.64        14.34 o                         
 -10  14   1        171.22        138.42        27.16 o                         
  -9  14   1        177.28        136.90        25.76 o                         
  -8  14   1        102.61         72.34        24.27 o                         
  -7  14   1        159.83        175.80        30.22 o                         
  -6  14   1        104.11        110.58        11.63 o                         
  -5  14   1        123.05        159.50        31.02 o                         
  -4  14   1        983.95        958.03        54.70 o                         
  -3  14   1        127.98         97.46        11.89 o                         
  -2  14   1        253.26        260.86        14.83 o                         
  -1  14   1        569.93        599.90        16.83 o                         
   0  14   1        126.88        141.91         9.78 o                         
   1  14   1        403.21        377.89        15.11 o                         
   2  14   1        108.92        110.12         9.80 o                         
   3  14   1       1571.28       1828.24        39.13 o                         
   4  14   1       2105.09       2240.88        46.45 o                         
   5  14   1        747.65        717.80        38.99 o                         
   6  14   1        278.09        224.50        18.56 o                         
   7  14   1         75.33         83.24        11.67 o                         
   8  14   1         79.08         78.38        15.44 o                         
   9  14   1          2.78         11.12         9.97 o                         
  10  14   1         12.31        -16.41        25.60 o                         
  11  14   1          9.63         49.55        22.16 o                         
 -11  15   1         54.98         36.25        31.02 o                         
 -10  15   1        354.51        426.79        49.70 o                         
  -9  15   1        115.56         97.67        24.70 o                         
  -8  15   1         94.84        134.87        27.37 o                         
  -7  15   1         27.42         21.79         9.40 o                         
  -6  15   1         10.87         18.14        10.23 o                         
  -5  15   1        784.11        660.87        26.59 o                         
  -4  15   1        122.67        122.02        10.33 o                         
  -3  15   1        346.39        369.92        16.97 o                         
  -2  15   1        678.79        774.27        23.22 o                         
  -1  15   1        734.94        822.04        20.65 o                         
   0  15   1        723.77        696.24        18.93 o                         
   1  15   1        769.48        745.89        21.65 o                         
   2  15   1        517.00        529.05        18.07 o                         
   3  15   1        193.45        241.25        33.12 o                         
   4  15   1        704.29        810.94        30.49 o                         
   5  15   1       1238.56       1178.85        37.35 o                         
   6  15   1        280.97        315.84        20.65 o                         
   7  15   1        206.48        180.80        26.78 o                         
   8  15   1        106.79         85.38        12.57 o                         
   9  15   1        191.09        138.95        20.59 o                         
  10  15   1        116.21         91.82        32.82 o                         
 -10  16   1        137.88        170.83        34.95 o                         
  -9  16   1        158.14        159.16        27.70 o                         
  -8  16   1         47.88         44.61        26.09 o                         
  -7  16   1        202.42        181.95        17.05 o                         
  -6  16   1        508.54        465.37        54.43 o                         
  -5  16   1        377.60        388.54        22.44 o                         
  -4  16   1        789.08        810.37        28.43 o                         
  -3  16   1        398.96        421.43        28.04 o                         
  -2  16   1        674.18        711.24        29.47 o                         
  -1  16   1        379.73        393.44        18.66 o                         
   0  16   1        407.76        396.23        17.65 o                         
   1  16   1          1.84         -7.46         7.46 o                         
   2  16   1         24.33         16.84         8.11 o                         
   3  16   1         57.07         64.33         8.76 o                         
   4  16   1        538.01        603.12        31.32 o                         
   5  16   1       1258.45       1230.20        39.17 o                         
   6  16   1        213.52        173.44        29.28 o                         
   7  16   1          1.42         12.46        11.61 o                         
   8  16   1         85.92        106.35        30.50 o                         
   9  16   1         40.07         39.84        11.87 o                         
  10  16   1          1.90        -29.22        29.22 o                         
 -10  17   1         61.22         77.24        34.57 o                         
  -9  17   1         57.64         88.74        27.68 o                         
  -8  17   1          4.88         -7.01         9.97 o                         
  -7  17   1         64.85        102.46        17.91 o                         
  -6  17   1        294.11        336.62        22.60 o                         
  -5  17   1         56.42         77.02        13.83 o                         
  -4  17   1        306.20        296.10        23.78 o                         
  -3  17   1        322.84        336.49        26.40 o                         
  -2  17   1         10.56         14.36        10.39 o                         
  -1  17   1         50.72         34.09        16.81 o                         
   0  17   1        373.48        453.97        19.54 o                         
   1  17   1        379.51        440.07        20.26 o                         
   2  17   1        868.02        906.46        25.65 o                         
   3  17   1        562.24        601.91        23.66 o                         
   4  17   1         74.48         79.92         9.18 o                         
   5  17   1       1064.88       1131.00        28.50 o                         
   6  17   1        237.41        269.86        40.91 o                         
   7  17   1        137.88        130.92        21.01 o                         
   8  17   1         74.48        102.67        19.51 o                         
   9  17   1         44.53         36.78        12.34 o                         
  10  17   1         90.78         85.97        33.72 o                         
  -9  18   1        113.38        112.33        32.58 o                         
  -8  18   1        113.29        112.91        13.45 o                         
  -7  18   1        157.94        172.25        16.65 o                         
  -6  18   1         45.67         37.37        13.28 o                         
  -5  18   1        516.92        486.72        26.82 o                         
  -4  18   1         72.99         81.16        14.53 o                         
  -3  18   1        628.12        563.73        28.07 o                         
  -2  18   1        310.72        305.89        24.01 o                         
  -1  18   1        422.08        456.04        26.44 o                         
   0  18   1        185.97        161.69        12.89 o                         
   1  18   1        110.15         90.77        10.79 o                         
   2  18   1         59.84         39.59         9.81 o                         
   3  18   1         86.26         82.42        10.46 o                         
   4  18   1        200.42        176.73        13.47 o                         
   5  18   1        488.33        495.02        19.16 o                         
   6  18   1        666.77        646.30        30.26 o                         
   7  18   1          4.92         11.06        13.82 o                         
   8  18   1          0.56          7.30        13.54 o                         
   9  18   1         15.08         18.47        13.66 o                         
  -9  19   1          0.96        -26.54        30.14 o                         
  -8  19   1         68.00         80.26        13.48 o                         
  -7  19   1         58.49         68.82        14.06 o                         
  -6  19   1         18.45         13.19        22.59 o                         
  -5  19   1          8.50          6.95        12.69 o                         
  -4  19   1         43.19         26.45        14.63 o                         
  -3  19   1         24.38         43.22        16.54 o                         
  -2  19   1         28.61          2.56        25.25 o                         
  -1  19   1        376.26        417.76        28.67 o                         
   0  19   1         75.28        101.56        26.85 o                         
   1  19   1         88.20         79.41        11.52 o                         
   2  19   1         10.07         -1.91        10.06 o                         
   3  19   1        287.18        209.56        29.82 o                         
   4  19   1         96.80         91.35        21.24 o                         
   5  19   1          7.36         15.62         9.98 o                         
   6  19   1        143.36        141.29        17.71 o                         
   7  19   1        135.77        133.69        16.95 o                         
   8  19   1         68.17         78.69        15.19 o                         
  -8  20   1        100.35         65.64        45.30 o                         
  -7  20   1        131.26        114.60        15.49 o                         
  -6  20   1        182.93        219.19        19.76 o                         
  -5  20   1        101.19        123.54        16.85 o                         
  -4  20   1        221.85        209.97        19.80 o                         
  -3  20   1         53.19         50.15        15.78 o                         
  -2  20   1        246.81        267.62        61.37 o                         
  -1  20   1        312.22        386.23        29.02 o                         
   0  20   1        183.21        295.27        32.57 o                         
   1  20   1        670.99        758.77        35.03 o                         
   2  20   1        346.96        353.31        34.75 o                         
   3  20   1         77.24         60.82        14.68 o                         
   4  20   1         33.62         51.39        15.91 o                         
   5  20   1        736.77        847.30        26.48 o                         
   6  20   1         58.75         48.64        16.04 o                         
   7  20   1         57.14         57.66        21.22 o                         
   8  20   1         22.69          7.59        23.97 o                         
  -7  21   1         57.95         55.07        16.45 o                         
  -6  21   1         34.00         31.36        16.34 o                         
  -5  21   1         79.39        106.60        19.07 o                         
  -4  21   1         16.19          0.69        16.18 o                         
  -3  21   1          7.24          2.22        35.23 o                         
  -2  21   1          5.83        -15.30        15.57 o                         
  -1  21   1         97.30         84.42        22.53 o                         
   0  21   1        173.50        183.70        44.04 o                         
   1  21   1        210.86        268.59        25.76 o                         
   2  21   1         54.14         57.77        16.67 o                         
   3  21   1        155.22        210.09        35.73 o                         
   4  21   1         61.27         62.78        12.27 o                         
   5  21   1        141.20        125.08        15.92 o                         
   6  21   1        100.07         88.61        17.69 o                         
   7  21   1         49.81         61.69        18.49 o                         
  -6  22   1         66.20         57.11        17.77 o                         
  -5  22   1         13.19          6.73        17.87 o                         
  -4  22   1         99.50        107.12        20.47 o                         
  -3  22   1         22.34         23.68        17.85 o                         
  -2  22   1        241.46        265.87        31.43 o                         
  -1  22   1        291.11        279.93        40.29 o                         
   0  22   1         78.67         82.81        28.50 o                         
   1  22   1        159.60        211.27        42.25 o                         
   2  22   1         96.72        123.45        24.19 o                         
   3  22   1          0.90         11.66        18.87 o                         
   4  22   1         42.02         36.73        17.60 o                         
   5  22   1          9.38        -13.72        26.97 o                         
   6  22   1         22.21         18.19        23.78 o                         
  -5  23   1         38.89         73.04        27.32 o                         
  -4  23   1        223.28        260.74        25.71 o                         
  -3  23   1        168.91        194.52        23.74 o                         
  -2  23   1         68.71        103.51        21.46 o                         
  -1  23   1         61.82         69.50        19.66 o                         
   0  23   1        196.19        198.99        22.67 o                         
   1  23   1        142.77        134.08        22.55 o                         
   2  23   1        138.88        140.07        20.80 o                         
   3  23   1        141.36        160.18        37.65 o                         
   4  23   1        115.22        137.26        28.27 o                         
   5  23   1        117.58        112.26        21.32 o                         
  -4  24   1        152.25        195.10        32.41 o                         
  -3  24   1         26.85         23.00        31.91 o                         
  -2  24   1         68.18         66.17        35.91 o                         
  -1  24   1         46.06         46.71        61.33 o                         
   0  24   1         63.43         70.53        26.15 o                         
   1  24   1         26.10         23.49        22.54 o                         
   2  24   1         27.60         29.17        20.76 o                         
   3  24   1         58.41         37.31        21.12 o                         
  -1  25   1         14.88          7.52        22.50 o                         
   0  25   1         63.51         74.20        22.39 o                         
   1  25   1         46.28         71.54        27.67 o                         
  -4 -24   2         68.70         95.77        22.49 o                         
  -3 -24   2         36.07         45.31        20.73 o                         
   1 -24   2         16.80         50.08        30.95 o                         
   2 -24   2         44.67         63.91        33.01 o                         
   3 -24   2         22.95         16.87        15.32 o                         
  -5 -23   2         46.19         56.62        28.90 o                         
  -4 -23   2        542.00        682.42        38.77 o                         
  -3 -23   2        227.35        239.61        36.50 o                         
   0 -23   2        144.67        169.56        32.82 o                         
   1 -23   2         53.93         81.57        30.99 o                         
   2 -23   2         54.00         81.39        12.94 o                         
   3 -23   2        136.24        148.87        16.74 o                         
   4 -23   2        248.03        339.98        34.46 o                         
   5 -23   2         50.99         70.46        22.00 o                         
  -6 -22   2          0.36         32.07        69.45 o                         
  -5 -22   2          2.11         -1.02        41.46 o                         
  -4 -22   2         39.23         50.10        19.75 o                         
  -3 -22   2          7.29         26.86        16.26 o                         
  -2 -22   2         99.86         79.15        13.39 o                         
   0 -22   2         73.28         93.62        26.52 o                         
   1 -22   2         10.46         24.39        27.40 o                         
   2 -22   2          4.11        -10.78        11.41 o                         
   3 -22   2          5.79         22.02        18.90 o                         
   4 -22   2         12.99        -15.44        15.44 o                         
   5 -22   2         10.65         27.89        19.70 o                         
   6 -22   2         24.22         20.97        20.99 o                         
  -7 -21   2        161.17        182.08        44.61 o                         
  -6 -21   2        162.26        158.07        27.84 o                         
  -5 -21   2         35.41         31.54        39.70 o                         
  -4 -21   2        159.23        118.44        20.44 o                         
  -3 -21   2          3.74        -15.15        15.15 o                         
  -2 -21   2         58.36         72.87        13.56 o                         
  -1 -21   2        139.59        159.11        28.32 o                         
   0 -21   2        291.22        315.05        42.97 o                         
   1 -21   2        181.79        207.91        30.92 o                         
   2 -21   2        296.55        329.38        20.95 o                         
   3 -21   2        280.21        375.43        24.26 o                         
   4 -21   2        279.38        298.05        40.72 o                         
   5 -21   2         31.89         29.99        17.04 o                         
   6 -21   2         18.40          5.28        21.94 o                         
   7 -21   2         27.43         17.03        20.54 o                         
  -8 -20   2          2.22          3.15        24.76 o                         
  -7 -20   2         10.31         32.51        20.34 o                         
  -6 -20   2          6.64        -16.82        18.14 o                         
  -5 -20   2         23.97         14.41        21.37 o                         
  -4 -20   2         52.95         54.38        18.21 o                         
  -3 -20   2        177.78        157.75        17.55 o                         
  -2 -20   2         16.46         18.95        12.47 o                         
  -1 -20   2         68.48        104.04        23.11 o                         
   0 -20   2        194.01        184.33        28.46 o                         
   1 -20   2        114.62         92.57        10.29 o                         
   2 -20   2         60.53         49.18        11.42 o                         
   3 -20   2        471.02        479.84        24.54 o                         
   4 -20   2         71.67         81.82        15.04 o                         
   5 -20   2         84.46         88.52        17.83 o                         
   6 -20   2        212.44        191.52        20.59 o                         
   7 -20   2         23.02         38.69        34.92 o                         
   8 -20   2         40.69          2.70        33.09 o                         
  -9 -19   2        201.96        239.02        26.98 o                         
  -8 -19   2         39.10         42.85        55.46 o                         
  -7 -19   2        147.28        120.11        19.54 o                         
  -6 -19   2         90.00         69.81        18.51 o                         
  -5 -19   2        430.28        382.54        28.24 o                         
  -4 -19   2        424.20        441.89        32.70 o                         
  -3 -19   2        290.41        348.55        26.92 o                         
  -2 -19   2        317.74        317.52        23.45 o                         
  -1 -19   2        663.24        693.34        21.36 o                         
   0 -19   2         98.77         97.24        22.11 o                         
   1 -19   2        212.40        237.18        16.20 o                         
   2 -19   2        333.62        398.33        20.52 o                         
   3 -19   2        849.25        850.33        28.69 o                         
   4 -19   2        730.59        719.50        29.19 o                         
   5 -19   2        443.17        463.32        28.14 o                         
   6 -19   2         14.40         13.90        23.95 o                         
   7 -19   2        130.85        135.80        21.16 o                         
   8 -19   2         46.87          8.32        19.42 o                         
  -9 -18   2         67.45        103.96        22.80 o                         
  -8 -18   2         40.44         56.14        21.71 o                         
  -7 -18   2         86.04         72.36        18.48 o                         
  -6 -18   2         47.45         48.28        16.63 o                         
  -5 -18   2        223.13        214.69        18.21 o                         
  -4 -18   2         21.86         25.33        13.61 o                         
  -3 -18   2        205.38        181.95        20.75 o                         
  -2 -18   2         73.27         69.35        10.55 o                         
  -1 -18   2          4.04         -7.67         8.44 o                         
   0 -18   2         33.99         53.20        19.25 o                         
   1 -18   2         82.49         71.18         9.57 o                         
   2 -18   2         22.07         37.19        10.11 o                         
   3 -18   2        126.23        129.15        13.31 o                         
   4 -18   2        103.45        109.51        20.54 o                         
   5 -18   2        121.78        100.22        14.47 o                         
   6 -18   2         22.47          2.07        15.03 o                         
   7 -18   2         42.30          5.60        15.99 o                         
   8 -18   2         44.05         20.56        37.39 o                         
   9 -18   2          4.14        -20.70        20.70 o                         
 -10 -17   2          9.30        -22.29        22.29 o                         
  -9 -17   2         33.51         -3.82        19.33 o                         
  -8 -17   2        399.33        309.01        35.71 o                         
  -7 -17   2        541.80        591.77        32.18 o                         
  -6 -17   2        258.72        220.12        23.73 o                         
  -5 -17   2        338.82        324.57        25.27 o                         
  -4 -17   2        308.60        312.01        22.81 o                         
  -3 -17   2        731.46        802.86        33.18 o                         
  -2 -17   2        599.64        592.32        21.56 o                         
  -1 -17   2        396.80        421.99        17.56 o                         
   0 -17   2        389.74        403.59        35.45 o                         
   1 -17   2        241.87        240.20        15.63 o                         
   2 -17   2       1928.48       1902.43        49.69 o                         
   3 -17   2       1309.00       1308.48        37.23 o                         
   4 -17   2        316.77        335.34        21.99 o                         
   5 -17   2        322.71        344.10        24.22 o                         
   6 -17   2        123.90        130.61        22.43 o                         
   7 -17   2        244.34        251.23        37.65 o                         
   8 -17   2        163.54        180.32        21.18 o                         
   9 -17   2        108.70        104.81        30.81 o                         
 -10 -16   2          7.18          5.10        20.99 o                         
  -9 -16   2         93.87         76.37        19.24 o                         
  -8 -16   2         47.61         47.58        17.41 o                         
  -7 -16   2         12.17         19.61        15.92 o                         
  -6 -16   2        247.21        284.66        20.84 o                         
  -5 -16   2          4.34         16.31        13.11 o                         
  -4 -16   2        689.66        748.40        46.45 o                         
  -3 -16   2        162.70        134.54        13.07 o                         
  -2 -16   2        137.36        112.51        10.78 o                         
  -1 -16   2        335.49        255.39        15.27 o                         
   0 -16   2         88.78         88.85         7.79 o                         
   1 -16   2        241.02        190.25        14.61 o                         
   2 -16   2         99.60         90.49        10.27 o                         
   3 -16   2         27.27         15.65        10.24 o                         
   4 -16   2         49.60         30.65        11.49 o                         
   5 -16   2         31.39         17.91        12.19 o                         
   6 -16   2         77.12         62.69        13.49 o                         
   7 -16   2        107.54        114.15        17.51 o                         
   8 -16   2          0.76          2.48        16.08 o                         
   9 -16   2          4.90        -17.46        17.46 o                         
  10 -16   2         67.28         25.73        19.49 o                         
 -11 -15   2         44.83         11.95        22.53 o                         
 -10 -15   2        161.65        198.41        32.87 o                         
  -9 -15   2         17.12        -13.21        16.99 o                         
  -8 -15   2        226.56        245.80        20.86 o                         
  -7 -15   2        154.94        126.28        16.84 o                         
  -6 -15   2        111.46        114.59        15.55 o                         
  -5 -15   2        942.36        957.50        31.90 o                         
  -4 -15   2        507.47        464.82        43.81 o                         
  -3 -15   2        398.90        399.50        20.67 o                         
  -2 -15   2        633.02        582.70        20.38 o                         
  -1 -15   2        342.58        313.39        15.29 o                         
   0 -15   2        183.53        171.76         8.52 o                         
   1 -15   2        612.26        541.96        18.47 o                         
   2 -15   2       1012.78        971.44        26.23 o                         
   3 -15   2        415.25        399.22        26.52 o                         
   4 -15   2        380.18        322.06        33.07 o                         
   5 -15   2        617.20        589.02        25.68 o                         
   6 -15   2         72.06         81.50        16.58 o                         
   7 -15   2        305.06        295.00        29.42 o                         
   8 -15   2        380.58        387.58        45.04 o                         
   9 -15   2        180.78        160.95        20.32 o                         
  10 -15   2        186.73        205.44        23.19 o                         
 -11 -14   2          3.94        -19.76        20.14 o                         
 -10 -14   2         19.28         12.50        18.62 o                         
  -9 -14   2         91.84         86.35        17.59 o                         
  -8 -14   2         14.44         -5.92        15.84 o                         
  -7 -14   2        157.26        118.26        17.05 o                         
  -6 -14   2        187.59        168.52        16.03 o                         
  -5 -14   2        138.12        144.10        20.40 o                         
  -4 -14   2        309.43        245.96        18.77 o                         
  -3 -14   2        225.72        244.56        14.27 o                         
  -2 -14   2         65.01         96.69         9.52 o                         
  -1 -14   2        684.74        664.82        28.99 o                         
   0 -14   2         54.91         48.93         5.70 o                         
   1 -14   2        131.68        120.36         9.12 o                         
   2 -14   2        178.13        151.16        12.36 o                         
   3 -14   2         15.39          4.27         9.60 o                         
   4 -14   2        446.77        419.20        37.18 o                         
   5 -14   2        106.61         75.15        12.65 o                         
   6 -14   2          4.73          5.48        11.92 o                         
   7 -14   2        119.29         91.57        17.18 o                         
   8 -14   2         97.91         93.78        16.34 o                         
   9 -14   2         81.74         72.68        17.74 o                         
  10 -14   2          2.62        -18.25        18.25 o                         
  11 -14   2          7.06        -10.10        21.23 o                         
 -12 -13   2         21.38        -20.47        27.26 o                         
 -11 -13   2        157.23        141.58        21.82 o                         
 -10 -13   2        240.62        215.51        21.08 o                         
  -9 -13   2        262.53        245.72        20.45 o                         
  -8 -13   2        268.67        326.80        24.42 o                         
  -7 -13   2        150.83        134.83        14.68 o                         
  -6 -13   2        149.50        139.13        25.06 o                         
  -5 -13   2        157.14        104.37        12.52 o                         
  -4 -13   2        552.52        470.59        44.88 o                         
  -3 -13   2         96.10         99.43         8.44 o                         
  -2 -13   2        788.13        772.45        19.07 o                         
  -1 -13   2        584.37        596.98        17.92 o                         
   0 -13   2        650.36        613.54        12.78 o                         
   1 -13   2       2445.03       2363.59        48.35 o                         
   2 -13   2        555.34        556.20        18.65 o                         
   3 -13   2        121.07        102.08        10.27 o                         
   4 -13   2       1695.31       1568.02        37.82 o                         
   5 -13   2         18.74         14.56        10.10 o                         
   6 -13   2        266.03        225.87        21.86 o                         
   7 -13   2         15.38         -1.29        17.38 o                         
   8 -13   2        602.44        557.19        29.35 o                         
   9 -13   2        393.74        376.02        31.38 o                         
  10 -13   2        151.74        153.72        20.51 o                         
  11 -13   2        322.27        325.03        28.02 o                         
 -12 -12   2          9.13         27.89        28.96 o                         
 -11 -12   2         37.65          6.51        18.39 o                         
 -10 -12   2        212.64        187.08        35.36 o                         
  -9 -12   2         27.92          5.74        14.87 o                         
  -8 -12   2        248.88        208.63        18.06 o                         
  -7 -12   2         36.80         21.22        12.25 o                         
  -6 -12   2        107.58         81.77        23.90 o                         
  -5 -12   2        506.62        537.08        22.76 o                         
  -4 -12   2        149.01        113.05        16.34 o                         
  -3 -12   2        347.04        293.00        13.89 o                         
  -2 -12   2       2038.73       2067.12        37.79 o                         
  -1 -12   2        349.78        363.62        14.04 o                         
   0 -12   2        461.56        441.45        10.55 o                         
   1 -12   2         52.16         51.34         7.04 o                         
   2 -12   2        463.70        432.29        16.30 o                         
   3 -12   2        398.68        409.07        17.13 o                         
   4 -12   2        209.25        189.65        13.70 o                         
   5 -12   2          9.51         16.77         9.14 o                         
   6 -12   2         19.43          5.52        11.08 o                         
   7 -12   2        148.17        139.76        16.20 o                         
   8 -12   2        134.31        120.05        15.20 o                         
   9 -12   2        187.66        179.18        17.98 o                         
  10 -12   2         54.07         52.53        16.68 o                         
  11 -12   2        102.52        127.43        20.98 o                         
 -12 -11   2         73.69         87.11        21.82 o                         
 -11 -11   2        298.91        358.70        26.42 o                         
 -10 -11   2         68.23         77.19        16.64 o                         
  -9 -11   2         49.95         44.49        15.13 o                         
  -8 -11   2        355.13        331.79        23.30 o                         
  -7 -11   2        572.55        522.39        24.36 o                         
  -6 -11   2        492.77        462.86        38.59 o                         
  -5 -11   2        634.61        622.41        28.61 o                         
  -4 -11   2        563.60        556.90        21.89 o                         
  -3 -11   2       4817.45       4848.16        81.40 o                         
  -2 -11   2       3452.28       3429.92        58.62 o                         
  -1 -11   2       1892.58       1888.76        39.21 o                         
   0 -11   2       3450.86       3152.86        47.06 o                         
   1 -11   2        842.91        730.94        19.05 o                         
   2 -11   2        434.13        473.49        16.12 o                         
   3 -11   2        970.64       1001.47        25.74 o                         
   4 -11   2       1271.70       1268.02        31.55 o                         
   5 -11   2        526.85        490.90        32.65 o                         
   6 -11   2        536.78        554.51        23.26 o                         
   7 -11   2        194.48        166.09        26.85 o                         
   8 -11   2        513.57        490.06        24.93 o                         
   9 -11   2        311.66        280.94        22.96 o                         
  10 -11   2        284.80        288.10        24.76 o                         
  11 -11   2        227.01        259.81        22.15 o                         
  12 -11   2        134.49        120.20        24.36 o                         
 -12 -10   2          0.05         -9.41        19.32 o                         
 -11 -10   2         63.42         64.85        19.63 o                         
 -10 -10   2         41.80         34.24        15.09 o                         
  -9 -10   2        295.98        293.59        21.75 o                         
  -8 -10   2        387.02        358.29        30.40 o                         
  -7 -10   2        140.56        165.49        17.18 o                         
  -6 -10   2         22.03         20.28        10.95 o                         
  -5 -10   2        783.67        798.78        40.19 o                         
  -4 -10   2        478.62        481.52        41.93 o                         
  -3 -10   2       3110.27       3381.50        73.25 o                         
  -2 -10   2        142.57        139.17         9.92 o                         
  -1 -10   2       3060.46       3270.81        63.69 o                         
   0 -10   2       1210.85       1313.51        21.45 o                         
   1 -10   2        411.59        393.53        13.35 o                         
   2 -10   2        383.23        333.24        13.56 o                         
   3 -10   2        997.88        979.25        24.63 o                         
   4 -10   2         51.16         48.64         8.26 o                         
   5 -10   2        200.60        126.77        11.23 o                         
   6 -10   2       1607.29       1705.63        45.99 o                         
   7 -10   2        172.83        143.93        12.75 o                         
   8 -10   2        309.40        280.51        23.75 o                         
   9 -10   2         83.93         75.19        14.10 o                         
  10 -10   2         32.65         35.39        15.59 o                         
  11 -10   2         47.10         33.26        17.19 o                         
  12 -10   2        156.28        154.07        21.66 o                         
 -13  -9   2         93.02         37.59        25.72 o                         
 -12  -9   2        100.64         38.72        18.81 o                         
 -11  -9   2        187.80        251.64        31.96 o                         
 -10  -9   2        166.27        143.90        28.45 o                         
  -9  -9   2        248.06        274.94        21.13 o                         
  -8  -9   2       1708.54       1617.50       130.69 o                         
  -7  -9   2        876.40        894.26        52.94 o                         
  -6  -9   2        973.02        922.57        31.32 o                         
  -5  -9   2       1477.18       1269.76        37.21 o                         
  -4  -9   2       1699.55       1508.34        41.21 o                         
  -3  -9   2       2346.93       2282.07        45.95 o                         
  -2  -9   2       8580.63       8305.60       155.06 o                         
  -1  -9   2       3025.36       2891.78        48.40 o                         
   0  -9   2       5344.39       5441.84        79.01 o                         
   1  -9   2       1205.22       1286.56        27.85 o                         
   2  -9   2       3267.40       3076.90        60.55 o                         
   3  -9   2        659.64        567.81        22.08 o                         
   4  -9   2        218.96        219.77        17.38 o                         
   5  -9   2        599.86        555.81        25.07 o                         
   6  -9   2        604.62        593.96        28.15 o                         
   7  -9   2        750.47        746.72        32.57 o                         
   8  -9   2        699.83        619.51        25.34 o                         
   9  -9   2        306.55        258.19        20.82 o                         
  10  -9   2        285.12        311.09        23.54 o                         
  11  -9   2        117.66        133.96        19.01 o                         
  12  -9   2        221.61        225.55        22.27 o                         
 -13  -8   2         95.19         40.74        20.54 o                         
 -12  -8   2          0.31        -17.38        17.38 o                         
 -11  -8   2          1.06         -5.12        14.77 o                         
 -10  -8   2          4.63         -4.58        18.17 o                         
  -9  -8   2        163.45        163.43        15.04 o                         
  -8  -8   2        187.55        141.28        20.03 o                         
  -7  -8   2        271.54        250.24        50.50 o                         
  -6  -8   2         65.24         51.09        10.23 o                         
  -5  -8   2         26.78         85.36        10.15 o                         
  -4  -8   2       1749.80       1634.42        43.26 o                         
  -3  -8   2       1389.20       1518.73        37.54 o                         
  -2  -8   2       1749.23       1718.21        38.17 o                         
  -1  -8   2        944.51        988.79        17.79 o                         
   0  -8   2       1734.88       1681.26        26.09 o                         
   1  -8   2        127.43        119.30         9.96 o                         
   2  -8   2        113.31        108.39         9.66 o                         
   3  -8   2       1382.45       1387.69        38.18 o                         
   4  -8   2         84.80        152.83        22.46 o                         
   5  -8   2       1384.82       1414.75        41.74 o                         
   6  -8   2         16.71         14.51        11.70 o                         
   7  -8   2         27.63         17.79        19.02 o                         
   8  -8   2         42.39         28.25        14.22 o                         
   9  -8   2         83.02         43.49        23.01 o                         
  10  -8   2        193.71        192.78        17.05 o                         
  11  -8   2          7.74         11.41        14.78 o                         
  12  -8   2        130.99        102.13        19.07 o                         
 -13  -7   2         85.28         95.27        27.85 o                         
 -12  -7   2        148.79        137.73        19.00 o                         
 -11  -7   2        192.81        158.84        18.32 o                         
 -10  -7   2        331.54        256.66        18.73 o                         
  -9  -7   2        805.91        850.82        37.90 o                         
  -8  -7   2       1489.35       1547.41        45.29 o                         
  -7  -7   2       1050.23        961.93        38.69 o                         
  -6  -7   2        611.83        635.78        24.33 o                         
  -5  -7   2       1545.72       1424.38        39.13 o                         
  -4  -7   2       1599.78       1600.72        41.99 o                         
  -3  -7   2       3712.11       3557.98        79.95 o                         
  -2  -7   2       9916.54       9537.19       176.91 o                         
  -1  -7   2       5894.52       5339.43        88.14 o                         
   0  -7   2        524.26        700.62        16.32 o                         
   1  -7   2       3323.51       3483.33        66.13 o                         
   2  -7   2         43.98         28.03         6.86 o                         
   3  -7   2       1230.75       1033.58        30.32 o                         
   4  -7   2        342.69        299.48        16.96 o                         
   5  -7   2       4730.38       4966.21       118.92 o                         
   6  -7   2       1163.53       1049.84        34.99 o                         
   7  -7   2        454.13        378.24        23.86 o                         
   8  -7   2        159.72        138.66        19.47 o                         
   9  -7   2        869.34        784.24        86.13 o                         
  10  -7   2        171.71         92.02        18.15 o                         
  11  -7   2        198.06        210.17        18.88 o                         
  12  -7   2        177.39        172.08        20.50 o                         
 -13  -6   2         25.71         22.98        21.93 o                         
 -12  -6   2         35.21         10.44        16.14 o                         
 -11  -6   2         36.28          9.18        14.56 o                         
 -10  -6   2        157.61        113.94        15.49 o                         
  -9  -6   2        429.70        428.46        24.91 o                         
  -8  -6   2        718.59        845.86        30.31 o                         
  -7  -6   2       1564.66       1620.55        57.38 o                         
  -6  -6   2        608.96        588.68        22.48 o                         
  -5  -6   2         46.99        126.29        10.38 o                         
  -4  -6   2        385.02        328.83        27.56 o                         
  -3  -6   2         21.51         15.71         3.98 o                         
  -2  -6   2       9499.34       8633.00       160.03 o                         
  -1  -6   2       3412.78       3655.84        61.66 o                         
   0  -6   2       1628.95       1543.88        30.87 o                         
   1  -6   2       2237.72       2418.39        46.67 o                         
   2  -6   2         69.44         90.96         8.48 o                         
   3  -6   2        147.42        201.02        14.00 o                         
   4  -6   2        273.64        289.58        20.11 o                         
   5  -6   2        670.17        730.66        26.41 o                         
   6  -6   2        126.30         78.54        11.58 o                         
   7  -6   2         65.96         33.38        11.99 o                         
   8  -6   2         16.88         10.90        12.46 o                         
   9  -6   2        496.32        507.03        29.59 o                         
  10  -6   2        153.55        129.90        18.87 o                         
  11  -6   2         38.43         97.15        37.41 o                         
  12  -6   2         15.00         42.09        16.71 o                         
  13  -6   2         23.23          5.60        19.77 o                         
 -13  -5   2         70.64         34.34        18.68 o                         
 -12  -5   2        120.41         74.76        20.74 o                         
 -11  -5   2        242.31        229.04        17.86 o                         
 -10  -5   2         17.38         -2.93        12.70 o                         
  -9  -5   2        643.68        575.10        40.78 o                         
  -8  -5   2       1545.64       1535.25        43.87 o                         
  -7  -5   2       4344.60       4565.75       108.77 o                         
  -6  -5   2       1773.47       1690.10        46.28 o                         
  -5  -5   2        387.40        426.31        17.48 o                         
  -4  -5   2       1055.16       1657.14        63.23 o                         
  -3  -5   2        854.46       1075.50        82.03 o                         
  -2  -5   2       4825.25       5251.18        98.08 o                         
  -1  -5   2       5715.54       6232.28       115.43 o                         
   0  -5   2       9639.49       9503.81       175.42 o                         
   1  -5   2       3812.61       4094.04        84.04 o                         
   2  -5   2         81.09        135.87        10.73 o                         
   3  -5   2       1891.39       2065.05        51.72 o                         
   4  -5   2       3125.73       3226.47        78.46 o                         
   5  -5   2       1885.14       1799.47       100.61 o                         
   6  -5   2        385.10        358.50        26.05 o                         
   7  -5   2        559.10        482.18        24.42 o                         
   8  -5   2        493.62        440.75        36.29 o                         
   9  -5   2       1799.96       1785.88        54.07 o                         
  10  -5   2        699.04        752.70        46.42 o                         
  11  -5   2        277.59        271.75        31.14 o                         
  12  -5   2         73.08         48.52        16.91 o                         
  13  -5   2         81.80         71.89        19.68 o                         
 -13  -4   2         88.38         74.62        17.82 o                         
 -12  -4   2        118.52        150.19        16.82 o                         
 -11  -4   2        191.80        228.61        22.51 o                         
 -10  -4   2         44.24         33.74        18.79 o                         
  -9  -4   2        543.61        569.52        25.52 o                         
  -8  -4   2        739.83        689.81        52.22 o                         
  -7  -4   2       1134.67       1288.12        37.99 o                         
  -6  -4   2        262.08        253.05        15.96 o                         
  -5  -4   2         95.61         62.32         7.45 o                         
  -4  -4   2       1290.82       1257.39        50.99 o                         
  -3  -4   2       1215.98        879.00        26.76 o                         
  -2  -4   2       5366.94       5747.09       142.54 o                         
  -1  -4   2       5626.34       5555.33       102.95 o                         
   0  -4   2        571.75        566.39        13.13 o                         
   1  -4   2       1517.40       1483.36        29.48 o                         
   2  -4   2        493.38        473.61        16.22 o                         
   3  -4   2        322.45        417.73        16.36 o                         
   4  -4   2       1592.41       1624.85        42.82 o                         
   5  -4   2        485.76        481.36        54.91 o                         
   6  -4   2         28.55         27.21         9.60 o                         
   7  -4   2         20.99          5.40        10.56 o                         
   8  -4   2        338.01        332.07        29.87 o                         
   9  -4   2        183.40        242.99        40.61 o                         
  10  -4   2        313.97        335.29        25.26 o                         
  11  -4   2        104.51        102.08        19.26 o                         
  12  -4   2          3.48          7.01        29.67 o                         
  13  -4   2          9.98          6.38        17.43 o                         
 -13  -3   2        108.18         95.29        28.47 o                         
 -12  -3   2        179.78        154.43        16.67 o                         
 -11  -3   2        106.41        115.19        15.71 o                         
 -10  -3   2        220.02        214.62        16.84 o                         
  -9  -3   2       1070.88       1212.36        37.10 o                         
  -8  -3   2       2172.78       2262.32        58.06 o                         
  -7  -3   2       3232.27       3436.01        82.77 o                         
  -6  -3   2       3365.99       3238.01        77.59 o                         
  -5  -3   2       1099.01       1018.85        28.19 o                         
  -4  -3   2       1225.93       1241.60        32.13 o                         
  -3  -3   2       3911.35       3501.72       101.25 o                         
   0  -3   2       3632.78       3899.09        73.02 o                         
   1  -3   2      12576.33      13451.61       302.65 o                         
   2  -3   2       2361.61       2047.31        39.81 o                         
   3  -3   2       1785.16       1505.11        70.96 o                         
   4  -3   2      11729.19      10778.05       245.70 o                         
   5  -3   2       2729.30       2397.56        80.66 o                         
   6  -3   2       1936.76       1813.12        68.29 o                         
   7  -3   2        223.92        199.88        26.98 o                         
   8  -3   2       1563.42       1627.74        47.74 o                         
   9  -3   2        396.52        386.40        25.13 o                         
  10  -3   2       1068.37       1115.11        41.24 o                         
  11  -3   2        364.75        381.11        39.79 o                         
  12  -3   2        204.72        201.78        26.18 o                         
  13  -3   2         44.36         23.74        20.09 o                         
 -13  -2   2         83.38         51.98        25.80 o                         
 -12  -2   2         99.31        133.59        25.37 o                         
 -11  -2   2         65.96         23.12        13.02 o                         
 -10  -2   2         13.21          3.39        11.45 o                         
  -9  -2   2         77.20         98.25        11.39 o                         
  -8  -2   2        287.55        515.45        21.25 o                         
  -7  -2   2        775.12        900.13        27.15 o                         
  -6  -2   2       4421.33       3872.60        91.17 o                         
  -5  -2   2       5142.26       6214.44       142.58 o                         
  -4  -2   2       2595.93       2276.42        54.40 o                         
  -3  -2   2       1321.15       1427.73        35.03 o                         
  -1  -2   2        198.21        296.88        10.58 o                         
   0  -2   2        114.85        136.66        12.20 o                         
   1  -2   2        616.45        721.54        18.64 o                         
   2  -2   2       1765.49       1824.84        46.69 o                         
   3  -2   2        362.62        253.11        12.71 o                         
   4  -2   2       1032.68       1191.65       141.64 o                         
   5  -2   2         58.19         69.70         8.66 o                         
   6  -2   2       1414.89       1477.44       101.87 o                         
   7  -2   2        358.27        380.53        20.65 o                         
   8  -2   2        777.34        845.12        31.11 o                         
   9  -2   2         29.23         36.24        27.43 o                         
  10  -2   2        491.86        577.23        29.82 o                         
  11  -2   2         12.56         33.14        15.91 o                         
  12  -2   2         12.27         36.22        19.18 o                         
  13  -2   2          1.85          9.28        36.20 o                         
 -14  -1   2        160.76        143.08        32.62 o                         
 -13  -1   2        235.38        283.05        29.94 o                         
 -12  -1   2        283.88        267.87        20.91 o                         
 -11  -1   2        160.96        129.85        14.44 o                         
 -10  -1   2        218.91        242.79        19.61 o                         
  -9  -1   2        731.01        735.38        26.00 o                         
  -8  -1   2       1552.62       1657.91        43.82 o                         
  -7  -1   2        635.87        902.29        26.66 o                         
  -6  -1   2        461.60        526.69        32.58 o                         
  -5  -1   2       3714.45       3582.81        72.32 o                         
  -4  -1   2       1529.44       1298.84        47.60 o                         
  -3  -1   2       6413.47       6112.60       138.29 o                         
  -2  -1   2        916.19        694.63        17.96 o                         
  -1  -1   2        147.54        138.39         6.53 o                         
   1  -1   2       4379.75       4736.76       108.17 o                         
   2  -1   2      14017.23      12907.35       317.85 o                         
   3  -1   2        601.59        591.48        15.29 o                         
   4  -1   2       2624.29       2568.15       117.49 o                         
   5  -1   2       4682.44       4364.59       103.01 o                         
   6  -1   2        396.61        408.95        55.65 o                         
   7  -1   2       1642.30       1687.98        46.53 o                         
   8  -1   2        743.19        676.02        27.23 o                         
   9  -1   2         28.66         32.42        12.15 o                         
  10  -1   2        286.33        275.46        21.32 o                         
  11  -1   2        166.01        197.76        25.92 o                         
  12  -1   2        199.12        248.62        25.60 o                         
  13  -1   2        123.89        168.84        25.80 o                         
 -14   0   2          2.39        -10.92        63.75 o                         
 -13   0   2         18.20         -9.37        23.44 o                         
 -12   0   2        381.25        309.16        34.47 o                         
 -11   0   2        109.81         95.27        12.86 o                         
 -10   0   2         57.09         88.18        11.77 o                         
  -9   0   2         47.86         23.60        12.16 o                         
  -8   0   2       1433.97       1215.36        33.89 o                         
  -7   0   2        224.65        174.98        20.35 o                         
  -6   0   2         67.08        767.90        17.70 o                         
  -5   0   2        492.24        364.74        39.49 o                         
  -4   0   2         81.65        168.72        23.41 o                         
  -3   0   2       1955.77       1994.76        38.06 o                         
  -2   0   2        421.62        814.26        20.64 o                         
  -1   0   2        319.02        253.74         8.49 o                         
   0   0   2        224.42        135.07         7.01 o                         
   1   0   2       1412.82       1453.73        35.42 o                         
   2   0   2        371.72        326.85        17.85 o                         
   3   0   2       1581.46       1337.64        34.58 o                         
   4   0   2         18.09         14.16        10.51 o                         
   5   0   2         81.05        119.07        15.63 o                         
   6   0   2        393.24        434.33        35.74 o                         
   7   0   2         55.66         68.05        18.08 o                         
   8   0   2        120.80        101.15        12.46 o                         
   9   0   2        255.49        302.58        20.05 o                         
  10   0   2         22.70         15.25        13.88 o                         
  11   0   2         69.46         71.35        16.02 o                         
  12   0   2         69.37         51.27        18.38 o                         
  13   0   2         15.47         65.80        20.13 o                         
 -14   1   2        188.52        177.30        40.17 o                         
 -13   1   2        222.96        282.79        28.34 o                         
 -12   1   2        263.22        379.74        46.08 o                         
 -11   1   2        197.54        134.28        23.89 o                         
 -10   1   2        169.54        209.35        22.23 o                         
  -9   1   2        866.06        885.68        27.50 o                         
  -8   1   2       1425.80       1460.33        31.09 o                         
  -7   1   2        822.74       1144.60        24.75 o                         
  -6   1   2        590.41        632.86        19.20 o                         
  -5   1   2       3553.68       3315.80        81.34 o                         
  -4   1   2       1202.09        958.58        61.99 o                         
  -3   1   2       6233.93       5794.86       107.33 o                         
  -2   1   2        752.30        626.61        16.59 o                         
  -1   1   2        260.42        236.84         8.48 o                         
   0   1   2       9200.54       8984.87       202.70 o                         
   1   1   2       4823.02       5165.61       117.81 o                         
   2   1   2      14004.13      12706.37       552.47 o                         
   3   1   2        689.30        640.93        78.46 o                         
   4   1   2       2452.09       2622.91        90.31 o                         
   5   1   2       4449.23       4202.00        98.75 o                         
   6   1   2        292.59        283.38        15.49 o                         
   7   1   2       1484.01       1547.85        42.42 o                         
   8   1   2        625.40        521.33        23.33 o                         
   9   1   2         75.82         70.23        12.40 o                         
  10   1   2        321.88        325.64        22.33 o                         
  11   1   2        161.94        176.31        18.07 o                         
  12   1   2        175.89        211.86        48.11 o                         
  13   1   2        102.77        172.39        43.45 o                         
 -13   2   2         87.43         56.66        29.74 o                         
 -12   2   2         93.35        131.77        26.73 o                         
 -11   2   2         79.29         62.91        21.17 o                         
 -10   2   2         19.74         27.87        17.59 o                         
  -9   2   2         98.30        100.52        11.43 o                         
  -8   2   2        326.31        519.58        25.49 o                         
  -7   2   2        782.08        855.09        36.23 o                         
  -6   2   2       4297.22       3777.13        88.09 o                         
  -5   2   2       5251.22       6126.50       186.99 o                         
  -4   2   2       2655.80       2259.29        53.02 o                         
  -3   2   2       1327.89       1507.18        33.46 o                         
  -1   2   2        196.06        306.00        10.15 o                         
   0   2   2        115.78        119.31         7.10 o                         
   1   2   2        612.20        700.76        38.31 o                         
   2   2   2       1743.40       1765.73        42.99 o                         
   3   2   2        343.18        233.07        26.76 o                         
   4   2   2        997.38       1057.28        41.63 o                         
   5   2   2         54.65         28.67        12.50 o                         
   6   2   2       1357.21       1344.33        57.87 o                         
   7   2   2        392.68        490.90        42.21 o                         
   8   2   2        829.07        882.99        29.93 o                         
   9   2   2         18.75         23.34        15.28 o                         
  10   2   2        452.40        490.87        42.48 o                         
  11   2   2         20.96         16.01        14.36 o                         
  12   2   2         21.01         30.52        16.77 o                         
  13   2   2          4.16         -2.13        24.97 o                         
 -13   3   2         87.58         41.60        29.15 o                         
 -12   3   2        212.38        197.87        28.56 o                         
 -11   3   2        146.02        181.04        24.29 o                         
 -10   3   2        247.87        228.84        18.96 o                         
  -9   3   2       1128.18       1162.29        34.55 o                         
  -8   3   2       2142.57       2188.68        54.83 o                         
  -7   3   2       3385.11       3639.66        85.78 o                         
  -6   3   2       3407.36       3354.46        78.76 o                         
  -5   3   2        868.26        746.43        29.66 o                         
  -4   3   2       1112.61       1190.79        29.49 o                         
  -3   3   2       4237.63       3862.10        72.39 o                         
   0   3   2       3858.62       3936.63        73.72 o                         
   1   3   2      12488.61      13465.64       429.77 o                         
   2   3   2       2464.70       2212.25        43.28 o                         
   3   3   2       1910.50       1674.45        41.98 o                         
   4   3   2      11795.79      11311.57       256.51 o                         
   5   3   2       2730.91       2469.48        86.00 o                         
   6   3   2       2092.49       1985.77        73.21 o                         
   7   3   2        156.88        173.63        38.67 o                         
   8   3   2       1383.46       1397.39        39.91 o                         
   9   3   2        350.45        349.09        35.97 o                         
  10   3   2       1224.63       1184.85        39.38 o                         
  11   3   2        382.24        387.06        24.19 o                         
  12   3   2        209.56        207.44        25.77 o                         
  13   3   2         47.93         78.04        19.42 o                         
 -13   4   2         90.09         32.86        28.01 o                         
 -12   4   2        114.75        135.77        26.31 o                         
 -11   4   2        182.52        254.25        35.14 o                         
 -10   4   2         35.39         30.05        10.81 o                         
  -9   4   2        537.35        550.53        26.96 o                         
  -8   4   2        695.52        658.61        22.95 o                         
  -7   4   2       1074.18       1194.24        32.36 o                         
  -6   4   2        237.26        269.03        17.57 o                         
  -5   4   2         96.54         67.67        10.13 o                         
  -4   4   2       1321.79       1324.26        26.90 o                         
  -3   4   2       1177.58        809.93        28.41 o                         
  -2   4   2       5400.80       5880.85        94.30 o                         
  -1   4   2       5643.97       5652.78        94.08 o                         
   0   4   2        571.63        576.14        13.29 o                         
   1   4   2       1529.88       1470.16        29.54 o                         
   2   4   2        481.18        461.14        12.37 o                         
   3   4   2        306.59        409.48        23.57 o                         
   4   4   2       1560.65       1793.80        69.58 o                         
   5   4   2        497.97        542.41        44.08 o                         
   6   4   2         33.54         48.33        13.40 o                         
   7   4   2         24.37         24.75         9.97 o                         
   8   4   2        365.98        379.47        30.82 o                         
   9   4   2        178.58        210.71        17.34 o                         
  10   4   2        283.96        302.06        22.65 o                         
  11   4   2        107.19         93.92        17.55 o                         
  12   4   2          0.76         21.34        19.92 o                         
  13   4   2          5.16         -0.07        27.38 o                         
 -13   5   2         76.20         31.42        28.22 o                         
 -12   5   2        102.50         98.05        24.58 o                         
 -11   5   2        180.89        165.63        15.53 o                         
 -10   5   2          4.48         16.09        12.74 o                         
  -9   5   2        672.26        528.17        42.30 o                         
  -8   5   2       1667.42       1698.82        44.41 o                         
  -7   5   2       4493.84       4662.58       108.65 o                         
  -6   5   2       1826.25       1764.56        43.73 o                         
  -5   5   2        449.66        494.10        22.65 o                         
  -4   5   2        857.12       1351.19        27.49 o                         
  -3   5   2        744.81        927.59        22.87 o                         
  -2   5   2       4360.81       4844.14        78.19 o                         
  -1   5   2       5647.56       6143.53        98.84 o                         
   0   5   2       9259.91       9266.63       171.27 o                         
   1   5   2       4124.63       4407.66        83.03 o                         
   2   5   2        130.46        142.93         7.85 o                         
   3   5   2       1947.68       2110.41        42.36 o                         
   4   5   2       2925.30       3094.84        73.26 o                         
   5   5   2       1880.99       2005.89        50.25 o                         
   6   5   2        458.92        456.85        19.76 o                         
   7   5   2        597.74        563.65        34.26 o                         
   8   5   2        500.64        451.89        28.31 o                         
   9   5   2       1863.68       1778.20        48.97 o                         
  10   5   2        832.30        841.32        31.49 o                         
  11   5   2        287.40        282.06        21.67 o                         
  12   5   2         93.06        107.34        17.00 o                         
  13   5   2         98.72        117.73        19.19 o                         
 -13   6   2         30.72        -25.83        25.83 o                         
 -12   6   2         43.15         17.39        22.15 o                         
 -11   6   2         42.03         35.92        13.00 o                         
 -10   6   2        174.17        148.14        13.66 o                         
  -9   6   2        384.67        375.68        25.47 o                         
  -8   6   2        665.00        788.27        25.54 o                         
  -7   6   2       1487.52       1624.06        41.80 o                         
  -6   6   2        616.62        598.90        47.45 o                         
  -5   6   2         41.31        121.06         8.28 o                         
  -4   6   2        410.44        394.79        15.21 o                         
  -3   6   2         23.40         14.27         6.22 o                         
  -2   6   2       9562.57       8993.99       143.85 o                         
  -1   6   2       3436.89       3688.60        60.37 o                         
   0   6   2       1624.70       1572.66        27.47 o                         
   1   6   2       2226.94       2375.33        46.51 o                         
   2   6   2         65.56         85.43         6.99 o                         
   3   6   2        157.42        197.15         9.62 o                         
   4   6   2        272.96        314.68        20.94 o                         
   5   6   2        659.89        723.24        50.02 o                         
   6   6   2        108.89         96.41        10.30 o                         
   7   6   2         81.00         67.05        11.10 o                         
   8   6   2         15.42         41.36        10.45 o                         
   9   6   2        465.74        443.21        22.55 o                         
  10   6   2        128.58        114.42        13.91 o                         
  11   6   2         32.47         42.67        15.24 o                         
  12   6   2          8.20         -4.20        25.11 o                         
  13   6   2         24.35         52.02        42.60 o                         
 -13   7   2         58.74         41.70        26.99 o                         
 -12   7   2        139.33        145.28        18.07 o                         
 -11   7   2        190.00        150.36        26.80 o                         
 -10   7   2        272.23        243.12        20.21 o                         
  -9   7   2        762.08        834.04        28.24 o                         
  -8   7   2       1601.39       1673.63        43.89 o                         
  -7   7   2       1132.20       1057.06        49.32 o                         
  -6   7   2        669.97        693.40        32.98 o                         
  -5   7   2       1481.98       1307.27        49.75 o                         
  -4   7   2       1977.33       2073.83        72.67 o                         
  -3   7   2       3645.84       3477.29        66.39 o                         
  -2   7   2       9542.11       9497.47       152.24 o                         
  -1   7   2       5615.23       5184.93        84.25 o                         
   0   7   2        764.50        914.96        17.68 o                         
   1   7   2       2952.03       3183.37        61.41 o                         
   2   7   2         45.54         24.32         4.83 o                         
   3   7   2       1143.89        963.66        22.58 o                         
   4   7   2        447.77        427.94        15.59 o                         
   5   7   2       4488.17       4653.20       108.74 o                         
   6   7   2       1180.59       1190.54        51.90 o                         
   7   7   2        524.48        478.29        21.87 o                         
   8   7   2        191.11        195.94        17.82 o                         
   9   7   2        891.76        810.05        28.26 o                         
  10   7   2        142.06        108.22        13.56 o                         
  11   7   2        215.78        222.89        20.54 o                         
  12   7   2        150.03        138.76        21.59 o                         
 -13   8   2        101.54         57.61        25.64 o                         
 -12   8   2          1.04          0.48        15.29 o                         
 -11   8   2          0.05        -12.54        12.54 o                         
 -10   8   2          8.68         -3.08        12.18 o                         
  -9   8   2        186.63        215.69        17.70 o                         
  -8   8   2        168.84        121.92        17.78 o                         
  -7   8   2        260.44        258.74        37.26 o                         
  -6   8   2         52.73         76.34        14.75 o                         
  -5   8   2         34.82         68.55        12.00 o                         
  -4   8   2       1732.60       1669.27        34.20 o                         
  -3   8   2       1421.03       1657.72        33.57 o                         
  -2   8   2       1778.11       1800.00        31.25 o                         
  -1   8   2        932.57        963.11        21.53 o                         
   0   8   2       1734.45       1667.67        34.35 o                         
   1   8   2        130.25        121.08         7.30 o                         
   2   8   2        111.17        120.75         8.62 o                         
   3   8   2       1402.67       1493.71        32.31 o                         
   4   8   2         94.65        124.80        22.90 o                         
   5   8   2       1436.69       1429.41        37.66 o                         
   6   8   2         21.42         46.63        15.56 o                         
   7   8   2         20.56         27.13        10.28 o                         
   8   8   2         31.36         34.45        14.59 o                         
   9   8   2         76.90         79.64        18.46 o                         
  10   8   2        198.31        221.12        18.33 o                         
  11   8   2         11.65          3.86        13.18 o                         
  12   8   2        129.00        146.83        34.78 o                         
 -13   9   2         65.88         64.21        19.02 o                         
 -12   9   2        117.66         78.22        23.81 o                         
 -11   9   2        191.50        199.65        17.32 o                         
 -10   9   2        150.87        134.35        14.25 o                         
  -9   9   2        200.89        216.88        17.77 o                         
  -8   9   2       1774.45       1740.66        66.83 o                         
  -7   9   2        920.82        912.95        26.77 o                         
  -6   9   2       1072.49       1052.31        45.20 o                         
  -5   9   2       1458.19       1304.16        51.62 o                         
  -4   9   2       1577.10       1429.90        30.43 o                         
  -3   9   2       2175.47       2229.20        38.13 o                         
  -2   9   2       8462.73       8358.52       134.67 o                         
  -1   9   2       3054.35       2957.06        49.82 o                         
   0   9   2       5324.99       5616.15        91.88 o                         
   1   9   2       1428.27       1526.58        33.69 o                         
   2   9   2       3416.80       3336.28        56.48 o                         
   3   9   2        702.81        597.85        21.13 o                         
   4   9   2        270.92        262.21        22.71 o                         
   5   9   2        670.40        631.65        21.06 o                         
   6   9   2        512.92        518.82        20.44 o                         
   7   9   2        781.30        854.96        28.78 o                         
   8   9   2        672.52        647.58        27.05 o                         
   9   9   2        244.66        216.59        19.61 o                         
  10   9   2        264.19        306.67        33.35 o                         
  11   9   2        129.19        152.69        15.36 o                         
  12   9   2        191.87        225.48        38.55 o                         
 -12  10   2          1.28        -15.35        15.35 o                         
 -11  10   2         55.67         62.32        14.29 o                         
 -10  10   2         51.57         60.25        15.43 o                         
  -9  10   2        321.94        315.34        19.59 o                         
  -8  10   2        386.03        395.47        25.38 o                         
  -7  10   2        153.13        142.52        19.13 o                         
  -6  10   2         27.14         11.91        14.35 o                         
  -5  10   2        756.65        754.69        22.73 o                         
  -4  10   2        492.54        462.20        26.29 o                         
  -3  10   2       3149.45       3522.57        58.81 o                         
  -2  10   2        136.30        157.90         8.63 o                         
  -1  10   2       3042.56       3293.11        55.50 o                         
   0  10   2       1209.21       1353.09        25.74 o                         
   1  10   2        408.66        406.17        12.10 o                         
   2  10   2        393.59        357.80        12.51 o                         
   3  10   2       1003.57        991.06        20.89 o                         
   4  10   2         58.81         54.24         7.24 o                         
   5  10   2        183.08         96.12        24.81 o                         
   6  10   2       1653.31       1822.40        47.40 o                         
   7  10   2        154.47        115.62        18.61 o                         
   8  10   2        303.85        342.91        21.36 o                         
   9  10   2         91.88         96.14        15.04 o                         
  10  10   2         43.95         65.59        11.36 o                         
  11  10   2         38.69         41.36        16.68 o                         
  12  10   2        164.21        198.58        37.39 o                         
 -12  11   2         78.88         73.07        17.41 o                         
 -11  11   2        311.35        261.83        32.30 o                         
 -10  11   2         41.23         51.63        23.31 o                         
  -9  11   2         33.55         29.65        12.68 o                         
  -8  11   2        260.86        225.03        31.51 o                         
  -7  11   2        527.84        463.51        33.91 o                         
  -6  11   2        431.03        421.46        31.66 o                         
  -5  11   2        593.21        628.79        30.58 o                         
  -4  11   2        593.85        562.83        20.18 o                         
  -3  11   2       4622.02       4703.23        89.32 o                         
  -2  11   2       3295.79       3412.49        57.59 o                         
  -1  11   2       1937.79       2045.96        36.47 o                         
   0  11   2       3287.42       3122.90        53.43 o                         
   1  11   2        875.44        830.10        22.03 o                         
   2  11   2        423.67        493.78        14.75 o                         
   3  11   2       1015.18       1130.82        23.50 o                         
   4  11   2       1239.02       1297.27        28.80 o                         
   5  11   2        608.05        541.12        22.18 o                         
   6  11   2        451.96        377.92        33.98 o                         
   7  11   2        206.24        218.95        33.47 o                         
   8  11   2        504.35        494.47        23.92 o                         
   9  11   2        307.44        300.12        23.50 o                         
  10  11   2        297.37        319.52        18.37 o                         
  11  11   2        221.73        292.16        43.14 o                         
  12  11   2        103.76        124.54        35.16 o                         
 -12  12   2         15.61        -15.92        15.92 o                         
 -11  12   2         28.75         21.60        14.12 o                         
 -10  12   2        200.40        176.54        15.18 o                         
  -9  12   2         28.75         39.16        21.90 o                         
  -8  12   2        264.59        192.07        23.99 o                         
  -7  12   2         39.70         22.00        16.60 o                         
  -6  12   2        111.45        118.87        11.43 o                         
  -5  12   2        536.87        556.50        20.54 o                         
  -4  12   2        138.07        112.83        10.27 o                         
  -3  12   2        330.54        333.91        14.69 o                         
  -2  12   2       2011.58       2090.79        37.49 o                         
  -1  12   2        343.95        381.53        12.82 o                         
   0  12   2        463.47        502.30        14.44 o                         
   1  12   2         50.76         50.11         7.70 o                         
   2  12   2        465.89        504.48        19.83 o                         
   3  12   2        386.57        450.67        26.04 o                         
   4  12   2        195.93        186.32        11.02 o                         
   5  12   2         12.24         16.49         9.82 o                         
   6  12   2         23.45          0.05        32.89 o                         
   7  12   2        167.21        169.81        11.62 o                         
   8  12   2        133.80        135.66        13.34 o                         
   9  12   2        188.81        210.01        16.31 o                         
  10  12   2         55.42         50.02        16.40 o                         
  11  12   2         93.27        140.48        28.01 o                         
 -12  13   2         23.26        -16.67        16.67 o                         
 -11  13   2        167.71        199.38        34.18 o                         
 -10  13   2        238.14        223.24        59.47 o                         
  -9  13   2        255.31        211.44        28.11 o                         
  -8  13   2        267.71        340.06        36.96 o                         
  -7  13   2        200.02        258.28        32.82 o                         
  -6  13   2         97.60        117.62        23.81 o                         
  -5  13   2        242.43        180.80        18.84 o                         
  -4  13   2        472.92        414.71        14.89 o                         
  -3  13   2        167.70        163.41         9.11 o                         
  -2  13   2        833.52        849.48        19.43 o                         
  -1  13   2        629.75        648.37        16.89 o                         
   0  13   2        717.64        735.88        18.34 o                         
   1  13   2       2277.57       2383.17        43.12 o                         
   2  13   2        698.12        753.08        18.87 o                         
   3  13   2        129.81        118.20        14.49 o                         
   4  13   2       1653.85       1650.29        44.53 o                         
   5  13   2          3.59         -9.04         9.04 o                         
   6  13   2        278.88        275.16        29.95 o                         
   7  13   2          7.02          8.34         7.75 o                         
   8  13   2        590.00        533.89        24.27 o                         
   9  13   2        357.39        339.04        18.58 o                         
  10  13   2        164.95        148.58        13.49 o                         
  11  13   2        330.83        462.80        42.13 o                         
 -11  14   2          1.30         14.37        26.68 o                         
 -10  14   2         27.81         44.04        24.25 o                         
  -9  14   2        107.11        104.32        25.62 o                         
  -8  14   2         19.70         12.05        19.58 o                         
  -7  14   2        177.65        176.68        25.76 o                         
  -6  14   2        204.52        211.71        23.96 o                         
  -5  14   2        133.38        139.23        12.62 o                         
  -4  14   2        297.82        215.77        13.03 o                         
  -3  14   2        233.40        302.63        13.34 o                         
  -2  14   2         61.99        104.15         9.46 o                         
  -1  14   2        680.68        702.61        18.53 o                         
   0  14   2         55.45         56.21         7.32 o                         
   1  14   2        129.53        145.20        12.29 o                         
   2  14   2        184.37        180.01        11.09 o                         
   3  14   2         15.78         18.89         7.05 o                         
   4  14   2        428.34        467.15        16.82 o                         
   5  14   2        102.62         84.50        13.19 o                         
   6  14   2          7.92         -8.13        15.71 o                         
   7  14   2        122.98        108.61        13.16 o                         
   8  14   2         83.26         66.45        16.12 o                         
   9  14   2         82.56         98.76        22.25 o                         
  10  14   2          3.54          6.48         9.94 o                         
  11  14   2          9.14         -5.27        20.00 o                         
 -11  15   2         32.82         76.57        29.69 o                         
 -10  15   2        183.32        127.81        28.34 o                         
  -9  15   2         13.62        -14.61        23.09 o                         
  -8  15   2        244.37        246.39        30.69 o                         
  -7  15   2        179.84        181.16        27.06 o                         
  -6  15   2        141.35        151.66        19.68 o                         
  -5  15   2       1007.69       1064.56        46.22 o                         
  -4  15   2        507.00        597.94        24.99 o                         
  -3  15   2        475.47        502.14        16.76 o                         
  -2  15   2        756.75        725.73        19.60 o                         
  -1  15   2        467.50        471.22        17.39 o                         
   0  15   2        255.82        272.68        14.10 o                         
   1  15   2        610.47        604.45        18.28 o                         
   2  15   2       1000.41       1038.08        24.35 o                         
   3  15   2        451.06        435.51        17.17 o                         
   4  15   2        500.22        548.99        22.45 o                         
   5  15   2        707.84        732.30        33.44 o                         
   6  15   2        106.47        124.49        14.42 o                         
   7  15   2        278.37        247.45        22.11 o                         
   8  15   2        369.52        348.83        22.89 o                         
   9  15   2        173.38        151.47        15.10 o                         
  10  15   2        192.57        239.41        16.68 o                         
 -10  16   2          6.10         14.92        27.75 o                         
  -9  16   2        101.48         69.61        27.42 o                         
  -8  16   2         46.23         15.96        23.20 o                         
  -7  16   2          7.68          6.42         9.71 o                         
  -6  16   2        267.71        306.82        20.46 o                         
  -5  16   2          3.51          5.24        10.90 o                         
  -4  16   2        715.50        773.19        23.89 o                         
  -3  16   2        159.33        154.01        17.23 o                         
  -2  16   2        134.22        141.15        10.27 o                         
  -1  16   2        330.61        282.56        14.48 o                         
   0  16   2         88.23         91.73         9.02 o                         
   1  16   2        243.03        221.62        13.28 o                         
   2  16   2         95.07        107.42        11.25 o                         
   3  16   2         24.63         26.02         7.91 o                         
   4  16   2         46.13         35.19         8.03 o                         
   5  16   2         26.15         18.50        17.29 o                         
   6  16   2         85.13         90.61        14.82 o                         
   7  16   2        119.97        108.23        15.19 o                         
   8  16   2          0.48          2.55        12.40 o                         
   9  16   2          8.64         23.27        13.23 o                         
  10  16   2         56.00         61.54        13.83 o                         
 -10  17   2         13.12         28.20        29.48 o                         
  -9  17   2         34.03         43.38        29.67 o                         
  -8  17   2        383.33        372.26        45.18 o                         
  -7  17   2        540.96        607.98        26.46 o                         
  -6  17   2        284.45        300.30        21.87 o                         
  -5  17   2        276.44        281.21        17.79 o                         
  -4  17   2        408.63        389.14        19.55 o                         
  -3  17   2        668.51        720.33        24.56 o                         
  -2  17   2        541.69        531.17        19.08 o                         
  -1  17   2        407.07        488.43        18.72 o                         
   0  17   2        482.79        574.32        19.66 o                         
   1  17   2        315.27        383.94        17.44 o                         
   2  17   2       1757.21       1875.12        42.36 o                         
   3  17   2       1284.21       1336.75        33.00 o                         
   4  17   2        386.63        403.76        17.99 o                         
   5  17   2        272.13        318.44        27.42 o                         
   6  17   2        127.25        140.57        12.86 o                         
   7  17   2        232.06        214.00        20.28 o                         
   8  17   2        164.93        130.31        16.22 o                         
   9  17   2        126.09        134.07        24.44 o                         
  -9  18   2         59.88         66.23        31.54 o                         
  -8  18   2         37.54         63.83        31.37 o                         
  -7  18   2         75.07         79.70        13.14 o                         
  -6  18   2         39.80         15.65        10.32 o                         
  -5  18   2        219.32        204.06        16.84 o                         
  -4  18   2         18.15         13.85        10.86 o                         
  -3  18   2        208.49        196.19        24.52 o                         
  -2  18   2         77.25         63.43        13.97 o                         
  -1  18   2          4.42        -11.63        11.63 o                         
   0  18   2         34.30         43.38         9.80 o                         
   1  18   2         84.24         68.08        10.92 o                         
   2  18   2         20.44         35.69         9.75 o                         
   3  18   2        120.56        111.16        11.12 o                         
   4  18   2         96.66        105.18        10.92 o                         
   5  18   2        128.79        131.26        14.34 o                         
   6  18   2         25.38         10.03         8.85 o                         
   7  18   2         40.34         37.04        14.92 o                         
   8  18   2         41.07         50.17        15.75 o                         
   9  18   2          1.96          6.41        15.11 o                         
  -9  19   2        201.36        198.58        35.47 o                         
  -8  19   2         38.20         43.05        26.73 o                         
  -7  19   2        124.40        140.75        15.06 o                         
  -6  19   2         98.04         96.47        16.83 o                         
  -5  19   2        423.83        396.49        21.76 o                         
  -4  19   2        383.28        378.73        23.22 o                         
  -3  19   2        332.45        390.11        31.63 o                         
  -2  19   2        318.55        350.41        22.84 o                         
  -1  19   2        602.75        640.80        22.73 o                         
   0  19   2        137.67        126.37        14.33 o                         
   1  19   2        203.23        218.92        28.98 o                         
   2  19   2        283.50        347.95        28.30 o                         
   3  19   2        759.15        779.26        25.79 o                         
   4  19   2        649.72        604.04        22.88 o                         
   5  19   2        435.71        413.85        20.14 o                         
   6  19   2         28.23         29.62        10.04 o                         
   7  19   2        122.84        143.24        20.15 o                         
   8  19   2         48.23         36.10        17.09 o                         
  -8  20   2          2.12        -29.72        29.72 o                         
  -7  20   2          9.72         -0.09        14.05 o                         
  -6  20   2          4.23        -12.82        12.82 o                         
  -5  20   2         24.87         28.58        13.37 o                         
  -4  20   2         47.75         33.65        13.50 o                         
  -3  20   2        186.32        177.23        16.25 o                         
  -2  20   2         16.63         18.96        15.32 o                         
  -1  20   2         66.98         87.64        16.63 o                         
   0  20   2        193.03        193.61        19.57 o                         
   1  20   2        113.40        102.08        13.25 o                         
   2  20   2         58.64         36.81        11.08 o                         
   3  20   2        462.88        429.43        21.94 o                         
   4  20   2         66.36         80.59        11.64 o                         
   5  20   2         79.42         65.71        25.11 o                         
   6  20   2        222.14        199.87        23.97 o                         
   7  20   2         27.18         22.55        17.95 o                         
   8  20   2         46.66         87.30        24.13 o                         
  -7  21   2        171.73        196.40        30.05 o                         
  -6  21   2        166.65        160.70        19.43 o                         
  -5  21   2         59.29         56.92        21.90 o                         
  -4  21   2        142.46        139.82        19.09 o                         
  -3  21   2         10.92        -13.40        19.92 o                         
  -2  21   2         92.00        111.96        17.74 o                         
  -1  21   2        127.97        123.85        27.05 o                         
   0  21   2        312.16        322.61        30.23 o                         
   1  21   2        194.70        195.44        23.79 o                         
   2  21   2        339.85        365.81        23.32 o                         
   3  21   2        262.98        238.41        32.92 o                         
   4  21   2        239.94        235.11        17.77 o                         
   5  21   2         45.29         31.92        19.06 o                         
   6  21   2          6.41          4.11        18.19 o                         
   7  21   2         29.82        -18.92        22.94 o                         
  -6  22   2          0.49        -16.64        18.16 o                         
  -5  22   2          2.39         -1.64        17.18 o                         
  -4  22   2         35.01         22.11        18.53 o                         
  -3  22   2          7.24         -8.52        32.39 o                         
  -2  22   2        101.16         82.32        19.60 o                         
  -1  22   2          1.03         -8.89        16.30 o                         
   0  22   2         72.56        111.24        21.03 o                         
   1  22   2         10.21          9.05        16.70 o                         
   2  22   2          4.63          4.77        12.72 o                         
   3  22   2          5.02          1.29        14.18 o                         
   4  22   2         11.70         28.11        19.26 o                         
   5  22   2         10.35        -13.80        13.80 o                         
   6  22   2         26.97         -4.70        46.02 o                         
  -5  23   2         47.35         37.77        20.15 o                         
  -4  23   2        479.27        549.97        37.73 o                         
  -3  23   2        196.76        192.24        22.31 o                         
  -2  23   2        117.88        124.70        21.58 o                         
  -1  23   2        251.79        288.63        26.27 o                         
   0  23   2        108.03        104.73        20.41 o                         
   1  23   2         82.79         80.55        21.46 o                         
   2  23   2         50.30         21.56        19.01 o                         
   3  23   2        140.16        142.41        22.11 o                         
   4  23   2        232.92        272.59        23.68 o                         
   5  23   2         76.58         53.35        30.66 o                         
  -4  24   2         64.45         24.39        29.08 o                         
  -3  24   2         33.92         71.11        38.76 o                         
  -2  24   2        177.36        185.45        24.76 o                         
  -1  24   2          1.11         19.92        20.13 o                         
   0  24   2         38.18         89.04        23.06 o                         
   1  24   2         16.99         12.82        20.73 o                         
   2  24   2         44.38         50.71        20.98 o                         
   3  24   2         23.37         49.99        21.94 o                         
  -3 -24   3         92.64        129.51        20.48 o                         
   0 -24   3         34.66         34.40        29.55 o                         
   1 -24   3         53.06         80.74        35.78 o                         
   2 -24   3         52.38         77.26        36.63 o                         
   3 -24   3         35.57         84.69        36.87 o                         
  -5 -23   3        113.65        147.36        52.84 o                         
  -4 -23   3        204.57        321.38        47.76 o                         
  -3 -23   3         49.67         48.68        17.56 o                         
  -2 -23   3        244.59        307.03        26.95 o                         
  -1 -23   3         88.61         63.10        27.28 o                         
   0 -23   3         66.57         60.92        28.41 o                         
   1 -23   3        123.92         93.20        31.85 o                         
   2 -23   3         63.55         76.72        13.03 o                         
   3 -23   3        181.26        197.81        17.85 o                         
   4 -23   3        118.31        132.55        20.10 o                         
  -6 -22   3          3.48         -9.89        68.50 o                         
  -5 -22   3         16.64         43.93        40.18 o                         
  -4 -22   3        147.01        159.28        22.91 o                         
  -3 -22   3          7.32          7.89        17.50 o                         
  -2 -22   3         15.73         -6.62        13.03 o                         
  -1 -22   3          9.59         13.83        25.76 o                         
   0 -22   3        169.56        193.90        31.23 o                         
   1 -22   3        180.61        132.97        30.33 o                         
   2 -22   3        127.81        111.36        13.20 o                         
   3 -22   3         46.88         58.67        14.87 o                         
   4 -22   3         39.95         78.67        17.59 o                         
   5 -22   3         51.81         54.24        19.22 o                         
  -7 -21   3        113.29        162.54        63.82 o                         
  -6 -21   3        149.87        151.64        27.72 o                         
  -5 -21   3         17.44         -0.04        44.87 o                         
  -4 -21   3         19.36         42.97        19.20 o                         
  -3 -21   3         20.58         -5.94        19.23 o                         
  -2 -21   3         48.16         59.17        14.43 o                         
  -1 -21   3          4.54          6.20        24.03 o                         
   0 -21   3          8.13          7.29        24.74 o                         
   1 -21   3        204.82        228.55        33.82 o                         
   2 -21   3        184.77        176.13        15.47 o                         
   3 -21   3        180.78        262.72        22.09 o                         
   4 -21   3        114.29        138.30        17.17 o                         
   5 -21   3          7.19         -9.36        15.95 o                         
   6 -21   3         37.97          7.67        18.76 o                         
  -8 -20   3         55.64         54.25        32.06 o                         
  -7 -20   3         14.75         40.07        30.34 o                         
  -6 -20   3        133.10        178.38        27.74 o                         
  -5 -20   3        565.04        731.96        42.81 o                         
  -4 -20   3        286.92        358.29        33.82 o                         
  -3 -20   3         28.99         49.08        15.66 o                         
  -2 -20   3        332.43        308.84        19.74 o                         
  -1 -20   3        434.76        514.11        42.81 o                         
   0 -20   3        408.63        355.50        41.20 o                         
   1 -20   3        510.69        489.73        19.97 o                         
   2 -20   3        482.73        429.91        21.83 o                         
   3 -20   3        138.70        144.25        14.95 o                         
   4 -20   3        139.99         72.59        15.84 o                         
   5 -20   3         36.80         52.08        16.71 o                         
   6 -20   3        160.57        164.94        20.95 o                         
   7 -20   3         51.28         47.15        20.81 o                         
  -9 -19   3        141.12        145.84        40.38 o                         
  -8 -19   3        101.76        125.36        94.12 o                         
  -7 -19   3         25.38         29.92        72.04 o                         
  -6 -19   3         51.46         67.15        24.37 o                         
  -5 -19   3        123.47        104.62        24.28 o                         
  -4 -19   3        399.31        415.51        33.48 o                         
  -3 -19   3        591.17        592.47        31.38 o                         
  -2 -19   3         65.19         79.91        12.73 o                         
  -1 -19   3          7.20         -0.96         8.77 o                         
   0 -19   3        213.22        172.37        27.47 o                         
   1 -19   3        165.10        186.32        17.21 o                         
   2 -19   3        366.21        376.02        20.77 o                         
   3 -19   3        227.31        237.90        19.35 o                         
   4 -19   3        147.40        127.31        14.94 o                         
   5 -19   3         28.49         20.50        15.67 o                         
   6 -19   3         34.16         24.57        17.38 o                         
   7 -19   3         48.11         90.62        23.46 o                         
   8 -19   3         10.08          7.41        27.82 o                         
  -9 -18   3        117.83         98.48        31.69 o                         
  -8 -18   3         26.70         35.87        39.87 o                         
  -7 -18   3         55.43         35.09        23.89 o                         
  -6 -18   3        506.54        513.65        41.26 o                         
  -5 -18   3        147.23        186.97        49.45 o                         
  -4 -18   3        519.35        512.31        41.71 o                         
  -3 -18   3         59.46         90.97        15.18 o                         
  -2 -18   3        557.73        590.65        22.43 o                         
  -1 -18   3        358.75        384.38        17.86 o                         
   0 -18   3        173.32        220.08        26.99 o                         
   1 -18   3         55.78         49.79         9.44 o                         
   2 -18   3        222.54        234.46        23.96 o                         
   3 -18   3        283.43        306.83        20.88 o                         
   4 -18   3        213.77        204.43        16.02 o                         
   5 -18   3        224.55        226.67        18.64 o                         
   6 -18   3        181.57        173.40        21.00 o                         
   7 -18   3        368.62        462.58        31.97 o                         
   8 -18   3         93.10         93.91        20.98 o                         
   9 -18   3         74.28         61.57        26.60 o                         
 -10 -17   3         82.03         28.33        33.44 o                         
  -9 -17   3        139.29         66.21        27.31 o                         
  -8 -17   3        283.93        251.74        23.98 o                         
  -7 -17   3        249.32        182.34        24.81 o                         
  -6 -17   3        109.63        107.01        22.65 o                         
  -5 -17   3        492.84        474.04        35.54 o                         
  -4 -17   3        301.54        287.78        29.34 o                         
  -3 -17   3        221.28        244.37        19.46 o                         
  -2 -17   3        131.75        132.81        11.64 o                         
  -1 -17   3       1465.80       1640.56        37.07 o                         
   0 -17   3        945.61        889.59        22.66 o                         
   1 -17   3        327.24        341.01        17.22 o                         
   2 -17   3        285.33        296.03        18.44 o                         
   3 -17   3        196.70        216.82        15.75 o                         
   4 -17   3         25.83         43.27        12.73 o                         
   5 -17   3         55.02         44.80        14.37 o                         
   6 -17   3         84.38        102.12        16.69 o                         
   7 -17   3        142.96        124.26        18.08 o                         
   8 -17   3        134.74        124.51        20.17 o                         
   9 -17   3        105.41        129.00        25.88 o                         
 -10 -16   3         12.80         51.57        22.86 o                         
  -9 -16   3         11.22         19.26        18.68 o                         
  -8 -16   3         13.50         13.05        16.87 o                         
  -7 -16   3         55.46         47.59        17.07 o                         
  -6 -16   3         62.80         30.85        14.19 o                         
  -5 -16   3        753.05        788.45        39.60 o                         
  -4 -16   3        235.47        217.50        28.51 o                         
  -3 -16   3        231.36        216.07        16.87 o                         
  -2 -16   3        178.87        178.53        12.95 o                         
  -1 -16   3        361.38        412.40        17.68 o                         
   0 -16   3         34.68         17.33         7.03 o                         
   1 -16   3        452.11        467.93        18.14 o                         
   2 -16   3        329.13        309.70        17.96 o                         
   3 -16   3        185.80        176.16        13.83 o                         
   4 -16   3        125.98        124.58        13.77 o                         
   5 -16   3        517.83        445.81        24.95 o                         
   6 -16   3        158.01        133.86        16.28 o                         
   7 -16   3        157.69        155.44        23.56 o                         
   8 -16   3         75.29         75.30        18.56 o                         
   9 -16   3         36.31          5.84        19.24 o                         
  10 -16   3         73.36         50.53        22.89 o                         
 -11 -15   3         73.92         31.58        29.56 o                         
 -10 -15   3         98.48         80.76        24.40 o                         
  -9 -15   3        220.02        174.50        21.79 o                         
  -8 -15   3         90.13         85.17        17.78 o                         
  -7 -15   3        321.13        282.57        24.72 o                         
  -6 -15   3        251.73        195.75        16.81 o                         
  -5 -15   3        765.42        724.79        37.56 o                         
  -4 -15   3        675.47        601.05        74.45 o                         
  -3 -15   3        305.72        303.95        21.01 o                         
  -2 -15   3         92.11         66.62         9.89 o                         
  -1 -15   3        652.35        667.04        20.69 o                         
   0 -15   3         46.81         37.33         5.34 o                         
   1 -15   3         42.51         40.01         8.41 o                         
   2 -15   3        109.27        100.75        10.74 o                         
   3 -15   3        410.59        375.99        20.00 o                         
   4 -15   3         38.06         39.19        11.26 o                         
   5 -15   3        197.44        167.56        14.90 o                         
   6 -15   3          7.20        -11.12        12.50 o                         
   7 -15   3        119.80         91.92        16.92 o                         
   8 -15   3        100.27         75.52        16.95 o                         
   9 -15   3         89.48         71.78        17.92 o                         
  10 -15   3        383.81        411.34        32.39 o                         
 -11 -14   3         20.01         52.51        25.80 o                         
 -10 -14   3         50.38         80.44        20.06 o                         
  -9 -14   3         46.81         53.84        17.64 o                         
  -8 -14   3        142.28        201.57        25.24 o                         
  -7 -14   3        234.27        246.44        20.00 o                         
  -6 -14   3         90.52         79.73        20.41 o                         
  -5 -14   3        502.97        471.86        35.73 o                         
  -4 -14   3        696.98        686.81        52.77 o                         
  -3 -14   3        579.96        620.87        21.71 o                         
  -2 -14   3        462.80        488.46        22.01 o                         
  -1 -14   3        200.38        216.92        15.06 o                         
   0 -14   3        337.97        353.98        10.59 o                         
   1 -14   3       1487.83       1458.69        33.12 o                         
   2 -14   3         85.27         56.72         9.05 o                         
   3 -14   3        237.37        204.82        14.41 o                         
   4 -14   3        428.30        385.44        20.89 o                         
   5 -14   3        338.38        308.11        22.77 o                         
   6 -14   3        256.58        256.34        18.47 o                         
   7 -14   3        154.50        121.06        22.70 o                         
   8 -14   3        105.89         76.23        27.00 o                         
   9 -14   3         29.17         29.44        16.82 o                         
  10 -14   3         56.09         49.25        28.30 o                         
 -11 -13   3         87.75         81.83        26.54 o                         
 -10 -13   3        170.18        188.78        21.50 o                         
  -9 -13   3        585.14        621.43        32.69 o                         
  -8 -13   3        552.78        649.72        30.72 o                         
  -7 -13   3        419.61        415.80        25.91 o                         
  -6 -13   3         90.83         76.83        13.68 o                         
  -5 -13   3         19.93         34.47        11.36 o                         
  -4 -13   3       1271.51       1360.53        40.69 o                         
  -3 -13   3        279.27        278.86        16.02 o                         
  -2 -13   3        426.53        454.12        22.37 o                         
  -1 -13   3        605.11        555.80        18.01 o                         
   0 -13   3        274.42        228.52         9.24 o                         
   1 -13   3        537.70        592.09        18.55 o                         
   2 -13   3        137.40        120.59         9.87 o                         
   3 -13   3        257.46        184.79        13.58 o                         
   4 -13   3        187.01        150.93        16.14 o                         
   5 -13   3        191.63        165.58        13.31 o                         
   6 -13   3        673.22        671.39        44.48 o                         
   7 -13   3        131.26        132.10        18.59 o                         
   8 -13   3        115.81         55.82        18.69 o                         
   9 -13   3         24.78          3.75        15.69 o                         
  10 -13   3         71.84         26.81        17.41 o                         
  11 -13   3         59.72         53.85        22.08 o                         
 -12 -12   3         59.53         38.70        22.33 o                         
 -11 -12   3         26.53          0.73        18.49 o                         
 -10 -12   3         35.55         38.02        21.57 o                         
  -9 -12   3         98.39        103.76        17.43 o                         
  -8 -12   3        130.38        110.41        20.04 o                         
  -7 -12   3         42.48         27.14        13.12 o                         
  -6 -12   3        420.07        435.22        26.67 o                         
  -5 -12   3        130.32        165.92        20.81 o                         
  -4 -12   3        605.79        590.64        21.47 o                         
  -3 -12   3        905.52        956.62        34.24 o                         
  -2 -12   3        353.05        331.23        15.22 o                         
  -1 -12   3        693.47        733.06        14.14 o                         
   0 -12   3        637.00        712.24        14.40 o                         
   1 -12   3       2200.14       2257.53        46.38 o                         
   2 -12   3        402.08        385.84        21.21 o                         
   3 -12   3        285.58        251.96        17.18 o                         
   4 -12   3        103.22        103.64        14.63 o                         
   5 -12   3        193.47        211.59        15.76 o                         
   6 -12   3        962.25        761.58        45.28 o                         
   7 -12   3         79.87         70.57        24.40 o                         
   8 -12   3        247.34        225.14        29.37 o                         
   9 -12   3        196.24        161.91        18.17 o                         
  10 -12   3         12.66          1.54        16.65 o                         
  11 -12   3        339.16        377.87        48.01 o                         
 -12 -11   3         92.63         64.82        21.12 o                         
 -11 -11   3         91.26         49.49        18.70 o                         
 -10 -11   3        284.00        259.70        20.71 o                         
  -9 -11   3        133.96        113.26        15.57 o                         
  -8 -11   3         30.95         22.26        12.62 o                         
  -7 -11   3         22.09          5.33        12.50 o                         
  -6 -11   3        549.60        594.82        35.24 o                         
  -5 -11   3         37.84         38.02        11.23 o                         
  -4 -11   3       2291.95       2373.97        49.13 o                         
  -3 -11   3       5633.35       5845.86       168.64 o                         
  -2 -11   3       2042.05       2187.06        54.85 o                         
  -1 -11   3        650.53        636.24        13.71 o                         
   0 -11   3       1981.74       1952.16        30.76 o                         
   1 -11   3       1360.16       1233.00        27.98 o                         
   2 -11   3       1327.12       1200.98        28.51 o                         
   3 -11   3        254.68        211.68        31.40 o                         
   4 -11   3       1728.78       1814.53        51.11 o                         
   5 -11   3        938.07        860.99        43.63 o                         
   6 -11   3         95.21         81.10        15.64 o                         
   7 -11   3        140.55        133.90        17.82 o                         
   8 -11   3        235.04        280.38        38.77 o                         
   9 -11   3         32.77         24.41        14.62 o                         
  10 -11   3          1.93        -15.02        15.02 o                         
  11 -11   3          4.22          2.49        18.01 o                         
 -12 -10   3         18.58         -3.56        19.24 o                         
 -11 -10   3         22.59         25.46        22.29 o                         
 -10 -10   3          7.41          3.71        36.78 o                         
  -9 -10   3          9.23        -12.32        14.48 o                         
  -8 -10   3          5.90         -9.60        12.99 o                         
  -7 -10   3        141.40        101.85        14.59 o                         
  -6 -10   3         36.79         25.50        12.92 o                         
  -5 -10   3        559.81        595.21        25.43 o                         
  -4 -10   3        127.65        316.24        55.49 o                         
  -3 -10   3       5369.16       5430.69       126.36 o                         
  -2 -10   3       1381.25       1391.61        36.93 o                         
  -1 -10   3       1315.17       1142.15        21.26 o                         
   0 -10   3       3323.68       3159.83        47.46 o                         
   1 -10   3        566.42        546.10        12.57 o                         
   2 -10   3        245.65        202.45        31.31 o                         
   3 -10   3         66.13         51.94         9.49 o                         
   4 -10   3        116.64         91.73        12.22 o                         
   5 -10   3        576.24        570.75        37.72 o                         
   6 -10   3         80.01         74.21        14.74 o                         
   7 -10   3        677.39        648.45        33.71 o                         
   8 -10   3       1068.45       1006.93        40.73 o                         
   9 -10   3        885.45        810.08        59.47 o                         
  10 -10   3        327.72        308.95        24.80 o                         
  11 -10   3        277.52        256.16        22.68 o                         
  12 -10   3        117.33         94.30        23.71 o                         
 -13  -9   3        124.63         98.13        32.92 o                         
 -12  -9   3        192.28        140.90        20.11 o                         
 -11  -9   3        280.20        257.90        21.04 o                         
 -10  -9   3        243.00        219.77        20.12 o                         
  -9  -9   3         33.72         62.34        14.80 o                         
  -8  -9   3        317.30        296.52        23.95 o                         
  -7  -9   3        257.51        302.51        22.33 o                         
  -6  -9   3         70.50         80.69        12.06 o                         
  -5  -9   3        258.54        229.89        18.29 o                         
  -4  -9   3       2589.51       2592.28        70.69 o                         
  -3  -9   3       6863.68       6499.29       149.67 o                         
  -2  -9   3       1838.48       2036.68        50.48 o                         
  -1  -9   3       1998.17       2058.46        35.24 o                         
   0  -9   3       3639.12       3928.36        75.29 o                         
   1  -9   3        184.07        201.56         8.60 o                         
   2  -9   3        288.55        287.52        16.59 o                         
   3  -9   3        835.99        843.17        45.08 o                         
   4  -9   3        583.79        573.16        29.66 o                         
   5  -9   3        398.38        363.96        29.82 o                         
   6  -9   3        151.33        121.98        14.47 o                         
   7  -9   3        278.33        228.39        26.51 o                         
   8  -9   3        257.36        154.26        29.45 o                         
   9  -9   3         75.04         39.96        26.14 o                         
  10  -9   3        184.06        164.31        22.23 o                         
  11  -9   3         11.98          9.32        17.07 o                         
  12  -9   3          1.42        -18.83        18.83 o                         
 -13  -8   3         40.60         45.48        30.28 o                         
 -12  -8   3         79.31         31.50        18.06 o                         
 -11  -8   3         77.98         56.03        16.50 o                         
 -10  -8   3         39.37         14.71        14.74 o                         
  -9  -8   3        180.48        140.83        16.39 o                         
  -8  -8   3        141.91        102.25        13.98 o                         
  -7  -8   3        516.05        514.21        24.94 o                         
  -6  -8   3        494.87        575.97        24.49 o                         
  -5  -8   3        287.95        370.05        19.42 o                         
  -4  -8   3       2014.83       2079.15        63.72 o                         
  -3  -8   3       4574.45       4284.11       110.44 o                         
  -2  -8   3       1809.63       1687.13        42.50 o                         
  -1  -8   3        688.55        637.65        15.94 o                         
   0  -8   3       2026.67       1997.15        40.20 o                         
   1  -8   3        787.87        859.85        20.30 o                         
   2  -8   3        714.74        762.94        24.77 o                         
   3  -8   3       1527.04       1359.12        38.19 o                         
   4  -8   3       2270.90       2238.29        58.39 o                         
   5  -8   3        393.61        368.88        30.66 o                         
   6  -8   3        501.60        436.19        24.94 o                         
   7  -8   3        501.72        465.19        27.84 o                         
   8  -8   3        786.61        746.61        33.75 o                         
   9  -8   3        122.66        132.94        18.45 o                         
  10  -8   3        669.33        638.68        48.20 o                         
  11  -8   3        203.58        176.22        24.25 o                         
  12  -8   3        296.51        265.37        24.55 o                         
 -13  -7   3         88.00         43.41        29.51 o                         
 -12  -7   3        118.53         87.35        25.98 o                         
 -11  -7   3        218.63        161.94        19.87 o                         
 -10  -7   3        221.59        195.27        20.98 o                         
  -9  -7   3        331.00        279.69        23.75 o                         
  -8  -7   3        244.88        303.10        22.26 o                         
  -7  -7   3        265.56        260.11        19.74 o                         
  -6  -7   3        604.09        567.11        23.30 o                         
  -5  -7   3       1023.10       1045.36        38.19 o                         
  -4  -7   3        395.16        366.96        11.56 o                         
  -3  -7   3       8603.93       8558.22       194.79 o                         
  -2  -7   3       4712.58       4653.38       107.77 o                         
  -1  -7   3        304.83        214.00         9.16 o                         
   0  -7   3       1720.83       1986.71        39.80 o                         
   1  -7   3        478.59        497.59        15.35 o                         
   2  -7   3       1402.58       1587.56        41.82 o                         
   3  -7   3       3729.99       3616.68       111.15 o                         
   4  -7   3        811.33        833.36        28.21 o                         
   5  -7   3        516.09        512.62        24.12 o                         
   6  -7   3        160.76        212.90        16.78 o                         
   7  -7   3        240.64        189.00        17.33 o                         
   8  -7   3        195.83        212.45        21.52 o                         
   9  -7   3        751.35        752.03        44.06 o                         
  10  -7   3         16.86         24.29        17.56 o                         
  11  -7   3         85.15        103.56        22.03 o                         
  12  -7   3         24.27         38.55        23.43 o                         
 -13  -6   3         17.15        -18.78        32.63 o                         
 -12  -6   3        153.41         67.88        30.47 o                         
 -11  -6   3        174.24        186.66        20.17 o                         
 -10  -6   3         81.08         26.42        13.81 o                         
  -9  -6   3        279.90        283.09        22.79 o                         
  -8  -6   3        437.02        420.81        23.23 o                         
  -7  -6   3        439.71        493.55        54.94 o                         
  -6  -6   3       1630.52       1682.71        45.36 o                         
  -5  -6   3       3770.25       3587.38        86.38 o                         
  -4  -6   3        898.06        824.31        36.96 o                         
  -3  -6   3       3184.36       3371.02        78.82 o                         
  -2  -6   3       3353.59       3925.11       104.58 o                         
  -1  -6   3       1646.09       1742.94        34.81 o                         
   0  -6   3        165.11        215.66         9.56 o                         
   1  -6   3        600.52        560.06        15.20 o                         
   2  -6   3       2169.41       2258.87        44.52 o                         
   3  -6   3        988.05        999.88        29.73 o                         
   4  -6   3       2271.48       2155.20        90.86 o                         
   5  -6   3       1853.71       1838.56       115.98 o                         
   6  -6   3        399.67        369.83        44.06 o                         
   7  -6   3        188.46        151.90        22.26 o                         
   8  -6   3        761.22        751.83        51.48 o                         
   9  -6   3        585.45        589.55        59.18 o                         
  10  -6   3        174.30        156.23        19.43 o                         
  11  -6   3        369.49        329.28        29.49 o                         
  12  -6   3        151.68        137.25        24.80 o                         
 -13  -5   3        219.37        193.67        33.03 o                         
 -12  -5   3         34.31        -23.51        27.99 o                         
 -11  -5   3          3.55        -14.27        14.27 o                         
 -10  -5   3         58.37         70.42        14.10 o                         
  -9  -5   3       2301.64       2497.92        65.87 o                         
  -8  -5   3        237.52        255.22        25.50 o                         
  -7  -5   3         61.27         66.24        20.87 o                         
  -6  -5   3       1726.73       1678.70        44.75 o                         
  -5  -5   3       4168.25       3834.80        91.35 o                         
  -4  -5   3        458.54        426.29        25.15 o                         
  -3  -5   3       6864.27       6478.25       206.52 o                         
  -2  -5   3       5195.79       4916.12        91.75 o                         
  -1  -5   3        625.59        781.77        17.55 o                         
   0  -5   3       1638.66       1699.03        34.21 o                         
   1  -5   3       3653.35       3586.28        68.56 o                         
   2  -5   3       1447.98       1625.13        45.40 o                         
   3  -5   3       2872.01       2757.42       101.92 o                         
   4  -5   3       1496.20       1506.19        41.24 o                         
   5  -5   3       1646.69       2053.78        54.20 o                         
   6  -5   3         99.64         91.16        12.84 o                         
   7  -5   3        181.86        199.09        18.22 o                         
   8  -5   3        519.33        474.45        27.20 o                         
   9  -5   3        407.48        480.70        29.16 o                         
  10  -5   3        280.84        320.58        26.01 o                         
  11  -5   3         82.01        102.35        20.02 o                         
  12  -5   3         30.31         11.83        30.40 o                         
 -13  -4   3         14.81         33.07        26.95 o                         
 -12  -4   3         24.24         12.53        25.69 o                         
 -11  -4   3         41.56         38.48        24.13 o                         
 -10  -4   3        186.31        198.84        24.28 o                         
  -8  -4   3        601.52        574.03        24.26 o                         
  -7  -4   3        539.61        651.67        25.94 o                         
  -6  -4   3       1140.21       1217.52        34.36 o                         
  -5  -4   3       1626.01       1445.57        38.23 o                         
  -4  -4   3       1600.31       1400.37        52.68 o                         
  -3  -4   3       2991.15       2529.17        65.69 o                         
  -2  -4   3        665.87        634.78        14.51 o                         
  -1  -4   3       4209.69       4270.49        80.18 o                         
   0  -4   3        162.97        181.57         9.07 o                         
   1  -4   3       5558.39       5300.25        99.52 o                         
   2  -4   3       3359.91       3046.55        58.76 o                         
   3  -4   3       4187.89       4106.71        78.38 o                         
   4  -4   3       6447.34       6297.67       146.65 o                         
   5  -4   3       2030.59       2022.88        53.16 o                         
   6  -4   3        948.80        960.98        32.13 o                         
   7  -4   3        357.91        302.99        21.85 o                         
   8  -4   3        368.95        406.05        24.81 o                         
   9  -4   3        863.86        856.21        35.86 o                         
  10  -4   3        245.79        202.80        19.67 o                         
  11  -4   3        537.63        492.25        33.46 o                         
  12  -4   3        114.22         95.14        21.60 o                         
  13  -4   3        198.08        271.43        29.80 o                         
 -13  -3   3         87.98         79.70        35.09 o                         
 -12  -3   3          4.98        -24.25        24.25 o                         
 -11  -3   3         10.54        -21.85        21.85 o                         
 -10  -3   3        886.16        801.02        31.27 o                         
  -9  -3   3       2532.98       2757.47        70.74 o                         
  -8  -3   3        666.39        803.66        46.94 o                         
  -7  -3   3        251.22        280.59        16.77 o                         
  -6  -3   3         90.77         78.44        18.98 o                         
  -5  -3   3        273.00        311.46        22.26 o                         
  -4  -3   3       3437.31       3317.47       111.73 o                         
  -3  -3   3       1628.61       1609.06        39.05 o                         
  -2  -3   3       1917.20       1718.12        41.61 o                         
  -1  -3   3       3332.11       3196.14        74.54 o                         
   0  -3   3       1702.32       1788.00        35.40 o                         
   1  -3   3       9983.78      10719.13       198.04 o                         
   2  -3   3       1916.50       2226.77        43.96 o                         
   3  -3   3       1302.87       1694.28        34.91 o                         
   4  -3   3        229.47        267.79        15.88 o                         
   5  -3   3        187.81        241.57        16.30 o                         
   6  -3   3       1542.50       1570.39        56.99 o                         
   7  -3   3        378.18        397.07        22.39 o                         
   8  -3   3        315.87        325.08        23.24 o                         
   9  -3   3        642.85        644.68        31.23 o                         
  10  -3   3         47.77         40.93        15.46 o                         
  11  -3   3         95.10        104.92        18.94 o                         
  12  -3   3          4.01          8.99        29.41 o                         
  13  -3   3         58.79        132.69        53.13 o                         
 -13  -2   3         26.88         35.97        30.78 o                         
 -12  -2   3        104.40         77.21        29.22 o                         
 -11  -2   3        150.59        124.21        26.05 o                         
 -10  -2   3        332.68        515.01        42.81 o                         
  -9  -2   3       1962.36       2172.71        84.53 o                         
  -8  -2   3        477.80        542.35        68.17 o                         
  -7  -2   3        390.03        497.98        19.83 o                         
  -6  -2   3       1089.33        974.05        41.81 o                         
  -5  -2   3        160.43        214.07        18.89 o                         
  -4  -2   3       1204.51       1174.60        44.54 o                         
  -3  -2   3       4287.48       4144.82        95.55 o                         
  -2  -2   3       2470.45       2279.18        81.78 o                         
  -1  -2   3       4605.52       4205.43        96.96 o                         
   0  -2   3       1868.65       1877.75        45.48 o                         
   1  -2   3       2708.86       2870.84       119.10 o                         
   2  -2   3       1011.71       1120.74        26.52 o                         
   3  -2   3       2347.90       2293.87        45.61 o                         
   4  -2   3       1146.81        983.77        29.00 o                         
   5  -2   3        535.39        548.11        21.39 o                         
   6  -2   3       2031.11       1985.99        52.66 o                         
   7  -2   3       1201.88       1171.74        36.92 o                         
   8  -2   3          0.51          8.57        11.54 o                         
   9  -2   3        107.07         97.30        15.18 o                         
  10  -2   3        409.89        412.15        26.31 o                         
  11  -2   3        146.18        172.18        27.62 o                         
  12  -2   3        143.87        137.70        21.10 o                         
  13  -2   3        133.87        170.22        26.00 o                         
 -14  -1   3        111.14        109.44        38.41 o                         
 -13  -1   3        179.60        167.69        33.05 o                         
 -12  -1   3        160.57        204.62        32.30 o                         
 -11  -1   3         89.69         78.89        23.77 o                         
 -10  -1   3       1138.35       1141.00        57.73 o                         
  -9  -1   3       2691.41       2946.78       107.35 o                         
  -8  -1   3       6508.53       7068.04       234.01 o                         
  -7  -1   3       1368.05       1565.71        40.00 o                         
  -6  -1   3        873.64       1032.26        27.55 o                         
  -5  -1   3        649.95        726.05        19.95 o                         
  -4  -1   3       1386.37       1519.38        30.07 o                         
  -3  -1   3       2239.68       1740.32       125.37 o                         
  -2  -1   3       1924.43       1849.57        71.27 o                         
  -1  -1   3       2573.39       2338.27        55.41 o                         
   0  -1   3       1082.91       1044.23        40.57 o                         
   1  -1   3       5412.49       4844.79       111.58 o                         
   2  -1   3       2732.21       2609.98       104.29 o                         
   3  -1   3       2123.54       1824.24        46.05 o                         
   4  -1   3       2716.44       2536.51        80.82 o                         
   5  -1   3        196.76        196.12        23.35 o                         
   6  -1   3        743.70        822.80        38.13 o                         
   7  -1   3        218.85        251.20        19.29 o                         
   8  -1   3        162.33        167.24        17.51 o                         
   9  -1   3         49.00         39.83        13.91 o                         
  10  -1   3        150.28        156.70        35.81 o                         
  11  -1   3         26.11         41.36        18.95 o                         
  12  -1   3         29.12         56.47        18.85 o                         
  13  -1   3          6.18         22.88        21.38 o                         
 -14   0   3         11.00        -22.90        35.66 o                         
 -13   0   3         32.37         -9.59        28.08 o                         
 -12   0   3        441.30        351.94        48.21 o                         
 -11   0   3         42.25         19.61        20.81 o                         
 -10   0   3         44.65         74.51        20.34 o                         
  -9   0   3        217.44        453.97        35.66 o                         
  -8   0   3        569.81        738.22        31.18 o                         
  -7   0   3        606.12       1195.03        37.21 o                         
  -6   0   3       1981.18       1935.66        47.44 o                         
  -5   0   3        150.80        438.27        14.21 o                         
  -4   0   3         12.57         38.88         8.83 o                         
  -3   0   3        158.30        199.84         9.42 o                         
  -2   0   3       2920.43       3299.64        76.66 o                         
  -1   0   3         61.10         44.24         5.08 o                         
   0   0   3       8832.32       7863.41       178.68 o                         
   1   0   3       1779.96       1717.42        42.22 o                         
   2   0   3       5812.28       5845.96       134.40 o                         
   3   0   3       3757.32       3854.61        90.83 o                         
   4   0   3        682.30        664.85        41.01 o                         
   5   0   3        236.12        247.69        31.16 o                         
   6   0   3         35.11         94.66        17.76 o                         
   7   0   3       3121.40       3059.05        76.53 o                         
   8   0   3         19.34          8.17        11.10 o                         
   9   0   3        401.39        306.39        22.65 o                         
  10   0   3         75.50         92.16        15.74 o                         
  11   0   3        223.96        238.19        24.65 o                         
  12   0   3         50.45         50.89        18.96 o                         
  13   0   3         77.27        106.13        31.35 o                         
 -14   1   3         98.65         56.73        37.36 o                         
 -13   1   3        165.38        142.44        33.05 o                         
 -12   1   3        141.64        195.46        29.45 o                         
 -11   1   3         66.97        120.07        24.79 o                         
 -10   1   3       1160.38       1235.90        58.34 o                         
  -9   1   3       2753.77       2877.09        71.11 o                         
  -8   1   3       6490.58       6988.67       161.26 o                         
  -7   1   3       1338.41       1531.92        39.65 o                         
  -6   1   3       1074.31       1303.05        56.49 o                         
  -5   1   3        750.20        727.42        20.45 o                         
  -4   1   3       1363.00       1465.45        29.41 o                         
  -3   1   3       2371.92       1832.84        82.97 o                         
  -2   1   3       1871.89       1728.10        49.15 o                         
  -1   1   3       2210.04       2036.30        50.98 o                         
   0   1   3       1297.17       1265.47        32.02 o                         
   1   1   3       5941.24       5291.48       121.59 o                         
   2   1   3       2834.09       2704.66       143.49 o                         
   3   1   3       2236.73       1942.22        48.78 o                         
   4   1   3       2785.10       2607.27       155.23 o                         
   5   1   3        193.99        176.52        18.47 o                         
   6   1   3        780.83        847.23        27.48 o                         
   7   1   3        213.29        275.81        18.77 o                         
   8   1   3        159.03        166.70        16.94 o                         
   9   1   3         48.50         62.15        13.44 o                         
  10   1   3        145.06        123.05        16.40 o                         
  11   1   3         16.88         38.53        15.62 o                         
  12   1   3         28.99         28.78        17.95 o                         
  13   1   3          2.99         20.60        20.51 o                         
 -13   2   3         24.05          0.31        28.51 o                         
 -12   2   3        108.50         95.82        26.21 o                         
 -11   2   3        152.08        140.72        25.31 o                         
 -10   2   3        286.85        417.47        37.71 o                         
  -9   2   3       2098.22       2170.87       122.44 o                         
  -8   2   3        404.63        516.74        59.64 o                         
  -7   2   3        357.23        436.48        17.32 o                         
  -6   2   3        941.07        848.51        31.63 o                         
  -5   2   3        139.29        143.14        17.89 o                         
  -4   2   3       1253.59       1214.11        25.11 o                         
  -3   2   3       4033.65       4069.96        76.63 o                         
  -2   2   3       2379.60       2203.61        52.47 o                         
  -1   2   3       4979.75       4649.06       106.99 o                         
   0   2   3       1658.52       1602.52        39.48 o                         
   1   2   3       2793.73       2832.14        67.01 o                         
   2   2   3       1229.37       1289.71        33.79 o                         
   3   2   3       2267.54       2151.85        56.79 o                         
   4   2   3       1096.22        937.28        44.03 o                         
   5   2   3        497.45        521.69        29.81 o                         
   6   2   3       1917.52       1932.29        60.19 o                         
   7   2   3       1136.85       1128.39        34.19 o                         
   8   2   3         12.21         19.72        10.68 o                         
   9   2   3        161.59        157.97        17.82 o                         
  10   2   3        393.33        428.24        46.96 o                         
  11   2   3        131.08        143.75        18.19 o                         
  12   2   3        144.04        168.83        35.11 o                         
  13   2   3        151.62        119.88        22.52 o                         
 -13   3   3         63.95         38.88        28.65 o                         
 -12   3   3         20.65         12.05        23.44 o                         
 -11   3   3         33.02         35.09        12.23 o                         
 -10   3   3        914.81        947.41        31.55 o                         
  -9   3   3       2456.81       2734.33        68.23 o                         
  -8   3   3        710.55        843.58        33.61 o                         
  -7   3   3        200.10        234.69        14.12 o                         
  -6   3   3        110.90         66.68         7.35 o                         
  -5   3   3        224.56        359.68        11.32 o                         
  -4   3   3       3328.09       3228.57        61.62 o                         
  -3   3   3       1434.66       1454.72        29.38 o                         
  -2   3   3       1737.35       1627.78        39.85 o                         
  -1   3   3       3030.31       2866.16        73.29 o                         
   0   3   3       1933.53       1972.98        47.89 o                         
   1   3   3       9437.84       9905.11       224.74 o                         
   2   3   3       2193.99       2521.28        81.69 o                         
   3   3   3       1348.77       1704.52        43.87 o                         
   4   3   3        258.05        243.51        27.92 o                         
   5   3   3        128.45        125.54        15.27 o                         
   6   3   3       1717.42       1839.94        69.78 o                         
   7   3   3        408.10        500.04        35.14 o                         
   8   3   3        256.66        284.17        33.79 o                         
   9   3   3        569.79        563.36        26.29 o                         
  10   3   3         67.28         76.60        16.66 o                         
  11   3   3         77.33         89.92        17.07 o                         
  12   3   3          7.19         16.75        17.30 o                         
  13   3   3         57.85         96.51        45.41 o                         
 -13   4   3         13.51        -26.80        26.80 o                         
 -12   4   3         29.88         -4.03        23.32 o                         
 -11   4   3         48.34         56.58        13.23 o                         
 -10   4   3        226.32        266.75        19.57 o                         
  -9   4   3        153.63        277.06        31.93 o                         
  -8   4   3        692.91        693.79        23.95 o                         
  -7   4   3        563.28        683.51        22.32 o                         
  -6   4   3       1168.62       1241.95        32.70 o                         
  -5   4   3       1608.78       1445.61        29.96 o                         
  -4   4   3       1632.69       1422.19        36.04 o                         
  -3   4   3       3316.14       2826.29        66.27 o                         
  -2   4   3        797.62        755.87        17.29 o                         
  -1   4   3       4656.50       4761.08       109.77 o                         
   0   4   3        184.56        241.79        18.82 o                         
   1   4   3       5635.90       5387.15       205.72 o                         
   2   4   3       2989.26       2698.73        64.89 o                         
   3   4   3       4039.33       3972.29        93.90 o                         
   4   4   3       6526.08       6236.30       144.99 o                         
   5   4   3       2044.79       2048.50        73.52 o                         
   6   4   3        839.78        881.40        40.84 o                         
   7   4   3        400.50        431.19        32.32 o                         
   8   4   3        362.15        383.29        23.24 o                         
   9   4   3        806.91        845.64        31.20 o                         
  10   4   3        267.95        245.87        35.87 o                         
  11   4   3        536.02        509.59        40.94 o                         
  12   4   3        116.77        153.27        26.10 o                         
  13   4   3        199.03        266.38        36.01 o                         
 -13   5   3        240.05        293.13        36.72 o                         
 -12   5   3         48.73         48.79        14.77 o                         
 -11   5   3         18.97          6.86        14.10 o                         
 -10   5   3         82.83         97.06        12.48 o                         
  -9   5   3       2278.98       2476.20        62.85 o                         
  -8   5   3        287.50        377.27        18.38 o                         
  -7   5   3        110.18        112.49         9.66 o                         
  -6   5   3       1658.40       1641.22        41.43 o                         
  -5   5   3       3985.78       3652.92        69.98 o                         
  -4   5   3        482.58        475.39        20.27 o                         
  -3   5   3       6625.20       6300.46       143.87 o                         
  -2   5   3       5182.50       4928.79       122.97 o                         
  -1   5   3        506.63        619.76        17.76 o                         
   0   5   3       1898.47       1955.87        38.87 o                         
   1   5   3       3525.91       3463.26        66.53 o                         
   2   5   3       1562.06       1704.85        35.21 o                         
   3   5   3       2974.58       2886.33        57.09 o                         
   4   5   3       1405.72       1434.12        50.36 o                         
   5   5   3       1529.19       1801.85        65.23 o                         
   6   5   3         82.25        107.05        15.46 o                         
   7   5   3        150.41        183.71        26.80 o                         
   8   5   3        447.22        398.35        20.69 o                         
   9   5   3        428.89        455.57        23.97 o                         
  10   5   3        303.46        336.34        24.50 o                         
  11   5   3         63.16        105.09        26.20 o                         
  12   5   3         21.02         27.73        16.92 o                         
 -13   6   3         16.36         -2.79        27.28 o                         
 -12   6   3        156.28        151.44        26.38 o                         
 -11   6   3        171.61        158.46        15.99 o                         
 -10   6   3         71.45         97.91        17.38 o                         
  -9   6   3        288.67        361.45        20.15 o                         
  -8   6   3        432.03        431.61        19.64 o                         
  -7   6   3        487.35        528.62        19.70 o                         
  -6   6   3       1716.84       1712.73        43.08 o                         
  -5   6   3       4034.51       3687.38       110.96 o                         
  -4   6   3       1068.57       1053.03        24.88 o                         
  -3   6   3       3308.92       3588.34        68.65 o                         
  -2   6   3       3283.44       3922.69       105.00 o                         
  -1   6   3       1686.06       1772.80        30.91 o                         
   0   6   3        257.05        314.12        10.94 o                         
   1   6   3        766.27        713.74        18.33 o                         
   2   6   3       2315.14       2384.18        47.68 o                         
   3   6   3        798.75        818.60        20.71 o                         
   4   6   3       2144.93       2046.17        60.32 o                         
   5   6   3       1926.95       1988.70        50.85 o                         
   6   6   3        463.39        506.89        29.08 o                         
   7   6   3        278.71        257.54        27.68 o                         
   8   6   3        797.75        842.50        45.18 o                         
   9   6   3        597.69        546.76        25.54 o                         
  10   6   3        163.76        176.86        16.51 o                         
  11   6   3        333.86        320.00        32.96 o                         
  12   6   3        149.05        144.77        19.17 o                         
 -13   7   3         80.11         87.86        18.85 o                         
 -12   7   3        145.35        173.46        22.97 o                         
 -11   7   3        261.86        259.90        20.81 o                         
 -10   7   3        249.19        210.81        20.40 o                         
  -9   7   3        335.26        330.13        20.06 o                         
  -8   7   3        170.12        223.47        28.19 o                         
  -7   7   3        223.93        244.49        15.05 o                         
  -6   7   3        596.99        518.13        18.37 o                         
  -5   7   3       1224.95       1225.80        29.79 o                         
  -4   7   3        550.53        531.56        16.34 o                         
  -3   7   3       8648.01       8788.08       141.21 o                         
  -2   7   3       4662.24       4655.65        92.27 o                         
  -1   7   3        352.13        258.58         8.89 o                         
   0   7   3       1453.38       1674.15        34.49 o                         
   1   7   3        626.06        603.98        16.36 o                         
   2   7   3       1219.31       1332.84        29.28 o                         
   3   7   3       3988.95       3908.33        76.03 o                         
   4   7   3        838.91        813.10        21.72 o                         
   5   7   3        416.74        411.56        28.48 o                         
   6   7   3        148.03        194.84        16.48 o                         
   7   7   3        203.62        176.07        24.77 o                         
   8   7   3        190.69        185.11        21.93 o                         
   9   7   3        813.65        877.00        48.10 o                         
  10   7   3         10.34         30.80        32.91 o                         
  11   7   3         68.07         51.73        26.68 o                         
  12   7   3         16.79         19.49        37.34 o                         
 -13   8   3         31.90         15.43        32.77 o                         
 -12   8   3         89.17         47.36        16.16 o                         
 -11   8   3         81.86         96.97        14.99 o                         
 -10   8   3         26.79         36.95        12.53 o                         
  -9   8   3        143.02        115.32        12.40 o                         
  -8   8   3        136.70        153.91        14.30 o                         
  -7   8   3        467.13        488.76        19.10 o                         
  -6   8   3        418.39        465.13        17.41 o                         
  -5   8   3        219.18        263.88        13.64 o                         
  -4   8   3       2061.01       2255.43        48.25 o                         
  -3   8   3       4435.71       4272.71        70.33 o                         
  -2   8   3       1599.02       1529.04        27.60 o                         
  -1   8   3        535.10        495.31        14.29 o                         
   0   8   3       2019.69       1976.59        34.93 o                         
   1   8   3        648.43        711.74        18.75 o                         
   2   8   3        688.63        744.72        19.68 o                         
   3   8   3       1362.60       1246.56        40.15 o                         
   4   8   3       2270.98       2152.35        59.03 o                         
   5   8   3        428.13        362.05        32.40 o                         
   6   8   3        632.69        591.40        23.03 o                         
   7   8   3        472.57        494.00        24.41 o                         
   8   8   3        740.71        697.61        39.02 o                         
   9   8   3         87.44        117.82        22.54 o                         
  10   8   3        629.37        650.55        34.75 o                         
  11   8   3        178.65        179.28        17.92 o                         
  12   8   3        270.03        267.89        25.07 o                         
 -13   9   3         88.96         87.71        19.36 o                         
 -12   9   3        178.14        137.43        17.83 o                         
 -11   9   3        269.55        231.56        21.30 o                         
 -10   9   3        240.47        206.33        21.53 o                         
  -9   9   3         58.26         78.77        13.09 o                         
  -8   9   3        339.12        332.10        18.45 o                         
  -7   9   3        357.07        442.28        20.81 o                         
  -6   9   3         84.28        142.21        26.72 o                         
  -5   9   3        350.44        352.48        13.38 o                         
  -4   9   3       2416.95       2440.44        41.81 o                         
  -3   9   3       6676.96       6648.35       108.04 o                         
  -2   9   3       1750.45       1958.89        34.55 o                         
  -1   9   3       2238.65       2356.00        40.92 o                         
   0   9   3       3507.96       3800.19        63.76 o                         
   1   9   3        207.95        227.31        10.38 o                         
   2   9   3        274.33        287.85        13.01 o                         
   3   9   3        871.95        880.45        22.94 o                         
   4   9   3        585.57        554.42        53.35 o                         
   5   9   3        468.81        434.32        27.86 o                         
   6   9   3        108.57        122.41        14.68 o                         
   7   9   3        314.81        278.75        19.84 o                         
   8   9   3        270.90        264.82        22.17 o                         
   9   9   3         88.76        106.72        21.26 o                         
  10   9   3        157.86        132.69        15.10 o                         
  11   9   3          6.33          0.38        17.81 o                         
  12   9   3          2.24          5.76        16.77 o                         
 -12  10   3         19.95          8.49        15.49 o                         
 -11  10   3         27.03         33.73        13.89 o                         
 -10  10   3          8.05        -11.43        11.43 o                         
  -9  10   3          2.84          3.63        10.06 o                         
  -8  10   3          0.95         -8.72         8.72 o                         
  -7  10   3        117.12        108.05        12.10 o                         
  -6  10   3         65.84         75.05        13.56 o                         
  -5  10   3        619.73        592.69        14.00 o                         
  -4  10   3         91.27         93.92        18.55 o                         
  -3  10   3       4991.94       5279.28        86.81 o                         
  -2  10   3       1270.99       1286.78        26.36 o                         
  -1  10   3       1388.40       1295.64        25.05 o                         
   0  10   3       3323.12       3168.55        54.18 o                         
   1  10   3        621.11        639.87        15.92 o                         
   2  10   3        308.78        283.77        11.62 o                         
   3  10   3        121.87        112.39         8.87 o                         
   4  10   3        111.08        161.93        12.22 o                         
   5  10   3        539.92        524.17        20.88 o                         
   6  10   3        127.13        150.34        28.52 o                         
   7  10   3        655.53        659.54        40.62 o                         
   8  10   3       1023.98       1065.00        35.50 o                         
   9  10   3        869.54        808.99        44.42 o                         
  10  10   3        306.31        306.87        26.74 o                         
  11  10   3        245.98        255.33        22.42 o                         
  12  10   3        122.39        136.26        18.60 o                         
 -12  11   3        104.96        129.19        48.20 o                         
 -11  11   3        112.92        116.62        16.14 o                         
 -10  11   3        295.52        263.07        22.96 o                         
  -9  11   3        121.77        139.25        39.91 o                         
  -8  11   3         27.11         14.13        23.22 o                         
  -7  11   3         12.33          4.42         7.78 o                         
  -6  11   3        575.95        616.40        28.13 o                         
  -5  11   3         32.49         41.30         5.39 o                         
  -4  11   3       2343.03       2575.26        44.69 o                         
  -3  11   3       5578.34       6006.83        98.60 o                         
  -2  11   3       2084.96       2226.70        46.91 o                         
  -1  11   3        549.63        571.02        14.98 o                         
   0  11   3       1829.55       1857.23        34.24 o                         
   1  11   3       1271.12       1178.31        24.25 o                         
   2  11   3       1381.22       1315.66        36.47 o                         
   3  11   3        311.61        310.55        12.82 o                         
   4  11   3       1827.35       1935.78        43.06 o                         
   5  11   3        972.53        909.04        28.83 o                         
   6  11   3         69.48         59.94        12.53 o                         
   7  11   3        143.04        152.94        15.63 o                         
   8  11   3        233.66        238.87        32.46 o                         
   9  11   3         28.01         29.57        14.79 o                         
  10  11   3          1.52         -4.24        21.69 o                         
  11  11   3          4.84          9.58        15.28 o                         
 -12  12   3         56.87         55.46        17.80 o                         
 -11  12   3         31.62         30.32        17.66 o                         
 -10  12   3         24.64         24.82        12.80 o                         
  -9  12   3        102.50        104.83        12.61 o                         
  -8  12   3        108.49         70.73        10.63 o                         
  -7  12   3         23.30          2.42        16.79 o                         
  -6  12   3        451.38        456.77        34.02 o                         
  -5  12   3        136.79        164.66        10.26 o                         
  -4  12   3        618.96        642.27        16.18 o                         
  -3  12   3        766.09        802.78        20.69 o                         
  -2  12   3        404.68        380.89        13.16 o                         
  -1  12   3        811.34        892.46        20.00 o                         
   0  12   3        723.85        851.98        19.78 o                         
   1  12   3       2246.94       2391.43        43.10 o                         
   2  12   3        438.28        442.60        18.24 o                         
   3  12   3        300.86        309.28        21.62 o                         
   4  12   3         58.83         59.07         7.87 o                         
   5  12   3        198.03        200.13        16.25 o                         
   6  12   3        922.56        808.39        48.48 o                         
   7  12   3        106.62        130.01        14.40 o                         
   8  12   3        248.23        241.95        20.33 o                         
   9  12   3        211.22        223.24        30.08 o                         
  10  12   3         20.32         16.67        21.50 o                         
  11  12   3        326.93        379.18        27.34 o                         
 -11  13   3        109.30        112.52        16.86 o                         
 -10  13   3        186.95        223.94        58.38 o                         
  -9  13   3        569.94        600.15        41.18 o                         
  -8  13   3        562.02        747.79        46.57 o                         
  -7  13   3        447.66        511.41        38.17 o                         
  -6  13   3        109.94        111.60        14.95 o                         
  -5  13   3         50.07         58.60         7.60 o                         
  -4  13   3       1206.24       1398.56        27.73 o                         
  -3  13   3        263.93        252.25        12.38 o                         
  -2  13   3        464.41        489.53        22.72 o                         
  -1  13   3        651.76        669.70        17.58 o                         
   0  13   3        363.39        337.82        13.60 o                         
   1  13   3        425.74        483.60        15.67 o                         
   2  13   3        152.61        164.24        10.34 o                         
   3  13   3        278.55        247.66        12.80 o                         
   4  13   3        215.89        178.17        15.73 o                         
   5  13   3        154.73        169.79        12.70 o                         
   6  13   3        678.37        662.03        23.97 o                         
   7  13   3        114.24        102.42        10.26 o                         
   8  13   3        113.92        127.50        11.58 o                         
   9  13   3         14.76         18.89        24.34 o                         
  10  13   3         76.80         75.83        13.54 o                         
  11  13   3         66.81         46.72        11.60 o                         
 -11  14   3         13.09         12.33        29.42 o                         
 -10  14   3         48.92         61.06        28.03 o                         
  -9  14   3         31.70         53.99        22.42 o                         
  -8  14   3        133.52        158.14        24.46 o                         
  -7  14   3        231.51        264.22        34.92 o                         
  -6  14   3         86.39         90.79         8.03 o                         
  -5  14   3        554.54        506.36        17.54 o                         
  -4  14   3        591.93        611.85        21.19 o                         
  -3  14   3        637.15        683.42        18.51 o                         
  -2  14   3        408.96        447.80        17.54 o                         
  -1  14   3        176.79        180.22        11.91 o                         
   0  14   3        370.41        410.14        15.35 o                         
   1  14   3       1569.28       1670.58        33.29 o                         
   2  14   3        110.34        111.19         8.61 o                         
   3  14   3        260.29        263.24        13.14 o                         
   4  14   3        425.64        464.46        20.30 o                         
   5  14   3        411.54        376.30        20.60 o                         
   6  14   3        259.91        236.28        17.78 o                         
   7  14   3        141.16        144.51        12.75 o                         
   8  14   3         93.96         95.81        11.20 o                         
   9  14   3         32.13         39.31        12.31 o                         
  10  14   3         89.78        104.62        12.96 o                         
 -11  15   3         75.66         99.38        33.43 o                         
 -10  15   3         95.84         80.98        30.76 o                         
  -9  15   3        203.18        182.72        29.17 o                         
  -8  15   3         71.41         74.06        25.64 o                         
  -7  15   3        289.84        297.94        37.34 o                         
  -6  15   3        232.75        234.28        20.16 o                         
  -5  15   3        730.71        720.98        21.85 o                         
  -4  15   3        774.93        865.19        25.91 o                         
  -3  15   3        323.92        298.02        24.17 o                         
  -2  15   3         69.31         56.50         9.52 o                         
  -1  15   3        675.44        715.75        23.17 o                         
   0  15   3         85.57         92.15        10.40 o                         
   1  15   3         28.29         14.49         7.78 o                         
   2  15   3        117.14        138.69        17.60 o                         
   3  15   3        428.17        415.91        25.67 o                         
   4  15   3         53.78         54.60         9.15 o                         
   5  15   3        198.92        224.13        14.57 o                         
   6  15   3         12.85         11.91        12.32 o                         
   7  15   3        125.14        125.25        11.14 o                         
   8  15   3        110.97         95.89        11.44 o                         
   9  15   3         96.68         99.31        14.60 o                         
  10  15   3        396.09        423.80        22.54 o                         
 -10  16   3         20.54          0.21        29.67 o                         
  -9  16   3          5.61         -8.74        25.41 o                         
  -8  16   3         11.90          4.03        24.01 o                         
  -7  16   3         42.30         43.90        23.28 o                         
  -6  16   3         50.85         51.04         9.41 o                         
  -5  16   3        750.79        735.49        22.89 o                         
  -4  16   3        232.07        216.86        14.19 o                         
  -3  16   3        238.85        243.80        14.68 o                         
  -2  16   3        187.10        169.67        10.91 o                         
  -1  16   3        280.93        343.06        23.08 o                         
   0  16   3         13.26         15.54         8.14 o                         
   1  16   3        557.62        596.17        19.72 o                         
   2  16   3        317.36        336.53        20.19 o                         
   3  16   3        147.95        169.34        14.04 o                         
   4  16   3        123.16        136.68        13.50 o                         
   5  16   3        518.62        514.35        19.94 o                         
   6  16   3        169.13        167.79        22.52 o                         
   7  16   3        165.27        170.88        14.22 o                         
   8  16   3         77.55         79.45        11.24 o                         
   9  16   3         41.21         51.93        11.87 o                         
  10  16   3         64.80         97.83        19.53 o                         
 -10  17   3         74.48         86.47        34.33 o                         
  -9  17   3        123.92        105.29        28.13 o                         
  -8  17   3        241.37        268.53        34.12 o                         
  -7  17   3        226.53        212.74        30.62 o                         
  -6  17   3        131.00        113.87        11.27 o                         
  -5  17   3        450.34        460.09        20.13 o                         
  -4  17   3        390.29        362.43        19.60 o                         
  -3  17   3        266.33        280.57        16.74 o                         
  -2  17   3        116.21        119.60        10.39 o                         
  -1  17   3       1427.65       1656.60        34.69 o                         
   0  17   3        948.16        942.65        36.63 o                         
   1  17   3        389.58        432.62        18.63 o                         
   2  17   3        269.50        271.17        16.60 o                         
   3  17   3        189.57        206.57        14.45 o                         
   4  17   3         24.73         20.03         9.11 o                         
   5  17   3         36.24         41.66        10.91 o                         
   6  17   3         84.67         78.20        10.56 o                         
   7  17   3        149.74        152.07        12.55 o                         
   8  17   3        144.44        157.58        14.75 o                         
   9  17   3        113.38        114.56        28.51 o                         
  -9  18   3        118.50        130.23        35.87 o                         
  -8  18   3         27.26         -1.07        25.07 o                         
  -7  18   3         64.40         81.51        20.56 o                         
  -6  18   3        540.34        522.06        24.52 o                         
  -5  18   3        172.05        173.63        13.49 o                         
  -4  18   3        543.00        563.00        23.30 o                         
  -3  18   3         81.18         97.54        10.96 o                         
  -2  18   3        583.16        579.56        20.86 o                         
  -1  18   3        331.89        421.06        19.25 o                         
   0  18   3        123.95        148.44        15.14 o                         
   1  18   3         50.21         60.18        10.14 o                         
   2  18   3        244.76        289.42        18.67 o                         
   3  18   3        284.22        310.69        19.21 o                         
   4  18   3        230.53        197.02        16.37 o                         
   5  18   3        230.33        232.61        17.70 o                         
   6  18   3        203.72        195.00        14.78 o                         
   7  18   3        332.40        352.33        20.16 o                         
   8  18   3         91.32        108.27        12.76 o                         
   9  18   3         64.24         71.89        21.43 o                         
  -9  19   3        123.11         53.11        31.42 o                         
  -8  19   3         97.96         65.37        31.49 o                         
  -7  19   3         35.29         19.87        12.73 o                         
  -6  19   3         45.45         68.60        16.72 o                         
  -5  19   3        104.81        109.03        13.76 o                         
  -4  19   3        349.87        394.67        22.99 o                         
  -3  19   3        685.89        705.39        27.33 o                         
  -2  19   3         72.52         59.07        11.24 o                         
  -1  19   3          5.22         -2.46         9.86 o                         
   0  19   3        241.33        214.21        15.21 o                         
   1  19   3        153.13        141.53        12.31 o                         
   2  19   3        311.24        315.95        20.56 o                         
   3  19   3        193.12        183.46        14.20 o                         
   4  19   3        121.41        128.73        12.92 o                         
   5  19   3         31.72         44.63        17.26 o                         
   6  19   3         20.96         -0.27        12.65 o                         
   7  19   3         49.55         47.91        11.32 o                         
   8  19   3          7.57         -2.04        11.94 o                         
  -8  20   3         56.54         55.26        34.47 o                         
  -7  20   3         15.14         42.45        13.78 o                         
  -6  20   3        147.19        195.06        15.29 o                         
  -5  20   3        566.78        648.30        27.46 o                         
  -4  20   3        295.74        311.18        23.89 o                         
  -3  20   3         44.64         44.42        13.72 o                         
  -2  20   3        352.42        359.44        21.11 o                         
  -1  20   3        454.80        523.48        23.08 o                         
   0  20   3        458.58        465.11        22.30 o                         
   1  20   3        456.34        472.41        24.20 o                         
   2  20   3        437.30        377.93        22.64 o                         
   3  20   3        112.34         94.70        12.80 o                         
   4  20   3        149.60        139.17        13.57 o                         
   5  20   3         45.37         48.68        12.09 o                         
   6  20   3        157.37        133.33        13.09 o                         
   7  20   3         46.32         28.27        11.88 o                         
  -7  21   3        103.98        141.70        15.03 o                         
  -6  21   3        145.06        182.36        30.56 o                         
  -5  21   3         11.98          3.10        14.36 o                         
  -4  21   3         25.56          6.95        14.52 o                         
  -3  21   3         39.54         48.59        15.27 o                         
  -2  21   3         63.48         69.30        15.68 o                         
  -1  21   3         14.88         -9.50        11.52 o                         
   0  21   3         16.59         -0.98        12.90 o                         
   1  21   3        173.78        157.28        15.37 o                         
   2  21   3        168.04        135.21        14.48 o                         
   3  21   3        191.46        186.04        15.49 o                         
   4  21   3        107.90         82.95        15.01 o                         
   5  21   3         12.73         -1.41        12.39 o                         
   6  21   3         29.21         12.82        12.74 o                         
  -6  22   3          1.36        -15.23        15.23 o                         
  -5  22   3         15.66         11.97        28.53 o                         
  -4  22   3        148.93        168.24        18.60 o                         
  -3  22   3          1.90        -10.34        16.14 o                         
  -2  22   3         10.85         44.37        17.54 o                         
  -1  22   3          3.63         25.02        13.88 o                         
   0  22   3        156.80        170.35        20.89 o                         
   1  22   3        173.73        164.38        16.40 o                         
   2  22   3        111.62        104.05        15.32 o                         
   3  22   3         29.11         -0.07        13.31 o                         
   4  22   3         33.80         27.77        13.52 o                         
   5  22   3         60.39         53.69        28.76 o                         
  -5  23   3        105.61         93.77        47.91 o                         
  -4  23   3        168.27        170.52        23.27 o                         
  -3  23   3         48.14         85.05        31.73 o                         
  -2  23   3        281.49        238.65        33.10 o                         
  -1  23   3        104.63        137.60        22.43 o                         
   0  23   3         57.04         61.37        23.58 o                         
   1  23   3        116.68         93.82        17.72 o                         
   2  23   3         64.59         43.32        15.61 o                         
   3  23   3        169.38        146.02        18.05 o                         
   4  23   3        116.77         99.08        16.65 o                         
  -3  24   3        100.30        131.29        24.54 o                         
  -2  24   3         26.45         28.80        21.90 o                         
  -1  24   3         55.84         77.27        23.29 o                         
   0  24   3         27.46         13.46        20.78 o                         
   1  24   3         34.60         37.48        25.76 o                         
   2  24   3         42.81         22.00        16.80 o                         
  -3 -24   4        110.10        116.39        19.47 o                         
  -1 -24   4         84.22        113.08        36.01 o                         
   0 -24   4         89.30         89.98        34.10 o                         
   1 -24   4         80.68        112.73        36.98 o                         
   2 -24   4         42.85         53.81        20.42 o                         
  -5 -23   4         11.74         65.71        37.54 o                         
  -4 -23   4          8.51         32.34        45.12 o                         
  -3 -23   4          4.90         34.18        18.23 o                         
  -2 -23   4          2.20         14.02        26.76 o                         
  -1 -23   4         53.57        117.58        32.37 o                         
   0 -23   4          7.23         42.17        29.72 o                         
   1 -23   4         78.07        123.22        34.14 o                         
   2 -23   4          3.52        -11.98        12.78 o                         
   3 -23   4         71.71        104.30        17.63 o                         
   4 -23   4         23.72         38.90        23.67 o                         
  -6 -22   4        106.18        166.70        30.11 o                         
  -5 -22   4         34.96         62.68        24.82 o                         
  -4 -22   4         49.87         51.69        20.89 o                         
  -3 -22   4         63.54         45.13        17.76 o                         
  -2 -22   4        132.75        122.38        13.40 o                         
  -1 -22   4        232.00        262.59        35.37 o                         
   0 -22   4        207.33        248.43        33.08 o                         
   1 -22   4        213.60        251.48        37.03 o                         
   2 -22   4         95.55         94.68        13.53 o                         
   3 -22   4        213.20        227.27        21.37 o                         
   4 -22   4         84.30        118.49        18.87 o                         
   5 -22   4         67.33         90.28        27.31 o                         
  -7 -21   4          1.72         27.38        30.40 o                         
  -6 -21   4          6.51         18.03        25.97 o                         
  -5 -21   4         45.37         59.31        24.16 o                         
  -4 -21   4          1.74         -9.40        20.54 o                         
  -3 -21   4         33.38         37.12        13.56 o                         
  -2 -21   4         28.80         32.29        14.30 o                         
  -1 -21   4         53.21         68.33        26.14 o                         
   0 -21   4         87.62         77.97        27.92 o                         
   1 -21   4          3.46          4.46        10.05 o                         
   2 -21   4         48.56         23.54        12.91 o                         
   3 -21   4          0.93        -13.55        13.55 o                         
   4 -21   4         39.92         43.33        16.29 o                         
   5 -21   4          6.90         -8.82        20.55 o                         
   6 -21   4         72.56         54.35        19.55 o                         
  -8 -20   4         67.04        101.53        33.83 o                         
  -7 -20   4         87.39         99.09        29.18 o                         
  -6 -20   4        224.69        190.71        28.21 o                         
  -5 -20   4        580.31        693.34        43.49 o                         
  -4 -20   4        246.27        280.35        30.66 o                         
  -3 -20   4        245.78        277.06        20.23 o                         
  -2 -20   4        148.79        177.70        14.43 o                         
  -1 -20   4        371.09        362.05        21.11 o                         
   0 -20   4        128.96        143.77        28.34 o                         
   1 -20   4        603.01        653.01        22.75 o                         
   2 -20   4        286.19        309.78        19.90 o                         
   3 -20   4        349.94        383.74        24.49 o                         
   4 -20   4         53.26         55.14        15.92 o                         
   5 -20   4        248.47        234.43        19.93 o                         
   6 -20   4        164.49        153.95        20.57 o                         
   7 -20   4        134.59        148.18        29.57 o                         
  -8 -19   4         20.52         11.56        28.84 o                         
  -7 -19   4          5.71          2.11        26.17 o                         
  -6 -19   4         39.72         31.84        23.20 o                         
  -5 -19   4         41.11         25.04        26.89 o                         
  -4 -19   4         87.24         73.58        19.59 o                         
  -3 -19   4        579.41        575.38        25.25 o                         
  -2 -19   4         31.38         24.59        16.66 o                         
  -1 -19   4         51.26         46.81         9.68 o                         
   0 -19   4        396.38        308.78        37.96 o                         
   1 -19   4         82.36         66.37        10.22 o                         
   2 -19   4          2.97         -5.09        10.76 o                         
   3 -19   4         13.20         10.30        12.91 o                         
   4 -19   4         74.19         57.46        15.04 o                         
   5 -19   4         23.41         43.92        16.52 o                         
   6 -19   4        143.23        149.96        34.51 o                         
   7 -19   4         24.48         15.20        19.73 o                         
  -9 -18   4        262.71        372.10        47.23 o                         
  -8 -18   4         86.40         70.70        27.92 o                         
  -7 -18   4        163.58        184.58        28.09 o                         
  -6 -18   4        349.37        285.92        28.09 o                         
  -5 -18   4        314.40        348.39        36.62 o                         
  -4 -18   4        226.79        211.65        22.74 o                         
  -3 -18   4        116.77        121.31        13.55 o                         
  -2 -18   4        208.29        235.56        19.13 o                         
  -1 -18   4        310.16        330.90        17.85 o                         
   0 -18   4        498.19        520.01        29.37 o                         
   1 -18   4        175.51        225.85        15.43 o                         
   2 -18   4        183.58        182.80        14.60 o                         
   3 -18   4         25.16         22.62        11.89 o                         
   4 -18   4         90.13         86.51        14.30 o                         
   5 -18   4        108.78         90.99        15.94 o                         
   6 -18   4        217.67        194.95        28.53 o                         
   7 -18   4        126.32        112.47        29.30 o                         
   8 -18   4         90.80        146.52        42.15 o                         
 -10 -17   4         81.91         73.34        31.99 o                         
  -9 -17   4         34.17         40.52        28.59 o                         
  -8 -17   4          3.27        -24.52        24.52 o                         
  -7 -17   4         11.37         10.19        23.93 o                         
  -6 -17   4        204.78        206.95        25.99 o                         
  -5 -17   4         36.31         46.71        19.33 o                         
  -4 -17   4        148.22        130.44        13.75 o                         
  -3 -17   4         46.10         62.96        11.84 o                         
  -2 -17   4         44.02         48.56        10.82 o                         
  -1 -17   4         17.25         28.85         9.59 o                         
   0 -17   4        130.63        150.44        12.35 o                         
   1 -17   4        102.07        105.20        10.45 o                         
   2 -17   4        107.68         84.75        11.40 o                         
   3 -17   4          6.90         -4.22        10.78 o                         
   4 -17   4         33.58         55.63        13.22 o                         
   5 -17   4        404.49        398.09        25.81 o                         
   6 -17   4         33.22         16.35        18.63 o                         
   7 -17   4          7.07        -15.82        15.82 o                         
   8 -17   4          3.82        -18.23        18.23 o                         
   9 -17   4          0.55        -22.04        22.04 o                         
 -10 -16   4        139.35        122.68        36.19 o                         
  -9 -16   4         47.23         31.02        49.73 o                         
  -8 -16   4        201.07        216.36        34.51 o                         
  -7 -16   4        193.81        167.41        25.04 o                         
  -6 -16   4        844.36        942.42        46.68 o                         
  -5 -16   4        852.78        889.30        58.73 o                         
  -4 -16   4         96.72        135.73        16.34 o                         
  -3 -16   4       1027.35       1171.73        32.08 o                         
  -2 -16   4        463.07        459.77        21.70 o                         
  -1 -16   4         97.98        114.87        10.85 o                         
   0 -16   4        407.99        389.20        11.78 o                         
   1 -16   4        279.56        254.72        16.15 o                         
   2 -16   4        947.41        867.45        52.86 o                         
   3 -16   4        527.06        477.04        22.25 o                         
   4 -16   4        261.75        223.65        18.20 o                         
   5 -16   4        343.29        334.54        24.65 o                         
   6 -16   4        307.19        248.88        18.61 o                         
   7 -16   4        232.29        215.26        19.64 o                         
   8 -16   4        120.29        122.47        19.92 o                         
   9 -16   4        100.76         98.91        23.26 o                         
 -11 -15   4        130.53         88.34        35.26 o                         
 -10 -15   4         88.99         87.05        29.70 o                         
  -9 -15   4        100.28         33.79        23.72 o                         
  -8 -15   4         33.21         22.63        21.91 o                         
  -7 -15   4         46.66          2.30        22.20 o                         
  -6 -15   4        108.94         46.05        19.03 o                         
  -5 -15   4        291.07        194.75        33.57 o                         
  -4 -15   4       4968.76       5194.50       189.96 o                         
  -3 -15   4         55.50         82.20        10.99 o                         
  -2 -15   4        290.10        277.20        17.70 o                         
  -1 -15   4        121.02        131.63        11.08 o                         
   0 -15   4         30.13         28.40         5.86 o                         
   1 -15   4         37.16         37.14         8.77 o                         
   2 -15   4         45.32         58.05         9.82 o                         
   3 -15   4         23.65          1.24         9.86 o                         
   4 -15   4         63.71         37.85        11.76 o                         
   5 -15   4         59.45         67.90        13.52 o                         
   6 -15   4         73.78         72.84        14.52 o                         
   7 -15   4         66.10         62.78        16.06 o                         
   8 -15   4          3.69        -17.81        20.79 o                         
   9 -15   4          1.08        -15.31        18.22 o                         
  10 -15   4         77.79         71.15        24.63 o                         
 -11 -14   4         60.21         75.28        37.68 o                         
 -10 -14   4        193.25        171.02        28.39 o                         
  -9 -14   4        250.27        182.41        43.28 o                         
  -8 -14   4        462.69        440.82        41.41 o                         
  -7 -14   4        533.63        522.04        39.34 o                         
  -6 -14   4        713.85        769.51        40.36 o                         
  -5 -14   4        563.42        563.62        63.07 o                         
  -4 -14   4       6576.78       6953.16       150.97 o                         
  -3 -14   4       1055.44       1092.36        29.47 o                         
  -2 -14   4        924.36        953.06        26.47 o                         
  -1 -14   4        168.78        197.28        10.51 o                         
   0 -14   4        420.47        402.79        11.95 o                         
   1 -14   4        836.05        771.34        25.68 o                         
   2 -14   4        485.70        475.86        19.41 o                         
   3 -14   4        547.49        477.56        30.33 o                         
   4 -14   4        721.60        675.41        25.10 o                         
   5 -14   4        346.64        372.84        22.23 o                         
   6 -14   4        793.70        851.11        30.95 o                         
   7 -14   4        445.83        397.40        30.76 o                         
   8 -14   4        273.73        253.28        22.31 o                         
   9 -14   4        175.32        139.23        19.21 o                         
  10 -14   4        155.87        152.20        29.40 o                         
 -11 -13   4         19.22        -27.37        27.37 o                         
 -10 -13   4         84.52         86.00        28.16 o                         
  -9 -13   4         72.83         93.65        24.24 o                         
  -8 -13   4         37.49        116.71        38.43 o                         
  -7 -13   4         76.56         57.51        24.36 o                         
  -6 -13   4         24.99         12.43        20.20 o                         
  -5 -13   4        983.53       1157.48        58.48 o                         
  -4 -13   4       1480.68       1672.06        74.41 o                         
  -3 -13   4       1016.97        963.39        45.88 o                         
  -2 -13   4        377.01        357.81        19.43 o                         
  -1 -13   4        139.86        140.31         9.70 o                         
   0 -13   4        135.95        137.32         8.06 o                         
   1 -13   4        142.05        162.82        11.21 o                         
   2 -13   4         40.65         45.59        10.58 o                         
   3 -13   4         68.80         54.41        16.05 o                         
   4 -13   4        212.45        219.55        18.57 o                         
   5 -13   4        969.22        903.63        36.84 o                         
   6 -13   4         85.67         84.95        12.92 o                         
   7 -13   4         38.97         32.83        14.26 o                         
   8 -13   4        121.37        107.83        16.70 o                         
   9 -13   4         98.35         60.93        18.87 o                         
  10 -13   4         12.42          1.50        18.36 o                         
 -12 -12   4         91.03         49.30        31.91 o                         
 -11 -12   4        146.19         64.08        29.08 o                         
 -10 -12   4         68.36         43.43        25.14 o                         
  -9 -12   4        629.30        558.63        53.01 o                         
  -8 -12   4        249.29        217.27        30.50 o                         
  -6 -12   4        651.76        618.98        44.35 o                         
  -5 -12   4        134.58        161.34        21.55 o                         
  -4 -12   4        735.87        688.25        39.47 o                         
  -3 -12   4       1505.38       1441.90        43.14 o                         
  -2 -12   4        288.51        263.94        17.04 o                         
  -1 -12   4        891.68        851.49        18.03 o                         
   0 -12   4       1538.62       1410.88        24.14 o                         
   1 -12   4       1112.22       1167.20        23.22 o                         
   2 -12   4       1256.00       1136.98        35.65 o                         
   3 -12   4        654.70        578.72        26.59 o                         
   4 -12   4        612.65        589.17        52.54 o                         
   5 -12   4         38.38         46.86        14.02 o                         
   6 -12   4       1409.69       1356.69        46.52 o                         
   7 -12   4        346.06        294.68        30.15 o                         
   8 -12   4        216.12        247.73        23.90 o                         
   9 -12   4        293.57        300.42        25.48 o                         
  10 -12   4        154.37        117.06        19.24 o                         
  11 -12   4        218.80        224.58        28.81 o                         
 -12 -11   4          2.74         -4.07        29.83 o                         
 -11 -11   4         23.11         41.28        66.58 o                         
 -10 -11   4         28.53        -14.85        25.64 o                         
  -9 -11   4         81.79         76.17        25.81 o                         
  -8 -11   4         10.92        -18.73        18.73 o                         
  -7 -11   4        102.32         98.05        22.42 o                         
  -6 -11   4         14.87         26.66        18.59 o                         
  -5 -11   4        915.45        910.59        48.75 o                         
  -4 -11   4        304.55        354.30        17.79 o                         
  -3 -11   4        227.23        324.72        17.17 o                         
  -2 -11   4        177.76        147.28        13.03 o                         
  -1 -11   4         16.47         13.98         4.71 o                         
   0 -11   4       1121.41       1035.35        24.82 o                         
   1 -11   4        104.22         95.63         6.46 o                         
   2 -11   4       1137.07       1112.37        35.36 o                         
   3 -11   4        341.98        387.56        22.14 o                         
   4 -11   4        199.01        143.22        15.00 o                         
   5 -11   4         83.63         87.15        13.97 o                         
   6 -11   4        206.38        198.78        53.07 o                         
   7 -11   4         75.54         52.16        21.71 o                         
   8 -11   4        144.05        107.20        32.78 o                         
   9 -11   4         72.24         71.73        20.80 o                         
  10 -11   4         15.54        -11.29        16.26 o                         
  11 -11   4        177.54        168.88        21.62 o                         
 -12 -10   4        115.32         99.49        36.52 o                         
 -11 -10   4        208.34        165.53        31.85 o                         
 -10 -10   4        239.33        224.27        31.56 o                         
  -9 -10   4        451.29        428.52        45.75 o                         
  -8 -10   4        219.70        213.88        27.09 o                         
  -7 -10   4        305.68        326.42        36.94 o                         
  -6 -10   4        170.73        145.19        20.27 o                         
  -5 -10   4         27.43         15.04        15.89 o                         
  -4 -10   4        615.08        611.27        21.53 o                         
  -3 -10   4       2597.37       2584.16        63.74 o                         
  -2 -10   4        122.79        187.78        14.13 o                         
  -1 -10   4        925.85        924.99        22.31 o                         
   0 -10   4       2733.94       2692.11        53.78 o                         
   1 -10   4       1290.87       1195.15        27.25 o                         
   2 -10   4       2846.03       2673.37        67.43 o                         
   3 -10   4       1757.31       1735.50        48.18 o                         
   4 -10   4         37.26         50.67        12.94 o                         
   5 -10   4        506.80        435.11        26.11 o                         
   6 -10   4        110.73        127.32        16.72 o                         
   7 -10   4        817.16        732.29        34.37 o                         
   8 -10   4        509.24        472.63        32.31 o                         
   9 -10   4        476.67        468.03        35.21 o                         
  10 -10   4        196.88        202.04        24.64 o                         
  11 -10   4        202.09        185.32        21.01 o                         
 -13  -9   4          7.14        -37.08        37.08 o                         
 -12  -9   4         15.23          1.36        27.29 o                         
 -11  -9   4         26.86        -25.24        25.24 o                         
 -10  -9   4        152.28        111.26        26.92 o                         
  -9  -9   4         22.16         25.86        22.92 o                         
  -8  -9   4          5.50        -17.73        17.73 o                         
  -7  -9   4        143.99        139.84        22.85 o                         
  -6  -9   4        106.53         79.72        17.33 o                         
  -5  -9   4        442.17        473.58        34.66 o                         
  -4  -9   4        157.80        152.76        11.91 o                         
  -3  -9   4        271.53        306.75        24.36 o                         
  -2  -9   4        231.68        220.94        13.66 o                         
  -1  -9   4        420.02        527.47        15.68 o                         
   0  -9   4         11.92         22.22         6.26 o                         
   1  -9   4        448.29        512.06        17.47 o                         
   2  -9   4       2186.03       2257.09        58.00 o                         
   3  -9   4        545.70        622.40        28.93 o                         
   4  -9   4         66.59         42.24        11.72 o                         
   5  -9   4         57.71         45.67        12.97 o                         
   6  -9   4        596.93        501.82        28.43 o                         
   7  -9   4        201.85        220.06        21.80 o                         
   8  -9   4        404.68        376.75        85.89 o                         
   9  -9   4        331.71        319.20        32.25 o                         
  10  -9   4          2.71          2.24        19.53 o                         
  11  -9   4          5.21        -10.69        23.30 o                         
  12  -9   4        197.23         78.97        47.80 o                         
 -13  -8   4         19.77         -4.58        29.83 o                         
 -12  -8   4        156.69         75.98        34.50 o                         
 -11  -8   4         50.05         42.81        26.64 o                         
 -10  -8   4        426.15        333.62        45.22 o                         
  -9  -8   4        328.11        304.52        39.83 o                         
  -8  -8   4        431.47        351.73        37.91 o                         
  -7  -8   4        406.48        365.70        35.04 o                         
  -6  -8   4       2042.95       2074.23        80.48 o                         
  -5  -8   4        502.30        625.61        37.13 o                         
  -4  -8   4        658.36        771.01        23.07 o                         
  -3  -8   4        354.03        358.66        15.02 o                         
  -2  -8   4        752.93        768.62        31.06 o                         
  -1  -8   4       1264.85       1194.31        26.46 o                         
   0  -8   4       1834.16       1903.72        39.43 o                         
   1  -8   4       9335.93       9450.42       176.19 o                         
   2  -8   4       1492.83       1285.84        28.25 o                         
   3  -8   4        525.86        417.73        20.58 o                         
   4  -8   4        603.64        572.10        24.61 o                         
   5  -8   4       2097.05       2012.56        55.70 o                         
   6  -8   4        439.95        444.72        26.56 o                         
   7  -8   4        275.11        301.87        25.50 o                         
   8  -8   4        840.91        786.05        51.26 o                         
   9  -8   4        290.18        294.46        26.20 o                         
  10  -8   4         83.91         48.72        29.68 o                         
  11  -8   4        129.37         92.01        38.19 o                         
  12  -8   4        161.08        212.63        60.20 o                         
 -13  -7   4          3.25        -28.59        28.59 o                         
 -12  -7   4         21.23          3.88        30.59 o                         
 -11  -7   4        126.89        121.30        28.77 o                         
 -10  -7   4        121.63        134.13        26.90 o                         
  -9  -7   4         12.87         32.11        20.20 o                         
  -8  -7   4        208.58        174.55        24.15 o                         
  -7  -7   4        470.05        455.46        35.99 o                         
  -6  -7   4        786.83        761.28        41.22 o                         
  -5  -7   4        766.49        784.98        39.80 o                         
  -4  -7   4        184.30        184.73        10.39 o                         
  -3  -7   4        466.91        486.61        17.15 o                         
  -2  -7   4       1532.12       1521.71        31.43 o                         
  -1  -7   4        683.49        721.81        18.20 o                         
   0  -7   4        623.13        640.31        17.39 o                         
   1  -7   4       3078.92       3031.88        59.88 o                         
   2  -7   4         45.48         31.60         6.07 o                         
   3  -7   4        258.32        305.74        17.60 o                         
   4  -7   4          9.10         41.78        10.54 o                         
   5  -7   4        307.14        350.57        22.05 o                         
   6  -7   4         71.02        112.53        13.52 o                         
   7  -7   4        886.23        872.26        36.95 o                         
   8  -7   4        115.29        119.78        17.27 o                         
   9  -7   4         60.95         47.31        16.31 o                         
  10  -7   4        124.05        143.89        20.21 o                         
  11  -7   4          1.09        -24.07        31.34 o                         
  12  -7   4         27.59         33.13        23.79 o                         
 -13  -6   4        232.36        227.45        41.55 o                         
 -12  -6   4        104.06         98.07        29.88 o                         
 -11  -6   4        216.23        198.18        32.98 o                         
 -10  -6   4        404.41        379.58        42.97 o                         
  -9  -6   4        783.40        806.08        48.97 o                         
  -8  -6   4        154.93        167.69        22.07 o                         
  -7  -6   4        487.90        461.29        34.90 o                         
  -6  -6   4        554.44        432.90        31.82 o                         
  -5  -6   4       3098.73       3118.23       109.49 o                         
  -4  -6   4       2274.88       2075.17        88.19 o                         
  -3  -6   4       3785.43       3626.90       126.92 o                         
  -2  -6   4       1814.75       1805.41        36.34 o                         
  -1  -6   4       2258.38       2109.89        42.25 o                         
   0  -6   4       4123.65       4152.36        79.51 o                         
   1  -6   4        660.79        647.22        17.54 o                         
   2  -6   4        975.21        888.67        21.64 o                         
   3  -6   4        487.68        454.89        15.40 o                         
   4  -6   4        946.80        890.70        42.44 o                         
   5  -6   4       2289.14       2140.57        57.43 o                         
   6  -6   4       2038.75       2124.80        58.61 o                         
   7  -6   4        511.72        543.22        28.34 o                         
   8  -6   4        609.98        634.73        31.47 o                         
   9  -6   4        876.09        790.51        36.33 o                         
  10  -6   4        301.87        276.79        26.63 o                         
  11  -6   4        146.29        101.87        22.24 o                         
  12  -6   4         59.23         97.43        25.39 o                         
 -13  -5   4         43.60         22.99        31.94 o                         
 -12  -5   4         93.21         58.29        30.02 o                         
 -11  -5   4         87.25         96.89        26.19 o                         
 -10  -5   4        326.93        306.89        40.65 o                         
  -9  -5   4        964.34        873.89        49.89 o                         
  -8  -5   4          4.84          3.74        14.85 o                         
  -7  -5   4        213.95        246.63        29.36 o                         
  -6  -5   4        302.99        318.09        27.68 o                         
  -5  -5   4        876.96        869.25        40.44 o                         
  -4  -5   4        570.58        519.89        29.57 o                         
  -3  -5   4        458.32        375.84        18.68 o                         
  -2  -5   4       4391.15       4205.47        79.68 o                         
  -1  -5   4        821.61        951.78        24.09 o                         
   0  -5   4       1061.71       1174.29        25.85 o                         
   1  -5   4       2345.02       2543.33        62.09 o                         
   2  -5   4        668.23        544.65        15.82 o                         
   3  -5   4         45.30         40.85         6.84 o                         
   4  -5   4         15.50          9.98         8.50 o                         
   5  -5   4        144.59        169.19        15.75 o                         
   6  -5   4        180.86        224.84        20.53 o                         
   7  -5   4        835.10        825.51        33.12 o                         
   8  -5   4        228.41        240.62        21.96 o                         
   9  -5   4        362.03        375.83        26.57 o                         
  10  -5   4         93.25         73.20        18.00 o                         
  11  -5   4         81.61         89.46        21.13 o                         
  12  -5   4         15.60         49.42        22.41 o                         
 -13  -4   4        263.33        343.52        44.02 o                         
 -12  -4   4        182.31        154.50        31.70 o                         
 -11  -4   4        182.09        174.58        29.41 o                         
 -10  -4   4        196.80        207.08        25.52 o                         
  -9  -4   4        307.64        404.08        38.07 o                         
  -8  -4   4        716.61        682.34        41.08 o                         
  -7  -4   4       1106.24       1019.51        47.59 o                         
  -6  -4   4        934.34        929.84        42.93 o                         
  -5  -4   4       1658.74       1522.45        58.93 o                         
  -4  -4   4       7707.60       7093.84       134.33 o                         
  -3  -4   4        470.92        444.54        11.84 o                         
  -2  -4   4       1682.75       1888.27        37.64 o                         
  -1  -4   4        672.22        736.01        17.64 o                         
   0  -4   4       1972.49       2041.77        41.04 o                         
   1  -4   4        398.46        328.18        13.12 o                         
   2  -4   4       1222.60       1228.91        40.14 o                         
   3  -4   4       1485.48       1349.28        29.63 o                         
   4  -4   4        717.18        814.16        21.02 o                         
   5  -4   4         53.47         37.91        10.23 o                         
   6  -4   4       3333.88       3238.44        81.81 o                         
   7  -4   4        361.09        337.37        23.15 o                         
   8  -4   4         97.94         99.24        23.78 o                         
   9  -4   4        464.61        473.72        29.69 o                         
  10  -4   4        454.05        446.22        31.52 o                         
  11  -4   4        196.49        196.89        22.69 o                         
  12  -4   4        103.51         91.03        44.08 o                         
 -13  -3   4        115.57         78.09        31.59 o                         
 -12  -3   4          4.77         -7.79        25.62 o                         
 -11  -3   4         64.61         98.26        25.26 o                         
 -10  -3   4        128.72        306.72        38.45 o                         
  -9  -3   4         74.80         69.90        18.73 o                         
  -8  -3   4        201.76        244.07        29.90 o                         
  -7  -3   4        373.25        450.73        31.35 o                         
  -6  -3   4        178.15        237.08        24.39 o                         
  -5  -3   4         28.24         40.65        11.58 o                         
  -4  -3   4        344.36        267.06        12.04 o                         
  -3  -3   4        601.65        732.13        36.01 o                         
  -2  -3   4        822.14        668.90        33.02 o                         
  -1  -3   4       2817.99       2799.16        66.93 o                         
   0  -3   4       3144.20       2556.39        61.93 o                         
   1  -3   4       3199.66       3567.43       102.89 o                         
   2  -3   4       3716.75       3514.69        68.03 o                         
   3  -3   4        331.92        398.14        14.34 o                         
   4  -3   4        170.78        157.45        11.73 o                         
   5  -3   4         40.34         23.57        10.30 o                         
   6  -3   4        728.95        760.12        29.57 o                         
   7  -3   4         81.75         93.25        21.13 o                         
   8  -3   4         48.69         35.55        13.65 o                         
   9  -3   4        101.54         54.23        15.66 o                         
  10  -3   4        319.78        322.61        26.25 o                         
  11  -3   4         87.15         62.90        18.52 o                         
  12  -3   4          2.66         -0.30        20.07 o                         
 -13  -2   4         97.48         75.20        31.56 o                         
 -12  -2   4         88.18         46.15        26.16 o                         
 -11  -2   4        363.79        394.33        43.61 o                         
 -10  -2   4       1741.45       2060.29        84.48 o                         
  -9  -2   4        867.52       1001.68        51.10 o                         
  -8  -2   4        690.62        760.88        41.48 o                         
  -7  -2   4       1218.92       1243.34        52.59 o                         
  -6  -2   4        767.84        914.31        41.03 o                         
  -5  -2   4        840.52        961.20        25.61 o                         
  -4  -2   4       1040.08       1132.98        30.08 o                         
  -3  -2   4       5024.97       4917.34       210.01 o                         
  -2  -2   4       5990.22       5688.06       131.12 o                         
  -1  -2   4       4218.81       4118.67        96.15 o                         
   0  -2   4        501.35        548.39        20.15 o                         
   1  -2   4       5962.08       5856.93       135.42 o                         
   2  -2   4        921.80       1085.58        59.51 o                         
   3  -2   4       4658.57       4683.20        89.58 o                         
   4  -2   4       1761.40       1893.94        39.94 o                         
   5  -2   4        457.64        485.30        29.83 o                         
   6  -2   4       1877.38       1792.61        49.51 o                         
   7  -2   4       1444.24       1436.32        43.26 o                         
   8  -2   4        226.94        275.02        20.87 o                         
   9  -2   4        225.25        211.81        19.19 o                         
  10  -2   4        479.07        479.53        30.99 o                         
  11  -2   4        252.59        251.46        27.32 o                         
  12  -2   4        185.36        200.26        23.98 o                         
 -13  -1   4          6.33          2.01        28.63 o                         
 -12  -1   4         16.21         50.50        25.31 o                         
 -11  -1   4        375.86        483.40        45.15 o                         
 -10  -1   4       1871.34       2221.01        88.60 o                         
  -9  -1   4        150.84        279.23        33.15 o                         
  -8  -1   4       1461.49       1500.55        72.11 o                         
  -7  -1   4       1027.54       1129.82        49.24 o                         
  -6  -1   4        963.92       1108.94        29.46 o                         
  -5  -1   4       1012.03       1024.07        25.76 o                         
  -4  -1   4        412.73        589.19        33.57 o                         
  -3  -1   4        195.34        313.52        24.00 o                         
  -2  -1   4         52.13        186.69        11.08 o                         
  -1  -1   4        277.10        194.98        25.45 o                         
   0  -1   4         98.25        118.34        15.58 o                         
   1  -1   4        259.42        269.33        24.51 o                         
   2  -1   4         91.23        109.02        18.67 o                         
   3  -1   4       1208.49       1329.33        41.90 o                         
   4  -1   4        468.47        512.34        16.96 o                         
   5  -1   4        351.34        300.78        19.66 o                         
   6  -1   4        269.75        332.46        31.66 o                         
   7  -1   4        410.64        439.61        27.94 o                         
   8  -1   4         95.29        123.68        15.07 o                         
   9  -1   4        133.03         89.51        15.33 o                         
  10  -1   4        191.23        191.97        19.88 o                         
  11  -1   4          9.08          7.20        16.95 o                         
  12  -1   4         14.17          5.34        19.53 o                         
 -13   0   4         56.91         41.84        29.74 o                         
 -12   0   4          5.68         -6.68        23.18 o                         
 -11   0   4        707.06        779.68        51.31 o                         
 -10   0   4       1636.80       1882.99        77.83 o                         
  -9   0   4       1677.49       1622.42       108.44 o                         
  -8   0   4       1989.82       2067.85        72.36 o                         
  -7   0   4       1791.03       1947.07        48.67 o                         
  -6   0   4       1572.12       1492.06        38.13 o                         
  -5   0   4       2567.50       2155.63        42.57 o                         
  -4   0   4       3771.58       3739.15        87.75 o                         
  -3   0   4       4719.37       4496.03       104.41 o                         
  -2   0   4        386.34        551.52        17.87 o                         
  -1   0   4        442.16        573.52        18.37 o                         
   0   0   4      18141.04      17079.23       385.43 o                         
   1   0   4        176.49        188.59        13.30 o                         
   2   0   4       7762.73       7331.25       168.51 o                         
   3   0   4      23795.21      23264.15       524.51 o                         
   4   0   4       4409.69       4280.14       102.08 o                         
   5   0   4          1.86          6.85         6.92 o                         
   6   0   4        305.35        260.74        30.80 o                         
   7   0   4       1980.03       1903.09        52.30 o                         
   8   0   4        321.18        278.49        20.32 o                         
   9   0   4        734.16        746.74        32.32 o                         
  10   0   4        683.67        629.22        32.26 o                         
  11   0   4         90.97        104.06        19.05 o                         
  12   0   4        101.94        131.94        29.70 o                         
 -13   1   4          2.59        -26.35        26.35 o                         
 -12   1   4          8.54        -16.91        22.42 o                         
 -11   1   4        357.46        397.69        41.10 o                         
 -10   1   4       1889.47       2139.88        67.78 o                         
  -9   1   4        128.11        155.09        19.13 o                         
  -8   1   4       1524.24       1613.71        73.09 o                         
  -7   1   4        970.54       1107.97        39.90 o                         
  -6   1   4        949.18       1069.77        29.14 o                         
  -5   1   4        966.28        978.61        29.00 o                         
  -4   1   4        387.38        532.46        14.00 o                         
  -3   1   4        183.50        288.64        13.19 o                         
  -2   1   4         51.12        174.80        20.01 o                         
  -1   1   4        270.22        169.29        20.35 o                         
   0   1   4         97.26        106.76        12.15 o                         
   1   1   4        259.84        253.80        14.16 o                         
   2   1   4         95.39         64.21        12.53 o                         
   3   1   4       1239.31       1497.79        83.56 o                         
   4   1   4        493.14        540.77        58.00 o                         
   5   1   4        334.87        305.32        19.66 o                         
   6   1   4        245.37        287.58        27.25 o                         
   7   1   4        438.73        484.54        37.54 o                         
   8   1   4        104.97        133.11        14.38 o                         
   9   1   4        130.68        178.36        19.77 o                         
  10   1   4        185.64        192.47        33.82 o                         
  11   1   4         15.10          4.05        16.63 o                         
  12   1   4          7.66         45.34        19.44 o                         
 -13   2   4         76.44        122.34        30.78 o                         
 -12   2   4        117.58        112.14        26.00 o                         
 -11   2   4        351.09        359.34        21.41 o                         
 -10   2   4       1617.79       1713.92        75.57 o                         
  -9   2   4        856.98        932.67        29.97 o                         
  -8   2   4        550.24        593.16        21.67 o                         
  -7   2   4       1438.33       1471.49        53.16 o                         
  -6   2   4        768.47        799.12        29.93 o                         
  -5   2   4        905.29       1006.26        22.51 o                         
  -4   2   4       1090.90       1249.58        26.55 o                         
  -3   2   4       4944.12       4880.43       113.15 o                         
  -2   2   4       5618.12       5544.35       128.10 o                         
  -1   2   4       4277.69       4173.24       134.95 o                         
   0   2   4        435.39        359.60        15.59 o                         
   1   2   4       6309.92       6048.45       139.67 o                         
   2   2   4        894.10        982.45        50.07 o                         
   3   2   4       4865.23       4836.54       113.94 o                         
   4   2   4       1715.11       1862.82        49.57 o                         
   5   2   4        590.43        675.41        38.43 o                         
   6   2   4       1905.19       1918.50        74.51 o                         
   7   2   4       1387.27       1396.75        41.03 o                         
   8   2   4        167.47        213.82        17.69 o                         
   9   2   4        220.08        222.59        20.26 o                         
  10   2   4        442.02        390.94        28.08 o                         
  11   2   4        236.94        232.66        21.13 o                         
  12   2   4        209.35        218.55        23.08 o                         
 -13   3   4        112.25        137.64        30.99 o                         
 -12   3   4          7.44        -21.38        21.38 o                         
 -11   3   4         60.09         87.18        12.91 o                         
 -10   3   4        129.96        260.85        32.73 o                         
  -9   3   4         96.21         75.10        12.60 o                         
  -8   3   4        208.33        233.64        25.26 o                         
  -7   3   4        338.13        403.13        17.10 o                         
  -6   3   4        203.29        233.22        17.36 o                         
  -5   3   4         36.76         47.44         5.53 o                         
  -4   3   4        321.10        241.66        12.88 o                         
  -3   3   4        575.61        705.29        21.41 o                         
  -2   3   4        843.44        698.42        21.46 o                         
  -1   3   4       2793.13       2851.56        68.29 o                         
   0   3   4       3152.27       2528.83        61.36 o                         
   1   3   4       3211.40       3464.04        82.32 o                         
   2   3   4       3682.92       3398.63        85.29 o                         
   3   3   4        325.09        395.52        18.95 o                         
   4   3   4        164.00        154.81        14.47 o                         
   5   3   4         36.56         21.51        12.47 o                         
   6   3   4        697.65        724.09        38.83 o                         
   7   3   4         98.24        108.40        19.89 o                         
   8   3   4         62.66         52.72        13.95 o                         
   9   3   4        110.31        107.03        14.47 o                         
  10   3   4        324.31        304.93        39.49 o                         
  11   3   4        105.73         90.40        18.03 o                         
  12   3   4          1.50         31.23        48.46 o                         
 -13   4   4        308.85        453.47        53.70 o                         
 -12   4   4        207.78        208.89        20.00 o                         
 -11   4   4        124.28         94.47        21.13 o                         
 -10   4   4        124.79        191.74        35.47 o                         
  -9   4   4        221.25        270.75        18.47 o                         
  -8   4   4        781.65        742.33        25.07 o                         
  -7   4   4       1270.76       1262.80        34.48 o                         
  -6   4   4        830.47        837.66        20.62 o                         
  -5   4   4       1583.40       1447.77        30.67 o                         
  -4   4   4       7482.22       7075.30       132.42 o                         
  -3   4   4        676.73        665.26        16.84 o                         
  -2   4   4       1957.64       2165.75       101.45 o                         
  -1   4   4        826.07        848.40        24.93 o                         
   0   4   4       1889.68       1882.20        47.23 o                         
   1   4   4        438.69        403.01        16.91 o                         
   2   4   4       1233.27       1211.53        39.83 o                         
   3   4   4       1476.19       1292.08        36.55 o                         
   4   4   4        639.29        695.93        44.89 o                         
   5   4   4         82.15         78.59        11.86 o                         
   6   4   4       3243.51       3075.11       108.28 o                         
   7   4   4        316.02        312.00        32.18 o                         
   8   4   4         46.34         38.14        11.57 o                         
   9   4   4        383.83        403.77        38.56 o                         
  10   4   4        430.34        449.01        27.63 o                         
  11   4   4        170.31        220.85        39.46 o                         
  12   4   4        109.19        142.56        20.54 o                         
 -13   5   4         39.32         38.57        29.01 o                         
 -12   5   4         87.76         75.89        14.68 o                         
 -11   5   4        105.41        107.02        14.12 o                         
 -10   5   4        365.63        343.62        21.14 o                         
  -9   5   4       1022.43        924.20        30.42 o                         
  -8   5   4          8.26          1.30         8.35 o                         
  -7   5   4        230.56        290.12        16.54 o                         
  -6   5   4        299.93        315.13        12.86 o                         
  -5   5   4        832.08        796.77        19.73 o                         
  -4   5   4        537.17        537.31        15.21 o                         
  -3   5   4        435.70        368.27        12.48 o                         
  -2   5   4       4337.33       4317.02       198.74 o                         
  -1   5   4        813.22        847.38        30.56 o                         
   0   5   4       1063.33       1082.09        43.12 o                         
   1   5   4       2332.25       2426.42        59.86 o                         
   2   5   4        675.31        541.93        24.67 o                         
   3   5   4         40.16         37.86         8.90 o                         
   4   5   4         12.89         14.32         9.17 o                         
   5   5   4        154.71        142.14        13.38 o                         
   6   5   4        186.47        287.19        27.56 o                         
   7   5   4        879.41        844.16        43.80 o                         
   8   5   4        251.10        251.29        26.99 o                         
   9   5   4        384.61        342.04        49.20 o                         
  10   5   4        112.90        119.33        16.56 o                         
  11   5   4         89.36         94.43        32.89 o                         
  12   5   4          9.07         24.36        18.67 o                         
 -13   6   4        281.59        221.28        21.13 o                         
 -12   6   4        116.46        176.64        17.77 o                         
 -11   6   4        159.39        139.31        15.51 o                         
 -10   6   4        337.22        339.98        21.60 o                         
  -9   6   4        732.58        709.87        26.46 o                         
  -8   6   4        172.07        177.99        17.20 o                         
  -7   6   4        506.29        535.45        20.34 o                         
  -6   6   4        647.99        570.51        16.81 o                         
  -5   6   4       3218.43       3264.52        63.73 o                         
  -4   6   4       2496.88       2251.97        45.25 o                         
  -3   6   4       3742.55       3777.50        74.97 o                         
  -2   6   4       2033.46       2138.88        48.04 o                         
  -1   6   4       2263.00       2108.42        52.63 o                         
   0   6   4       4123.89       3952.08        93.44 o                         
   1   6   4        790.92        696.91        23.22 o                         
   2   6   4        935.57        857.41        33.20 o                         
   3   6   4        568.66        539.29        29.69 o                         
   4   6   4        969.82        941.97        36.93 o                         
   5   6   4       2220.73       2071.92        69.61 o                         
   6   6   4       1975.71       2048.21        75.74 o                         
   7   6   4        369.21        412.28        32.37 o                         
   8   6   4        563.39        532.75        39.00 o                         
   9   6   4        882.45        826.47        36.08 o                         
  10   6   4        273.98        284.89        22.30 o                         
  11   6   4        153.62        141.79        33.44 o                         
  12   6   4         53.65         49.12        33.44 o                         
 -13   7   4          6.80         19.58        17.71 o                         
 -12   7   4         21.45         25.83        26.53 o                         
 -11   7   4        145.33        152.38        16.36 o                         
 -10   7   4        117.91        165.81        25.50 o                         
  -9   7   4         10.34         20.31        19.69 o                         
  -8   7   4        213.16        178.14        14.63 o                         
  -7   7   4        457.99        483.11        19.82 o                         
  -6   7   4        773.88        786.80        20.73 o                         
  -5   7   4        788.77        810.81        20.53 o                         
  -4   7   4        202.75        172.65        19.96 o                         
  -3   7   4        465.44        448.55        14.54 o                         
  -2   7   4       1504.43       1568.13        33.47 o                         
  -1   7   4        672.21        675.82        22.56 o                         
   0   7   4        619.80        630.51        19.69 o                         
   1   7   4       3072.36       2971.56        58.90 o                         
   2   7   4         44.43         34.80         6.55 o                         
   3   7   4        247.68        284.47        13.71 o                         
   4   7   4          8.70         18.07         7.12 o                         
   5   7   4        310.55        359.84        21.83 o                         
   6   7   4         59.23        123.01        16.76 o                         
   7   7   4        935.96        880.60        43.52 o                         
   8   7   4        134.45         84.96        20.74 o                         
   9   7   4         55.57         81.62        23.99 o                         
  10   7   4        132.56        153.01        16.83 o                         
  11   7   4          1.22        -11.47        16.82 o                         
  12   7   4         27.92         45.56        19.20 o                         
 -13   8   4         17.81         24.35        32.89 o                         
 -12   8   4        198.29        183.41        18.79 o                         
 -11   8   4         23.29         20.56        13.75 o                         
 -10   8   4        410.85        384.72        23.95 o                         
  -9   8   4        270.19        262.66        42.50 o                         
  -8   8   4        531.88        614.63        24.09 o                         
  -7   8   4        373.03        390.72        25.11 o                         
  -6   8   4       1985.95       2092.29        43.59 o                         
  -5   8   4        473.56        560.40        30.52 o                         
  -4   8   4        767.33        915.81        29.48 o                         
  -3   8   4        431.09        401.92        14.28 o                         
  -2   8   4        902.83        958.52        19.62 o                         
  -1   8   4       1280.26       1199.05        23.44 o                         
   0   8   4       1846.13       1852.53        38.81 o                         
   1   8   4       8978.60       8919.86       167.19 o                         
   2   8   4       1559.67       1266.27        40.91 o                         
   3   8   4        562.52        428.98        16.29 o                         
   4   8   4        682.82        627.67        30.83 o                         
   5   8   4       2048.47       1927.48        43.40 o                         
   6   8   4        603.94        671.17        34.55 o                         
   7   8   4        292.36        305.28        29.03 o                         
   8   8   4        815.27        787.57        44.32 o                         
   9   8   4        317.09        315.41        37.48 o                         
  10   8   4         98.28         68.35        24.22 o                         
  11   8   4        160.34        161.19        46.25 o                         
  12   8   4        146.81        167.53        21.63 o                         
 -13   9   4         10.26         12.17        18.44 o                         
 -12   9   4          8.70          7.73        15.83 o                         
 -11   9   4         18.28         22.54        14.50 o                         
 -10   9   4        131.85        141.54        15.11 o                         
  -9   9   4         21.59          8.81        10.88 o                         
  -8   9   4         10.09         21.45         9.83 o                         
  -7   9   4        167.03        147.79        13.29 o                         
  -6   9   4        106.01        120.61        11.53 o                         
  -5   9   4        437.25        458.96        16.15 o                         
  -4   9   4        145.85        145.94        13.41 o                         
  -3   9   4        287.22        261.00        13.20 o                         
  -2   9   4        240.43        217.93        10.06 o                         
  -1   9   4        413.72        518.90        25.88 o                         
   0   9   4         12.14         17.23         6.32 o                         
   1   9   4        444.33        444.18        15.75 o                         
   2   9   4       2166.61       2259.80        47.29 o                         
   3   9   4        529.15        571.47        19.01 o                         
   4   9   4         74.25         73.88        11.93 o                         
   5   9   4         50.56         56.24         9.46 o                         
   6   9   4        631.82        559.81        83.35 o                         
   7   9   4        188.59        204.50        27.21 o                         
   8   9   4        385.22        375.91        33.31 o                         
   9   9   4        299.80        372.00        38.00 o                         
  10   9   4          1.00         -7.61        14.12 o                         
  11   9   4          3.94          4.47        20.07 o                         
  12   9   4        191.29        211.05        22.93 o                         
 -12  10   4        116.25         98.04        18.16 o                         
 -11  10   4        177.41        221.17        27.29 o                         
 -10  10   4        216.96        257.17        43.96 o                         
  -9  10   4        531.18        542.97        41.47 o                         
  -8  10   4        292.34        256.81        25.97 o                         
  -7  10   4        343.35        356.54        33.48 o                         
  -6  10   4        236.55        231.01        23.54 o                         
  -5  10   4          3.15          3.87         6.90 o                         
  -4  10   4        499.36        509.81        17.44 o                         
  -3  10   4       2383.82       2352.45        41.56 o                         
  -2  10   4        118.98        154.91         8.69 o                         
  -1  10   4        888.09        909.62        19.94 o                         
   0  10   4       2538.21       2528.32        44.76 o                         
   1  10   4       1294.38       1231.49        29.21 o                         
   2  10   4       2738.19       2615.58        54.10 o                         
   3  10   4       1696.27       1732.98        38.96 o                         
   4  10   4         54.80         50.83         9.88 o                         
   5  10   4        568.09        574.98        21.30 o                         
   6  10   4        130.62         77.89        29.15 o                         
   7  10   4        770.24        731.07        30.80 o                         
   8  10   4        512.15        459.20        36.06 o                         
   9  10   4        558.66        604.04        43.35 o                         
  10  10   4        239.27        335.16        43.45 o                         
  11  10   4        166.11        169.68        23.81 o                         
 -12  11   4          5.58         -9.93        23.13 o                         
 -11  11   4         31.49         55.21        30.25 o                         
 -10  11   4         35.04         31.85        13.60 o                         
  -9  11   4         67.28        100.61        19.96 o                         
  -8  11   4         18.09          5.12        11.82 o                         
  -7  11   4         85.26        108.96        11.58 o                         
  -6  11   4         10.49         -1.45         7.54 o                         
  -5  11   4        957.47        979.44        25.42 o                         
  -4  11   4        325.53        405.33        13.25 o                         
  -3  11   4        236.25        295.20        13.80 o                         
  -2  11   4        181.45        155.20        16.18 o                         
  -1  11   4         17.61         20.83         5.97 o                         
   0  11   4       1115.15       1029.52        22.31 o                         
   1  11   4        106.14        105.00         7.83 o                         
   2  11   4       1122.91       1116.94        28.39 o                         
   3  11   4        331.13        425.99        18.34 o                         
   4  11   4        212.29        169.34        13.38 o                         
   5  11   4         73.31         93.25        10.80 o                         
   6  11   4        219.83        250.86        18.68 o                         
   7  11   4         67.64         44.05        12.64 o                         
   8  11   4        127.09        124.59        20.67 o                         
   9  11   4         65.71         68.12        22.80 o                         
  10  11   4         22.50         43.71        25.97 o                         
  11  11   4        177.51        179.43        20.34 o                         
 -12  12   4         98.84        101.38        19.55 o                         
 -11  12   4        150.75        172.27        20.79 o                         
 -10  12   4         56.25         63.95        14.53 o                         
  -9  12   4        682.96        774.88        48.89 o                         
  -8  12   4        242.08        325.19        39.13 o                         
  -7  12   4       1598.68       1698.77        46.59 o                         
  -6  12   4        631.31        617.77        34.71 o                         
  -5  12   4        151.44        187.68        22.18 o                         
  -4  12   4        686.89        661.15        17.12 o                         
  -3  12   4       1510.68       1453.61        28.51 o                         
  -2  12   4        411.75        419.63        14.25 o                         
  -1  12   4       1043.79       1052.20        22.93 o                         
   0  12   4       1624.27       1557.44        34.53 o                         
   1  12   4       1142.05       1230.57        30.72 o                         
   2  12   4       1276.17       1229.15        26.58 o                         
   3  12   4        737.41        736.69        23.55 o                         
   4  12   4        643.96        626.70        22.66 o                         
   5  12   4         31.89         40.35        15.29 o                         
   6  12   4       1351.70       1331.46        58.97 o                         
   7  12   4        330.84        329.01        22.60 o                         
   8  12   4        244.95        257.20        24.12 o                         
   9  12   4        379.10        406.66        38.83 o                         
  10  12   4        185.31        211.02        29.88 o                         
  11  12   4        200.53        296.23        39.96 o                         
 -11  13   4         17.82         37.24        22.61 o                         
 -10  13   4         89.70        105.68        16.36 o                         
  -9  13   4         58.64         78.49        13.91 o                         
  -8  13   4         40.07         59.65        12.36 o                         
  -7  13   4         64.67         53.81        11.87 o                         
  -6  13   4         21.64         21.68        22.83 o                         
  -5  13   4       1017.24       1109.06        29.45 o                         
  -4  13   4       1495.27       1768.41        33.87 o                         
  -3  13   4        990.19        942.24        21.86 o                         
  -2  13   4        365.24        354.56        14.34 o                         
  -1  13   4        142.67        152.19         9.39 o                         
   0  13   4        137.66        155.58        14.09 o                         
   1  13   4        144.07        162.98        10.70 o                         
   2  13   4         38.29         35.81         7.57 o                         
   3  13   4         67.72         85.20         8.78 o                         
   4  13   4        215.41        233.62        16.26 o                         
   5  13   4        999.62        961.57        32.52 o                         
   6  13   4         75.30         87.59        19.44 o                         
   7  13   4         31.30         21.07        16.55 o                         
   8  13   4        112.18        110.73        15.77 o                         
   9  13   4         97.82         99.49        22.73 o                         
  10  13   4         14.04         35.78        25.81 o                         
 -11  14   4         49.38         39.06        17.72 o                         
 -10  14   4        182.85        198.65        18.53 o                         
  -9  14   4        251.15        226.16        20.77 o                         
  -8  14   4        484.74        526.36        25.98 o                         
  -7  14   4        618.03        630.36        26.82 o                         
  -6  14   4        743.18        847.90        37.29 o                         
  -5  14   4        482.50        492.10        35.24 o                         
  -4  14   4       6091.51       6334.35       116.47 o                         
  -3  14   4       1065.97       1157.13        25.66 o                         
  -2  14   4        977.51       1079.85        24.61 o                         
  -1  14   4        237.02        300.74        14.70 o                         
   0  14   4        423.24        409.55        16.22 o                         
   1  14   4        876.01        837.08        24.63 o                         
   2  14   4        539.71        535.33        18.29 o                         
   3  14   4        524.55        497.02        18.21 o                         
   4  14   4        673.14        628.92        26.93 o                         
   5  14   4        343.12        326.43        27.71 o                         
   6  14   4        724.89        759.08        24.07 o                         
   7  14   4        430.65        427.03        20.06 o                         
   8  14   4        297.92        317.38        19.88 o                         
   9  14   4        189.16        179.29        16.81 o                         
  10  14   4        166.81        164.19        17.87 o                         
 -11  15   4        117.30        126.20        19.94 o                         
 -10  15   4         80.12        102.22        17.29 o                         
  -9  15   4         93.67         97.79        28.70 o                         
  -8  15   4         24.84         24.98        16.72 o                         
  -7  15   4         37.74         30.48        16.30 o                         
  -6  15   4         95.08        101.68        37.66 o                         
  -5  15   4        288.62        334.99        21.17 o                         
  -4  15   4       5020.90       5309.48       103.05 o                         
  -3  15   4         56.46         52.01         8.64 o                         
  -2  15   4        279.72        277.85        22.74 o                         
  -1  15   4        116.72        121.37         9.62 o                         
   0  15   4         29.19         29.49         8.30 o                         
   1  15   4         36.51         35.50         8.86 o                         
   2  15   4         46.57         55.56         8.85 o                         
   3  15   4         24.21         25.11         8.37 o                         
   4  15   4         59.64         45.14         9.39 o                         
   5  15   4         62.00         61.05        12.70 o                         
   6  15   4         67.56         95.28        13.15 o                         
   7  15   4         58.36         62.08        11.18 o                         
   8  15   4          1.70         -2.58        11.83 o                         
   9  15   4          1.23          5.04        12.10 o                         
  10  15   4         67.40        104.75        31.35 o                         
 -10  16   4        130.83        140.08        32.08 o                         
  -9  16   4         46.02         26.09        25.69 o                         
  -8  16   4        203.00        198.54        28.63 o                         
  -7  16   4        194.15        215.60        20.74 o                         
  -6  16   4        839.35        926.76        40.17 o                         
  -5  16   4        739.82        730.43        21.03 o                         
  -4  16   4         84.92        114.69        12.44 o                         
  -3  16   4        926.75       1068.71        25.83 o                         
  -2  16   4        471.29        490.85        18.65 o                         
  -1  16   4        104.24        129.93        17.92 o                         
   0  16   4        385.71        350.21        20.80 o                         
   1  16   4        235.70        255.81        15.62 o                         
   2  16   4        866.47        914.13        24.78 o                         
   3  16   4        505.60        545.98        19.87 o                         
   4  16   4        291.33        259.75        17.72 o                         
   5  16   4        289.40        317.02        18.91 o                         
   6  16   4        287.90        322.38        19.41 o                         
   7  16   4        229.85        271.72        18.57 o                         
   8  16   4        143.69        159.88        14.14 o                         
   9  16   4        103.72        118.94        14.78 o                         
 -10  17   4         73.32         60.26        35.66 o                         
  -9  17   4         30.43          2.27        29.29 o                         
  -8  17   4          3.47         20.10        26.33 o                         
  -7  17   4          8.89         15.63        14.60 o                         
  -6  17   4        188.95        184.34        22.83 o                         
  -5  17   4         39.77         39.58        10.75 o                         
  -4  17   4        159.11        141.62        11.14 o                         
  -3  17   4         50.58         55.23        10.10 o                         
  -2  17   4         47.39         45.81         9.64 o                         
  -1  17   4         18.59         21.64         9.46 o                         
   0  17   4        129.11        127.86        11.51 o                         
   1  17   4        101.75        133.43        11.50 o                         
   2  17   4        105.42         99.15        10.94 o                         
   3  17   4          6.00         11.00         9.23 o                         
   4  17   4         37.91         42.81        10.96 o                         
   5  17   4        410.19        371.84        20.08 o                         
   6  17   4         30.59         32.58        10.98 o                         
   7  17   4          7.33         24.93        15.83 o                         
   8  17   4          3.27          4.06        11.92 o                         
   9  17   4          0.21        -16.86        16.86 o                         
  -9  18   4        261.68        246.74        35.87 o                         
  -8  18   4         97.34        112.90        25.84 o                         
  -7  18   4        213.96        247.52        23.75 o                         
  -6  18   4        373.47        381.71        24.70 o                         
  -5  18   4        291.72        355.19        21.02 o                         
  -4  18   4        308.22        305.73        17.51 o                         
  -3  18   4        179.52        212.45        14.09 o                         
  -2  18   4        206.57        244.58        16.03 o                         
  -1  18   4        310.77        341.94        19.21 o                         
   0  18   4        521.53        582.62        22.01 o                         
   1  18   4        177.82        223.52        14.75 o                         
   2  18   4        203.90        210.46        14.33 o                         
   3  18   4         56.56         42.91        10.77 o                         
   4  18   4        118.24        138.40        13.22 o                         
   5  18   4         77.90         58.83        11.94 o                         
   6  18   4        202.64        181.80        15.97 o                         
   7  18   4        126.10        103.74        13.13 o                         
   8  18   4        113.22        115.27        14.66 o                         
  -8  19   4         16.52         26.73        30.33 o                         
  -7  19   4          7.62         40.60        18.63 o                         
  -6  19   4         33.65         24.33        12.72 o                         
  -5  19   4         36.71         29.21        12.37 o                         
  -4  19   4         79.43         49.82        11.43 o                         
  -3  19   4        594.85        629.32        23.39 o                         
  -2  19   4         33.14         27.27        10.99 o                         
  -1  19   4         49.11         53.66        11.14 o                         
   0  19   4        393.60        389.28        21.23 o                         
   1  19   4         82.65         90.04        12.11 o                         
   2  19   4          3.44         -7.31        10.59 o                         
   3  19   4         12.04         -0.46        12.28 o                         
   4  19   4         79.11        111.70        13.49 o                         
   5  19   4         27.34         30.91        12.18 o                         
   6  19   4        147.62        142.52        20.05 o                         
   7  19   4         21.67         14.90        12.91 o                         
  -8  20   4         66.52         37.08        33.69 o                         
  -7  20   4         89.50        166.29        34.24 o                         
  -6  20   4        224.50        229.41        18.22 o                         
  -5  20   4        541.19        622.95        27.66 o                         
  -4  20   4        250.30        332.92        28.17 o                         
  -3  20   4        328.26        374.55        21.98 o                         
  -2  20   4        178.29        212.08        14.71 o                         
  -1  20   4        382.39        345.75        20.73 o                         
   0  20   4        175.16        221.07        15.00 o                         
   1  20   4        550.86        572.13        24.50 o                         
   2  20   4        307.50        346.07        22.31 o                         
   3  20   4        344.69        374.43        23.36 o                         
   4  20   4         64.76         78.83        13.36 o                         
   5  20   4        259.79        258.13        29.14 o                         
   6  20   4        115.17        117.68        14.35 o                         
   7  20   4        120.36        101.50        16.25 o                         
  -7  21   4          3.42          9.73        21.42 o                         
  -6  21   4          5.82         14.27        17.24 o                         
  -5  21   4         39.41         40.21        16.72 o                         
  -4  21   4          2.89         19.98        19.90 o                         
  -3  21   4         37.12         22.85        12.88 o                         
  -2  21   4         28.36         19.62        12.75 o                         
  -1  21   4         51.21         22.22        12.80 o                         
   0  21   4         86.49         68.80        13.70 o                         
   1  21   4          3.20          1.84        12.15 o                         
   2  21   4         47.77         26.94        13.32 o                         
   3  21   4          0.63         -0.03        12.79 o                         
   4  21   4         41.40         39.70        13.43 o                         
   5  21   4          6.09        -13.27        13.27 o                         
   6  21   4         72.11         72.30        15.30 o                         
  -6  22   4        120.42        198.49        20.85 o                         
  -5  22   4         37.43         38.09        16.74 o                         
  -4  22   4         55.00         58.75        17.25 o                         
  -3  22   4         41.91         49.38        22.24 o                         
  -2  22   4        116.08        112.27        18.13 o                         
  -1  22   4        217.73        231.29        17.09 o                         
   0  22   4        183.92        185.93        19.60 o                         
   1  22   4        208.81        242.53        19.10 o                         
   2  22   4         78.69         86.77        15.36 o                         
   3  22   4        250.96        249.83        29.99 o                         
   4  22   4        107.76        123.84        16.71 o                         
   5  22   4         85.71         86.86        17.74 o                         
  -5  23   4         14.65          8.05        35.27 o                         
  -4  23   4         10.21         -7.42        18.34 o                         
  -3  23   4          6.01        -21.60        21.60 o                         
  -2  23   4          2.07         26.38        18.19 o                         
  -1  23   4         52.15         32.83        22.18 o                         
   0  23   4          7.08        -15.45        15.45 o                         
   1  23   4         78.70         51.13        16.95 o                         
   2  23   4          3.35        -15.78        15.78 o                         
   3  23   4         70.54         91.90        24.38 o                         
   4  23   4         22.35         13.11        17.18 o                         
  -3  24   4        113.12        113.49        42.69 o                         
  -2  24   4         73.28         67.15        22.61 o                         
  -1  24   4        106.88        105.87        24.51 o                         
   0  24   4         86.86         59.61        18.41 o                         
   1  24   4         67.23         33.08        20.89 o                         
   2  24   4         35.84        -12.97        17.41 o                         
  -1 -24   5         23.05         13.85        32.37 o                         
  -4 -23   5         44.49         79.02        23.57 o                         
  -3 -23   5         87.08        103.31        16.34 o                         
  -2 -23   5         90.73        132.23        27.80 o                         
  -1 -23   5        330.82        412.68        51.38 o                         
   0 -23   5        173.60        227.04        37.74 o                         
   1 -23   5          8.04         12.53        31.56 o                         
   2 -23   5        146.56        215.11        28.43 o                         
   3 -23   5         72.97         84.00        23.87 o                         
  -5 -22   5         58.39         83.44        26.79 o                         
  -4 -22   5          9.37         14.56        22.88 o                         
  -3 -22   5        106.24        105.28        20.43 o                         
  -2 -22   5        141.31        194.34        21.49 o                         
  -1 -22   5         66.47        134.68        29.64 o                         
   0 -22   5         90.10         84.51        29.81 o                         
   1 -22   5        141.14        166.40        30.69 o                         
   2 -22   5        124.21        129.34        14.94 o                         
   3 -22   5          0.96         -0.37        15.41 o                         
   4 -22   5         45.34         59.66        18.05 o                         
  -7 -21   5         23.84         31.78        32.14 o                         
  -6 -21   5          8.24         16.11        27.14 o                         
  -5 -21   5         13.56         36.10        57.13 o                         
  -4 -21   5        444.41        484.47        38.51 o                         
  -3 -21   5         57.30         62.12        15.12 o                         
  -2 -21   5        177.45        235.09        20.19 o                         
  -1 -21   5          1.24        -21.24        22.45 o                         
   0 -21   5        103.86        103.97        26.35 o                         
   1 -21   5          2.78          4.22        10.43 o                         
   2 -21   5         39.90         53.67        13.33 o                         
   3 -21   5         72.35         66.46        15.42 o                         
   4 -21   5         81.77        108.71        21.10 o                         
   5 -21   5         35.93         37.81        40.54 o                         
  -7 -20   5        132.94        123.98        30.46 o                         
  -6 -20   5        271.54        211.14        29.26 o                         
  -5 -20   5        201.42        207.93        47.43 o                         
  -4 -20   5        205.66        229.86        20.03 o                         
  -3 -20   5        155.52        164.46        16.13 o                         
  -2 -20   5         46.32         60.26        15.67 o                         
  -1 -20   5        100.66         99.85        10.88 o                         
   0 -20   5        131.60        157.91        26.23 o                         
   1 -20   5        184.96        179.99        14.28 o                         
   2 -20   5        119.21        150.05        14.30 o                         
   3 -20   5         88.84        111.53        19.24 o                         
   4 -20   5         87.45         95.87        16.94 o                         
   5 -20   5        379.46        434.39        30.92 o                         
   6 -20   5         63.15         37.28        19.78 o                         
  -8 -19   5          6.83         -3.13        30.87 o                         
  -7 -19   5         31.41         -7.50        25.97 o                         
  -6 -19   5         79.96         75.61        31.98 o                         
  -5 -19   5        313.54        282.06        27.79 o                         
  -4 -19   5        138.86        145.30        16.20 o                         
  -3 -19   5         16.79         34.68        13.41 o                         
  -2 -19   5        207.47        255.79        22.21 o                         
  -1 -19   5        151.31        141.92        11.91 o                         
   0 -19   5        156.35        152.86        13.85 o                         
   1 -19   5         69.74         78.47        18.12 o                         
   2 -19   5         28.99         17.35        11.36 o                         
   3 -19   5         48.20         40.77        13.44 o                         
   4 -19   5        117.02        100.50        15.99 o                         
   5 -19   5         43.25         43.08        16.90 o                         
   6 -19   5        143.21         86.17        19.44 o                         
   7 -19   5         15.98         -2.71        20.10 o                         
  -9 -18   5        169.36        171.36        37.61 o                         
  -8 -18   5         55.92         10.26        29.23 o                         
  -7 -18   5         26.21         35.76        26.27 o                         
  -6 -18   5        338.90        355.93        74.08 o                         
  -5 -18   5        708.42        799.61        44.78 o                         
  -4 -18   5          1.24        -10.83        12.74 o                         
  -3 -18   5         94.25         93.11        13.73 o                         
  -2 -18   5         26.66         34.22        11.57 o                         
  -1 -18   5        177.71        157.18        12.24 o                         
   0 -18   5        108.99         74.05         9.23 o                         
   1 -18   5        191.90        165.26        13.69 o                         
   2 -18   5        157.83        167.17        15.51 o                         
   3 -18   5         55.20         47.47        13.08 o                         
   4 -18   5         16.72         14.15        14.01 o                         
   5 -18   5         77.19         77.41        16.45 o                         
   6 -18   5         86.54         69.76        17.65 o                         
   7 -18   5        107.45         84.76        35.81 o                         
   8 -18   5         48.83         34.63        29.62 o                         
  -9 -17   5         81.57        108.93        29.56 o                         
  -8 -17   5         27.20          0.95        27.08 o                         
  -7 -17   5        322.88        410.41        56.45 o                         
  -6 -17   5         62.39         87.41        23.78 o                         
  -5 -17   5        163.87        176.49        23.41 o                         
  -4 -17   5         36.29         43.44        12.59 o                         
  -3 -17   5        676.96        713.23        29.29 o                         
  -2 -17   5        246.78        236.22        17.28 o                         
  -1 -17   5        378.86        364.55        18.96 o                         
   0 -17   5        354.01        364.03        13.73 o                         
   1 -17   5         62.88         36.07        12.13 o                         
   2 -17   5        103.93        107.60        12.70 o                         
   3 -17   5        212.52        209.10        15.76 o                         
   4 -17   5        114.00         84.30        14.02 o                         
   5 -17   5        434.83        446.13        27.58 o                         
   6 -17   5        368.57        376.42        28.91 o                         
   7 -17   5         69.00         71.83        19.60 o                         
   8 -17   5         41.52         -0.27        19.92 o                         
 -10 -16   5        136.10        229.01        44.10 o                         
  -9 -16   5         73.79         77.75        29.57 o                         
  -8 -16   5         43.85         19.74        24.33 o                         
  -7 -16   5        180.29        148.81        25.81 o                         
  -6 -16   5       1213.14       1247.67        53.40 o                         
  -5 -16   5        792.22        849.98        30.01 o                         
  -4 -16   5        940.36        967.67        30.56 o                         
  -3 -16   5        165.51        161.17        15.44 o                         
  -2 -16   5        338.09        338.97        19.75 o                         
  -1 -16   5        257.31        248.81        22.70 o                         
   0 -16   5        501.23        495.20        13.79 o                         
   1 -16   5        225.83        208.58        16.51 o                         
   2 -16   5        230.48        221.00        16.87 o                         
   3 -16   5          1.53         -0.21        10.60 o                         
   4 -16   5         10.84          1.64        12.38 o                         
   5 -16   5         88.63        108.06        17.32 o                         
   6 -16   5        113.59        167.36        28.79 o                         
   7 -16   5        151.08        166.44        18.59 o                         
   8 -16   5         69.67         68.41        19.64 o                         
   9 -16   5          4.26        -17.42        21.30 o                         
 -10 -15   5        318.13        247.29        51.78 o                         
  -9 -15   5         87.02         78.74        27.40 o                         
  -8 -15   5        128.11        102.74        25.61 o                         
  -7 -15   5        157.15        156.03        25.02 o                         
  -6 -15   5        227.24        204.39        29.86 o                         
  -5 -15   5         98.93        119.30        13.52 o                         
  -4 -15   5        586.51        621.68        30.34 o                         
  -3 -15   5        484.99        492.80        27.15 o                         
  -2 -15   5        262.50        252.65        18.19 o                         
  -1 -15   5        517.39        604.44        14.61 o                         
   0 -15   5        434.87        496.62        13.85 o                         
   1 -15   5        218.36        178.75        12.74 o                         
   2 -15   5        123.31         98.35        11.05 o                         
   3 -15   5        535.12        459.51        22.14 o                         
   4 -15   5        394.33        351.86        36.08 o                         
   5 -15   5        756.05        820.61        38.61 o                         
   6 -15   5        161.97        154.22        16.33 o                         
   7 -15   5        349.65        477.57        57.02 o                         
   8 -15   5        134.86        138.32        19.63 o                         
   9 -15   5        182.52        229.39        43.64 o                         
 -11 -14   5        170.54        130.52        34.49 o                         
 -10 -14   5        104.30         84.60        27.34 o                         
  -9 -14   5         97.29        111.86        29.81 o                         
  -8 -14   5        111.12        140.72        32.82 o                         
  -7 -14   5        714.50        679.97        56.80 o                         
  -6 -14   5        569.74        515.94        49.75 o                         
  -5 -14   5        299.32        319.33        20.57 o                         
  -4 -14   5       1329.02       1371.64        51.12 o                         
  -3 -14   5        387.09        379.03        21.99 o                         
  -2 -14   5       1786.05       1704.82        47.59 o                         
  -1 -14   5        825.09        842.36        17.59 o                         
   0 -14   5        909.31        906.16        18.66 o                         
   1 -14   5        712.37        747.98        22.80 o                         
   2 -14   5        378.53        381.10        18.98 o                         
   3 -14   5        308.88        271.99        22.29 o                         
   4 -14   5        158.13        163.06        18.84 o                         
   5 -14   5         56.38         69.70        31.67 o                         
   6 -14   5        784.29        889.01        57.25 o                         
   7 -14   5        489.09        580.04        30.01 o                         
   8 -14   5         77.06         78.89        17.37 o                         
   9 -14   5         25.64         48.38        18.86 o                         
  10 -14   5         58.33         30.77        22.29 o                         
 -11 -13   5         56.79         69.53        31.17 o                         
 -10 -13   5        170.90         87.65        26.61 o
[truncated: 579,961 more chars]
